# Supplementary material for: Meloxicam hydro­chloride
Source: IUCrdata. 2023 Mar 10;8(Pt 3):x230202. doi: 10.1107/S241431462300202X (PMC10171328; doi:10.1107/S241431462300202X)
Supplement: Supplementary file 1 [file x-08-x230202-sup1.cif]

##############################################################################
#                                                                            #
# This CIF contains the data for a data article accepted for                 #
# publication in IUCrData. It conforms to the requirements of                #
# Notes for Authors for IUCrData, and has been                               #
# peer reviewed under the auspices of IUCrData.                              #
#                                                                            #
# Full details of the Crystallographic Information File format               #
# are given in the paper "The Crystallographic Information File (CIF):       #
# a New Standard Archive File for Crystallography" by S. R. Hall, F. H.      #
# Allen and I. D. Brown [Acta Cryst. (1991), A47, 655-685].                  #
#                                                                            #
# The current version of the core CIF dictionary is obtainable from          #
# ftp://ftp.iucr.org/pub/cif_core.dic.                                       #
#                                                                            #
# Software is freely available for graphical display of the structure(s)     #
# in this CIF. For information consult the CIF software page                 #
# http://www.iucr.org/resources/cif/software.                                #
#                                                                            #
# This file may be used for bona fide research purposes within the           #
# scientific community so long as proper attribution is given to the data    # 
# article from which it was obtained.                                        #
#                                                                            #
##############################################################################
data_I
_audit_creation_method     SHELXL-2018/3
_database_code_CSD     ?
_chemical_name_systematic
;\
2-(4-Hydroxy-2-methyl-1,1-dioxo-1,2-benzothiazine-3-amido)-\
5-methyl-1,3-thiazol-3-ium chloride
;
_chemical_name_common
;
Meloxicam hydrochloride or
4-Hydroxy-2-methyl-<i>N</i>-(5-methyl-1,3-thiazolium-2-yl)-2<i>H</i>-1,2-\
benzothiazine-3-carboxamide 1,1-dioxide chloride
;
_chemical_formula_moiety     'C14 H14 N3 O4 S2 +, Cl -'
_chemical_formula_sum     'C14 H14 Cl N3 O4 S2'
_chemical_formula_iupac     'C14 H14 N3 O4 S2 +, Cl -'
_chemical_formula_weight     387.85
_chemical_melting_point     ?
_chemical_absolute_configuration     ?
_space_group_crystal_system     monoclinic
_space_group_name_H-M_alt     'P 21/c'
_space_group_name_Hall     '-P 2ybc'
loop_
    _space_group_symop_operation_xyz
    'x, y, z'
    '-x, y+1/2, -z+1/2'
    '-x, -y, -z'
    'x, -y-1/2, z-1/2'
_cell_length_a     11.3380(6)
_cell_length_b     10.7346(5)
_cell_length_c     14.5503(10)
_cell_angle_alpha     90
_cell_angle_beta     109.430(5)
_cell_angle_gamma     90
_cell_volume     1670.05(17)
_cell_formula_units_Z     4
_cell_measurement_reflns_used     19546
_cell_measurement_theta_min     2.17
_cell_measurement_theta_max     26.51
_cell_measurement_temperature     295.0(10)
_exptl_crystal_description     block
_exptl_crystal_colour     yellow
_exptl_crystal_size_max     0.230
_exptl_crystal_size_mid     0.093
_exptl_crystal_size_min     0.068
_exptl_crystal_density_diffrn     1.543
_exptl_crystal_density_meas     ?
_exptl_crystal_density_method     ?
_exptl_crystal_F_000     800
loop_
    _exptl_crystal_face_index_h
    _exptl_crystal_face_index_k
    _exptl_crystal_face_index_l
    _exptl_crystal_face_perp_dist
    -3 2 -6 0.0350
    3 -2 6 0.0330
    2 2 -1 0.1340
    -4 -3 1 0.0960
    1 -4 -4 0.0540
    -1 2 2 0.0390
_exptl_absorpt_coefficient_mu     0.260
_exptl_absorpt_correction_type     multi-scan
_exptl_absorpt_process_details
;
X-AREA 1.88 (Stoe & Cie, 2019)
;
_exptl_absorpt_correction_T_min     0.4072
_exptl_absorpt_correction_T_max     1.0000
_diffrn_ambient_temperature     295.0(10)
_diffrn_source     'Sealed X-ray tube'
_diffrn_source_power     0.03575
_diffrn_source_voltage     65
_diffrn_source_current     0.55
_diffrn_radiation_type     AgK\a
_diffrn_radiation_wavelength     0.56083
_diffrn_radiation_monochromator     'Graded multilayer mirror'
_diffrn_measurement_device_type     'Stoe Stadivari'
_diffrn_measurement_device     'Eulerian four-circle diffractometer'
_diffrn_measurement_method     '\w scans'
_diffrn_detector     'Reverse-biased silicon diode array'
_diffrn_measurement_specimen_support     'Mitegen'
_diffrn_detector_area_resol_mean     5.81
_diffrn_reflns_number     40949
_diffrn_reflns_av_R_equivalents     0.0878
_diffrn_reflns_av_unetI/netI     0.0560
_diffrn_reflns_theta_min     2.168
_diffrn_reflns_theta_max     21.497
_diffrn_reflns_theta_full     19.664
_diffrn_measured_fraction_theta_max     0.999
_diffrn_measured_fraction_theta_full     0.998
_diffrn_reflns_limit_h_min     -14
_diffrn_reflns_limit_h_max     14
_diffrn_reflns_limit_k_min     -14
_diffrn_reflns_limit_k_max     14
_diffrn_reflns_limit_l_min     -19
_diffrn_reflns_limit_l_max     19
_diffrn_radiation_probe     x-ray
_refine_special_details
;
All H atoms bonded to heteroatoms (H1O, H1N and H2N) were
refined with free coordinates, and remaining H atoms were placed in idealized
positions, with C---H bond lengths constrained to 0.96 (methyl groups) or 0.93
\%A (aromatic CH). All H atoms were refined with calculated isotropic
displacement parameters.
;
_reflns_number_total     3902
_reflns_number_gt     2285
_reflns_threshold_expression     'I > 2\s(I)'
_refine_ls_structure_factor_coef     Fsqd
_refine_ls_matrix_type     full
_refine_ls_R_factor_all     0.0721
_refine_ls_R_factor_gt     0.0324
_refine_ls_wR_factor_gt     0.0652
_refine_ls_wR_factor_ref     0.0736
_refine_ls_goodness_of_fit_ref     0.832
_refine_ls_restrained_S_all     0.832
_refine_ls_number_reflns     3902
_refine_ls_number_parameters     234
_refine_ls_number_restraints     0
_refine_ls_number_constraints     0
_refine_ls_hydrogen_treatment     mixed
_refine_ls_weighting_scheme     calc
_refine_ls_weighting_details
                      'w=1/[\s^2^(Fo^2^)+(0.0329P)^2^] where P=(Fo^2^+2Fc^2^)/3'
_atom_sites_solution_hydrogens     mixed
_atom_sites_solution_primary     dual
_atom_sites_solution_secondary     difmap
_refine_ls_shift/su_max     0.001
_refine_ls_shift/su_mean     0.000
_refine_diff_density_max     0.256
_refine_diff_density_min     -0.239
_refine_ls_extinction_method     none
_refine_ls_extinction_coef     .
loop_
    _atom_type_symbol
    _atom_type_description
    _atom_type_scat_dispersion_real
    _atom_type_scat_dispersion_imag
    _atom_type_scat_source
    'C' 'C' 0.0013 0.0009
                         'International Tables Vol C Tables 4.2.6.8 and 6.1.1.4'
    'H' 'H' 0.0000 0.0000
                         'International Tables Vol C Tables 4.2.6.8 and 6.1.1.4'
    'Cl' 'Cl' 0.1009 0.0992
                         'International Tables Vol C Tables 4.2.6.8 and 6.1.1.4'
    'N' 'N' 0.0030 0.0020
                         'International Tables Vol C Tables 4.2.6.8 and 6.1.1.4'
    'O' 'O' 0.0058 0.0036
                         'International Tables Vol C Tables 4.2.6.8 and 6.1.1.4'
    'S' 'S' 0.0831 0.0770
                         'International Tables Vol C Tables 4.2.6.8 and 6.1.1.4'
_computing_data_collection
;
X-AREA 1.88 (Stoe & Cie, 2019)
;
_computing_cell_refinement
;
X-AREA 1.88 (Stoe & Cie, 2019)
;
_computing_data_reduction
;
X-AREA 1.88 (Stoe & Cie, 2019)
;
_computing_structure_solution
;
<i>SHELXT2018/2</i> (Sheldrick, 2015a)
;
_computing_structure_refinement
;
<i>SHELXL2018/3</i> (Sheldrick, 2015b)
;
_computing_molecular_graphics
;
XP in SHELXTL-Plus (Sheldrick, 2008) and Mercury (Macrae <i>et al.</i>,
2020)
;
_computing_publication_material
;
PublCif (Westrip, 2010)
;
loop_
    _atom_site_type_symbol
    _atom_site_label
    _atom_site_fract_x
    _atom_site_fract_y
    _atom_site_fract_z
    _atom_site_U_iso_or_equiv
    _atom_site_adp_type
    _atom_site_calc_flag
    _atom_site_occupancy
    _atom_site_disorder_assembly
    _atom_site_disorder_group
    Cl Cl1 0.97139(5) 0.37304(6) 0.36101(5) 0.05872(19) Uani d 1 . .
    S S1 0.78018(5) 0.80065(5) 0.39329(4) 0.04065(15) Uani d 1 . .
    S S2 0.63352(4) 0.19526(5) 0.43965(4) 0.03731(14) Uani d 1 . .
    O O1 0.39766(12) 0.51274(13) 0.39149(12) 0.0416(4) Uani d 1 . .
    H H1O 0.441(2) 0.576(2) 0.3941(18) 0.062 Uiso d 1 . .
    O O2 0.59216(11) 0.64257(12) 0.39574(11) 0.0402(4) Uani d 1 . .
    O O3 0.67314(12) 0.23387(14) 0.53969(11) 0.0463(4) Uani d 1 . .
    O O4 0.68678(13) 0.08624(14) 0.41315(13) 0.0544(5) Uani d 1 . .
    N N1 0.94397(15) 0.64715(18) 0.38545(14) 0.0421(5) Uani d 1 . .
    H H1N 0.9763(19) 0.572(2) 0.3827(16) 0.050 Uiso d 1 . .
    N N2 0.76883(14) 0.54411(16) 0.39712(14) 0.0355(4) Uani d 1 . .
    H H2N 0.8075(18) 0.4746(19) 0.3955(16) 0.043 Uiso d 1 . .
    N N3 0.65464(13) 0.31354(15) 0.37489(13) 0.0338(4) Uani d 1 . .
    C C1 0.9370(2) 0.9923(2) 0.3668(2) 0.0715(9) Uani d 1 . .
    H H1B 0.886168 1.017468 0.302491 0.107 Uiso calc 1 . .
    H H1C 1.023451 1.007147 0.375131 0.107 Uiso calc 1 . .
    H H1D 0.913849 1.039311 0.414236 0.107 Uiso calc 1 . .
    C C2 0.91763(19) 0.8566(2) 0.37994(18) 0.0474(6) Uani d 1 . .
    C C3 0.9929(2) 0.7626(2) 0.37786(18) 0.0503(6) Uani d 1 . .
    H H3 1.071320 0.773685 0.371823 0.060 Uiso calc 1 . .
    C C4 0.83125(16) 0.65175(18) 0.39320(15) 0.0336(5) Uani d 1 . .
    C C5 0.64622(16) 0.54299(19) 0.39282(15) 0.0329(5) Uani d 1 . .
    C C6 0.58544(16) 0.42257(18) 0.38367(15) 0.0314(5) Uani d 1 . .
    C C7 0.46600(16) 0.41332(18) 0.38478(15) 0.0315(5) Uani d 1 . .
    C C8 0.40231(15) 0.29411(18) 0.38082(14) 0.0304(4) Uani d 1 . .
    C C9 0.27306(16) 0.28810(19) 0.35974(15) 0.0362(5) Uani d 1 . .
    H H9 0.226126 0.360935 0.350480 0.043 Uiso calc 1 . .
    C C10 0.21526(17) 0.1742(2) 0.35270(16) 0.0399(5) Uani d 1 . .
    H H10 0.129213 0.170995 0.339433 0.048 Uiso calc 1 . .
    C C11 0.28195(18) 0.0647(2) 0.36485(17) 0.0420(5) Uani d 1 . .
    H H11 0.240667 -0.011404 0.357289 0.050 Uiso calc 1 . .
    C C12 0.41100(18) 0.06833(19) 0.38842(16) 0.0384(5) Uani d 1 . .
    H H12 0.457202 -0.004976 0.397669 0.046 Uiso calc 1 . .
    C C13 0.46958(16) 0.18279(18) 0.39791(15) 0.0314(4) Uani d 1 . .
    C C14 0.6498(2) 0.2839(2) 0.27407(17) 0.0482(6) Uani d 1 . .
    H H14A 0.699323 0.211130 0.274864 0.072 Uiso calc 1 . .
    H H14B 0.682318 0.352942 0.247956 0.072 Uiso calc 1 . .
    H H14C 0.564780 0.268629 0.234186 0.072 Uiso calc 1 . .
loop_
    _atom_site_aniso_label
    _atom_site_aniso_U_11
    _atom_site_aniso_U_22
    _atom_site_aniso_U_33
    _atom_site_aniso_U_12
    _atom_site_aniso_U_13
    _atom_site_aniso_U_23
    Cl1 0.0481(3) 0.0530(4) 0.0799(5) 0.0108(3) 0.0278(3) -0.0043(4)
    S1 0.0437(3) 0.0326(3) 0.0513(4) -0.0087(2) 0.0233(3) -0.0037(3)
    S2 0.0316(2) 0.0271(3) 0.0530(4) 0.0024(2) 0.0138(2) 0.0052(3)
    O1 0.0363(7) 0.0272(8) 0.0634(11) 0.0046(6) 0.0194(7) 0.0013(8)
    O2 0.0383(7) 0.0267(8) 0.0571(11) -0.0007(6) 0.0179(7) 0.0027(7)
    O3 0.0430(7) 0.0456(9) 0.0426(10) -0.0028(7) 0.0039(7) 0.0088(8)
    O4 0.0467(8) 0.0310(8) 0.0918(14) 0.0089(7) 0.0316(9) 0.0046(9)
    N1 0.0338(9) 0.0423(11) 0.0521(13) -0.0032(8) 0.0169(8) -0.0026(10)
    N2 0.0326(8) 0.0290(9) 0.0457(12) -0.0017(7) 0.0141(8) 0.0003(9)
    N3 0.0342(8) 0.0279(9) 0.0428(11) 0.0000(7) 0.0173(8) 0.0012(8)
    C1 0.0752(17) 0.0440(16) 0.110(3) -0.0216(13) 0.0501(18) -0.0070(16)
    C2 0.0467(11) 0.0437(14) 0.0579(17) -0.0157(11) 0.0254(12) -0.0081(12)
    C3 0.0397(11) 0.0536(15) 0.0611(17) -0.0186(11) 0.0215(11) -0.0060(13)
    C4 0.0311(9) 0.0348(12) 0.0344(13) -0.0046(8) 0.0101(9) -0.0015(10)
    C5 0.0323(9) 0.0318(11) 0.0341(13) -0.0008(9) 0.0104(9) 0.0034(10)
    C6 0.0315(9) 0.0251(10) 0.0378(13) 0.0008(8) 0.0116(9) 0.0023(9)
    C7 0.0341(9) 0.0270(10) 0.0333(13) 0.0031(8) 0.0111(9) 0.0021(9)
    C8 0.0316(9) 0.0291(11) 0.0320(12) -0.0015(8) 0.0125(8) 0.0000(9)
    C9 0.0330(9) 0.0365(12) 0.0414(13) 0.0008(9) 0.0156(9) 0.0027(10)
    C10 0.0321(9) 0.0445(13) 0.0448(14) -0.0055(9) 0.0152(10) -0.0001(11)
    C11 0.0443(11) 0.0367(13) 0.0475(15) -0.0123(10) 0.0186(11) -0.0026(11)
    C12 0.0431(10) 0.0294(12) 0.0437(14) -0.0011(9) 0.0156(10) 0.0015(10)
    C13 0.0305(8) 0.0298(11) 0.0350(12) -0.0012(8) 0.0123(8) 0.0013(9)
    C14 0.0536(12) 0.0463(14) 0.0492(15) -0.0053(11) 0.0232(11) -0.0096(12)
_geom_special_details     ?
loop_
    _geom_bond_atom_site_label_1
    _geom_bond_atom_site_label_2
    _geom_bond_site_symmetry_2
    _geom_bond_distance
    _geom_bond_publ_flag
    S1 C4 . 1.700(2) ?
    S1 C2 . 1.740(2) ?
    S2 O4 . 1.4275(15) ?
    S2 O3 . 1.4343(16) ?
    S2 N3 . 1.6455(17) ?
    S2 C13 . 1.7580(17) ?
    O1 C7 . 1.341(2) ?
    O1 H1O . 0.84(2) ?
    O2 C5 . 1.240(2) ?
    N1 C4 . 1.321(2) ?
    N1 C3 . 1.377(3) ?
    N1 H1N . 0.89(2) ?
    N2 C4 . 1.366(2) ?
    N2 C5 . 1.371(2) ?
    N2 H2N . 0.87(2) ?
    N3 C6 . 1.438(2) ?
    N3 C14 . 1.484(3) ?
    C1 C2 . 1.495(3) ?
    C1 H1B . 0.9600 ?
    C1 H1C . 0.9600 ?
    C1 H1D . 0.9600 ?
    C2 C3 . 1.328(3) ?
    C3 H3 . 0.9300 ?
    C5 C6 . 1.450(3) ?
    C6 C7 . 1.363(2) ?
    C7 C8 . 1.461(3) ?
    C8 C13 . 1.395(3) ?
    C8 C9 . 1.395(2) ?
    C9 C10 . 1.375(3) ?
    C9 H9 . 0.9300 ?
    C10 C11 . 1.376(3) ?
    C10 H10 . 0.9300 ?
    C11 C12 . 1.388(3) ?
    C11 H11 . 0.9300 ?
    C12 C13 . 1.382(3) ?
    C12 H12 . 0.9300 ?
    C14 H14A . 0.9600 ?
    C14 H14B . 0.9600 ?
    C14 H14C . 0.9600 ?
loop_
    _geom_angle_atom_site_label_1
    _geom_angle_atom_site_label_2
    _geom_angle_atom_site_label_3
    _geom_angle_site_symmetry_1
    _geom_angle_site_symmetry_3
    _geom_angle
    _geom_angle_publ_flag
    C4 S1 C2 . . 90.37(10) ?
    O4 S2 O3 . . 119.55(10) ?
    O4 S2 N3 . . 108.82(10) ?
    O3 S2 N3 . . 107.58(9) ?
    O4 S2 C13 . . 109.75(9) ?
    O3 S2 C13 . . 108.11(9) ?
    N3 S2 C13 . . 101.50(9) ?
    C7 O1 H1O . . 107.9(16) ?
    C4 N1 C3 . . 113.59(19) ?
    C4 N1 H1N . . 117.6(14) ?
    C3 N1 H1N . . 128.8(14) ?
    C4 N2 C5 . . 122.49(17) ?
    C4 N2 H2N . . 116.9(13) ?
    C5 N2 H2N . . 120.3(13) ?
    C6 N3 C14 . . 114.85(17) ?
    C6 N3 S2 . . 112.92(13) ?
    C14 N3 S2 . . 115.87(14) ?
    C2 C1 H1B . . 109.5 ?
    C2 C1 H1C . . 109.5 ?
    H1B C1 H1C . . 109.5 ?
    C2 C1 H1D . . 109.5 ?
    H1B C1 H1D . . 109.5 ?
    H1C C1 H1D . . 109.5 ?
    C3 C2 C1 . . 127.9(2) ?
    C3 C2 S1 . . 110.25(17) ?
    C1 C2 S1 . . 121.73(18) ?
    C2 C3 N1 . . 113.77(19) ?
    C2 C3 H3 . . 123.1 ?
    N1 C3 H3 . . 123.1 ?
    N1 C4 N2 . . 120.09(18) ?
    N1 C4 S1 . . 112.01(15) ?
    N2 C4 S1 . . 127.88(14) ?
    O2 C5 N2 . . 119.75(18) ?
    O2 C5 C6 . . 123.12(16) ?
    N2 C5 C6 . . 117.12(17) ?
    C7 C6 N3 . . 121.01(17) ?
    C7 C6 C5 . . 120.50(17) ?
    N3 C6 C5 . . 118.49(15) ?
    O1 C7 C6 . . 122.89(18) ?
    O1 C7 C8 . . 114.19(16) ?
    C6 C7 C8 . . 122.91(17) ?
    C13 C8 C9 . . 118.14(18) ?
    C13 C8 C7 . . 120.63(15) ?
    C9 C8 C7 . . 121.23(17) ?
    C10 C9 C8 . . 119.81(19) ?
    C10 C9 H9 . . 120.1 ?
    C8 C9 H9 . . 120.1 ?
    C9 C10 C11 . . 121.45(17) ?
    C9 C10 H10 . . 119.3 ?
    C11 C10 H10 . . 119.3 ?
    C10 C11 C12 . . 119.80(19) ?
    C10 C11 H11 . . 120.1 ?
    C12 C11 H11 . . 120.1 ?
    C13 C12 C11 . . 118.80(19) ?
    C13 C12 H12 . . 120.6 ?
    C11 C12 H12 . . 120.6 ?
    C12 C13 C8 . . 121.86(16) ?
    C12 C13 S2 . . 121.34(15) ?
    C8 C13 S2 . . 116.68(14) ?
    N3 C14 H14A . . 109.5 ?
    N3 C14 H14B . . 109.5 ?
    H14A C14 H14B . . 109.5 ?
    N3 C14 H14C . . 109.5 ?
    H14A C14 H14C . . 109.5 ?
    H14B C14 H14C . . 109.5 ?
loop_
    _geom_torsion_atom_site_label_1
    _geom_torsion_atom_site_label_2
    _geom_torsion_atom_site_label_3
    _geom_torsion_atom_site_label_4
    _geom_torsion_site_symmetry_1
    _geom_torsion_site_symmetry_2
    _geom_torsion_site_symmetry_3
    _geom_torsion_site_symmetry_4
    _geom_torsion
    _geom_torsion_publ_flag
    O4 S2 N3 C6 . . . . 169.71(13) ?
    O3 S2 N3 C6 . . . . -59.40(14) ?
    C13 S2 N3 C6 . . . . 54.01(15) ?
    O4 S2 N3 C14 . . . . 34.30(16) ?
    O3 S2 N3 C14 . . . . 165.18(13) ?
    C13 S2 N3 C14 . . . . -81.41(15) ?
    C4 S1 C2 C3 . . . . -1.0(2) ?
    C4 S1 C2 C1 . . . . 175.5(2) ?
    C1 C2 C3 N1 . . . . -175.5(2) ?
    S1 C2 C3 N1 . . . . 0.7(3) ?
    C4 N1 C3 C2 . . . . 0.1(3) ?
    C3 N1 C4 N2 . . . . 177.2(2) ?
    C3 N1 C4 S1 . . . . -0.9(2) ?
    C5 N2 C4 N1 . . . . -171.6(2) ?
    C5 N2 C4 S1 . . . . 6.2(3) ?
    C2 S1 C4 N1 . . . . 1.08(18) ?
    C2 S1 C4 N2 . . . . -176.9(2) ?
    C4 N2 C5 O2 . . . . -7.8(3) ?
    C4 N2 C5 C6 . . . . 171.4(2) ?
    C14 N3 C6 C7 . . . . 95.1(2) ?
    S2 N3 C6 C7 . . . . -40.8(2) ?
    C14 N3 C6 C5 . . . . -85.8(2) ?
    S2 N3 C6 C5 . . . . 138.34(16) ?
    O2 C5 C6 C7 . . . . -4.7(3) ?
    N2 C5 C6 C7 . . . . 176.1(2) ?
    O2 C5 C6 N3 . . . . 176.19(19) ?
    N2 C5 C6 N3 . . . . -3.0(3) ?
    N3 C6 C7 O1 . . . . -179.05(19) ?
    C5 C6 C7 O1 . . . . 1.9(3) ?
    N3 C6 C7 C8 . . . . 2.3(3) ?
    C5 C6 C7 C8 . . . . -176.80(19) ?
    O1 C7 C8 C13 . . . . -164.08(19) ?
    C6 C7 C8 C13 . . . . 14.7(3) ?
    O1 C7 C8 C9 . . . . 16.1(3) ?
    C6 C7 C8 C9 . . . . -165.1(2) ?
    C13 C8 C9 C10 . . . . -2.5(3) ?
    C7 C8 C9 C10 . . . . 177.4(2) ?
    C8 C9 C10 C11 . . . . -0.8(3) ?
    C9 C10 C11 C12 . . . . 2.5(4) ?
    C10 C11 C12 C13 . . . . -0.9(3) ?
    C11 C12 C13 C8 . . . . -2.5(3) ?
    C11 C12 C13 S2 . . . . 173.43(17) ?
    C9 C8 C13 C12 . . . . 4.2(3) ?
    C7 C8 C13 C12 . . . . -175.7(2) ?
    C9 C8 C13 S2 . . . . -171.96(16) ?
    C7 C8 C13 S2 . . . . 8.2(3) ?
    O4 S2 C13 C12 . . . . 29.6(2) ?
    O3 S2 C13 C12 . . . . -102.42(19) ?
    N3 S2 C13 C12 . . . . 144.58(18) ?
    O4 S2 C13 C8 . . . . -154.31(16) ?
    O3 S2 C13 C8 . . . . 73.71(18) ?
    N3 S2 C13 C8 . . . . -39.29(18) ?
loop_
    _geom_hbond_atom_site_label_D
    _geom_hbond_atom_site_label_H
    _geom_hbond_atom_site_label_A
    _geom_hbond_site_symmetry_A
    _geom_hbond_distance_DH
    _geom_hbond_distance_HA
    _geom_hbond_distance_DA
    _geom_hbond_angle_DHA
    _geom_hbond_publ_flag
    O1 H1O O2 . 0.84(2) 1.85(2) 2.5921(18) 148(2) yes
    N1 H1N Cl1 . 0.89(2) 2.16(2) 2.992(2) 155.5(19) yes
    N2 H2N Cl1 . 0.87(2) 2.35(2) 3.1185(18) 147.8(18) yes
    C1 H1D O4 1_565 0.96 2.62 3.286(3) 126.9 yes
    C14 H14C O2 2_645 0.96 2.52 3.380(3) 149.7 yes
_shelx_space_group_comment     ?
_shelx_estimated_absorpt_T_min     0.943
_shelx_estimated_absorpt_T_max     0.983
_shelx_hkl_file
;
 -14  -2  11    6.87    2.24   0
 -12  -6  11   10.68    4.49   0
 -12  -3   9    2.75    2.48   0
  -8 -10  11    0.37    5.75   0
  -8  -6   7   19.04    4.49   0
  -7 -10  10    0.64    4.97   0
  -7  -9   9    8.44    5.13   0
  -7  -7   7   -0.11    3.30   0
  -6  -9   8   11.86    4.90   0
  -6  -8   7    6.91    3.80   0
  -5 -11  10    1.27    6.05   0
  -4 -10   8    9.99    5.41   0
  -4  -9   7   -0.32    5.04   0
  -4  -7   5   -1.96    3.55   0
  -4  -4   3  128.33    6.20   0
  -3 -11   9   -0.42    6.19   0
  -2 -10   7   33.20    7.04   0
  -2  -9   6   62.40    8.26   0
  -2  -8   5   19.70    5.50   0
  -1 -11   8    4.22    5.84   0
  -1  -6   3   97.02    7.25   0
   0 -11   8    9.16    7.58   0
   0  -5   2    1.48    2.79   0
   0  -3   1   61.72    4.02   0
   2  -9   5    1.05    4.47   0
   2  -8   4  236.03   12.87   0
   3 -11   8   -1.33    6.57   0
   3  -9   5   -1.23    4.39   0
   3  -8   4   15.39    4.92   0
   3  -4   1   53.89    4.70   0
   4 -11   8    2.26    6.86   0
   4  -8   4   14.48    4.84   0
   4  -4   1   -1.15    2.21   0
   6 -10   7   -2.14    5.14   0
   6  -5   2   82.94    6.79   0
   6  -1   0    9.84    1.78   0
   7  -8   5   -1.03    4.45   0
   7  -7   4   -0.67    4.29   0
   7  -6   3    9.08    4.19   0
   7  -3   1   13.55    2.97   0
   8  -4   2  135.25    7.89   0
   9  -7   5    1.12    4.40   0
   9  -6   4   -0.71    3.69   0
  10  -4   3    0.48    3.17   0
 -11  -7  11    1.14    4.52   0
 -11  -6  10    6.17    4.41   0
 -11  -3   8    5.90    2.67   0
 -10  -6   9    2.92    4.10   0
 -10  -3   7    9.16    2.44   0
  -9  -9  11   -2.84    4.36   0
  -9  -6   8   -2.15    3.63   0
  -8  -9  10   42.70    7.20   0
  -8  -8   9    3.96    4.28   0
  -8  -7   8   -0.34    3.31   0
  -7  -8   8    1.65    3.97   0
  -7  -4   5  111.65    5.86   0
  -5 -10   9   -1.81    5.00   0
  -5  -6   5    5.22    3.57   0
  -4  -8   6   12.62    4.37   0
  -3 -10   8    0.72    5.69   0
  -2 -11   9   -1.23    6.19   0
  -1 -10   7    0.51    4.93   0
  -1  -9   6   47.60    7.73   0
  -1  -7   4  103.61    8.41   0
   0 -10   7   -0.29    5.99   0
   1 -11   8    3.82    6.02   0
   1  -5   2   22.16    4.47   0
   2 -11   8   -2.79    5.41   0
   4 -10   7   -1.57    5.61   0
   5 -10   7    4.56    5.72   0
   6  -9   6   -0.15    4.29   0
   6  -8   5    9.17    5.55   0
   8  -8   6   23.58    6.51   0
   8  -2   1    0.85    2.20   0
   9  -3   2    3.87    3.01   0
   9  -1   1   14.24    2.32   0
  10  -6   5   -2.73    3.67   0
  10  -5   4    6.43    3.92   0
  10  -2   2    0.35    2.73   0
  10   1   1   16.46    1.56   0
  11  -5   5   -1.69    4.48   0
  11  -4   4    2.57    3.78   0
 -13  -4  11    4.40    3.41   0
 -10  -8  11   -1.21    3.82   0
 -10  -7  10    0.52    3.57   0
  -9  -8  10    5.68    4.34   0
  -9  -7   9   15.81    4.57   0
  -6 -10  10    3.93    5.36   0
  -6  -5   5    8.12    3.26   0
  -5 -11  11    3.23    6.41   0
  -5  -9   8   -0.72    4.82   0
  -5  -8   7   26.28    5.70   0
  -5  -7   6    3.86    3.83   0
  -4 -11  10    8.48    5.91   0
  -3  -9   7   -0.85    5.09   0
  -3  -7   5   -2.78    3.63   0
  -3  -6   4    5.70    3.34   0
  -2  -5   3  252.25    9.96   0
  -1 -11   9    1.82    6.56   0
  -1  -8   5   37.83    6.06   0
  -1  -4   2   84.28    5.57   0
   0  -9   6    0.88    5.12   0
   0  -6   3    8.89    3.75   0
   1 -10   7   24.72    6.85   0
   2 -10   7    2.65    5.36   0
   2  -5   2   -0.72    3.40   0
   3 -11   9    3.37    6.81   0
   3 -10   7   10.85    5.75   0
   3  -5   2   28.80    4.80   0
   4  -9   6    8.33    6.06   0
   4  -5   2   20.97    4.48   0
   5  -9   6   16.28    5.64   0
   5  -8   5    7.37    5.51   0
   5  -5   2   17.99    3.82   0
   6  -7   4   49.62    6.50   0
   6  -6   3   20.44    4.37   0
   6  -3   1    4.06    2.75   0
   7  -9   7    3.97    5.43   0
   8  -7   5    3.71    4.67   0
   8  -6   4    9.97    4.33   0
   8  -5   3   -1.07    3.22   0
  -8  -4   6   47.43    4.36   0
  -7 -10  11    2.36    4.89   0
  -6  -9   9   -0.90    4.66   0
  -6  -6   6    2.33    3.25   0
  -4 -10   9   -0.42    4.83   0
  -4  -5   4   56.57    5.34   0
  -3 -11  10    4.03    5.83   0
  -3  -8   6   31.03    5.59   0
  -2 -10   8    9.29    5.60   0
  -1 -10   8    0.89    6.08   0
   0 -11   9   -1.46    5.08   0
   0  -8   5   37.32    6.08   0
   0  -7   4    5.39    3.73   0
   1 -11   9    4.51    5.91   0
   1  -9   6    7.57    5.11   0
   1  -8   5   -1.16    4.36   0
   1  -7   4   15.24    5.01   0
   1  -6   3    3.22    3.50   0
   1  -3   1  213.71    7.02   0
   2 -11   9    5.75    5.91   0
   2  -9   6   -1.52    4.45   0
   2  -6   3    2.79    3.86   0
   3  -9   6    3.62    4.79   0
   3  -8   5    9.47    5.33   0
   4 -10   8    4.45    6.64   0
   4  -8   5   16.24    5.72   0
   4  -7   4   33.98    6.04   0
   4  -6   3   74.47    7.11   0
   5 -10   8    0.47    5.47   0
   5  -7   4   27.29    5.22   0
   5  -6   3   33.99    5.12   0
   6  -9   7    5.10    5.73   0
   7  -8   6   -0.06    4.68   0
   7  -4   2   -2.44    2.70   0
   7   0   0  154.37    3.35   0
   9  -7   6    1.36    4.56   0
   9  -6   5   15.82    5.02   0
   9  -4   3   -0.31    3.60   0
  11  -2   3   14.80    3.75   0
  11   0   2    5.25    2.09   0
  12  -2   4    0.52    3.26   0
 -12  -4  10    8.42    3.54   0
  -9  -9  12    1.68    5.15   0
  -8  -9  11    3.71    5.18   0
  -7  -9  10   -0.08    4.53   0
  -7  -5   6   -0.72    2.74   0
  -6  -8   8   48.13    6.38   0
  -6  -7   7    0.16    3.48   0
  -6  -3   4   67.41    3.94   0
  -5 -10  10   -2.64    4.12   0
  -5  -4   4    0.33    2.27   0
  -4 -11  11    9.07    6.22   0
  -4  -9   8   -2.24    4.04   0
  -3 -10   9   14.91    6.62   0
  -2 -11  10    0.14    5.58   0
  -2  -9   7   16.81    5.78   0
  -2  -8   6    2.39    4.59   0
  -2  -7   5   -1.71    3.81   0
  -2  -6   4   -3.74    3.55   0
  -1 -11  10   15.29    7.69   0
   0 -10   8   -0.66    5.08   0
   1 -10   8    2.53    6.29   0
   2 -10   8   -3.37    5.66   0
   2  -8   5    4.23    4.09   0
   2  -7   4   59.28    6.62   0
   2  -1   0  991.13    8.82   0
   3 -10   8   40.53    8.07   0
   3  -7   4    1.60    3.45   0
   3  -6   3   49.79    5.73   0
   5  -9   7   -0.77    5.23   0
   5  -3   1   26.08    3.42   0
   5  -1   0  736.32    9.05   0
   6  -8   6    3.00    5.07   0
   7  -7   5   17.98    5.09   0
   7  -6   4   38.59    5.98   0
   7  -5   3   59.33    6.21   0
   8  -8   7    1.90    4.88   0
   9  -5   4    6.16    4.17   0
  10  -6   6   -0.42    4.02   0
  10  -5   5   19.13    5.44   0
  10  -4   4    2.66    4.06   0
  10  -3   3    3.40    3.34   0
  11  -3   4   17.41    4.57   0
  12   0   3   -0.01    2.26   0
 -13  -2  10    2.46    2.23   0
 -12  -6  12    0.26    4.23   0
 -12  -5  11   17.72    4.48   0
 -11  -4   9    4.43    3.37   0
 -10  -8  12   19.44    5.49   0
 -10  -4   8   -0.04    2.95   0
  -9  -8  11    0.40    4.25   0
  -9  -4   7  108.07    5.96   0
  -8  -8  10   24.19    5.79   0
  -8  -2   5   43.30    2.64   0
  -7 -10  12   -1.18    5.91   0
  -7  -8   9    4.19    4.54   0
  -7  -7   8   30.83    5.32   0
  -7  -6   7   55.58    5.81   0
  -6 -10  11    7.61    5.44   0
  -5  -9   9    2.16    5.08   0
  -4 -10  10    9.75    6.10   0
  -4  -8   7   -2.76    3.12   0
  -4  -7   6    1.56    3.84   0
  -4  -6   5    1.70    2.90   0
  -3 -11  11    1.14    5.68   0
  -3  -9   8    3.29    5.54   0
  -3  -4   3   -0.47    2.10   0
  -2 -10   9    0.47    5.90   0
  -2  -3   2    6.25    2.36   0
  -1  -9   7   50.38    7.64   0
  -1  -8   6    6.35    4.95   0
  -1  -5   3    0.11    2.73   0
   0 -11  10   -0.32    5.36   0
   0  -9   7    5.17    5.82   0
   0  -4   2    9.75    2.87   0
   1 -11  10   -0.66    5.51   0
   2 -11  10    3.87    6.01   0
   2  -3   1  189.85    6.80   0
   3  -9   7   -2.61    5.43   0
   3  -3   1  117.30    5.74   0
   4  -9   7   15.44    5.95   0
   4  -3   1    0.92    2.32   0
   5  -8   6   10.67    5.81   0
   6  -9   8    1.80    6.26   0
   6  -7   5    1.80    4.32   0
   6  -4   2   18.46    3.87   0
   7  -8   7    5.92    5.28   0
   7  -2   1    3.16    2.10   0
   8  -7   6   -1.73    4.44   0
   8  -3   2   12.51    3.47   0
   9  -7   7   -1.67    4.48   0
  11  -4   5   12.45    4.57   0
 -11  -7  12   -1.91    4.03   0
 -11  -6  11   21.18    5.16   0
 -11  -5  10   -0.44    3.49   0
 -10  -7  11    3.61    4.18   0
  -9  -7  10    7.33    4.04   0
  -9  -5   8   22.80    4.40   0
  -8  -7   9    4.77    3.82   0
  -8  -6   8   16.17    4.10   0
  -8  -5   7   90.67    6.31   0
  -6  -9  10    0.55    4.71   0
  -5 -10  11   -3.87    5.49   0
  -5  -8   8   29.57    6.01   0
  -4  -3   3   35.09    3.30   0
  -3  -8   7    7.19    4.81   0
  -2 -11  11   -1.06    5.40   0
  -1 -11  11   -2.05    6.04   0
  -1 -10   9   13.95    6.15   0
  -1  -7   5   -1.45    3.21   0
  -1  -6   4    0.42    3.26   0
   0 -11  11   -1.11    6.49   0
   0 -10   9    4.41    6.47   0
   0  -8   6   63.38    8.11   0
   1  -9   7   21.59    6.15   0
   2 -10   9    4.78    6.64   0
   2  -9   7   -1.09    4.65   0
   3 -10   9    4.69    6.60   0
   3  -1   0  159.19    3.91   0
   4  -8   6   17.28    6.17   0
   4  -1   0  979.05    9.89   0
   5  -9   8   -0.06    5.50   0
   5  -7   5    2.23    4.38   0
   5  -4   2   27.82    4.24   0
   6  -6   4    9.65    4.29   0
   6  -5   3  199.85   10.04   0
   8  -6   5    6.64    4.51   0
   8  -5   4    1.40    3.34   0
   8  -4   3   53.42    5.57   0
   9  -6   6    1.66    5.11   0
   9  -2   2    3.93    2.55   0
 -10  -6  10    1.07    3.36   0
 -10  -5   9    1.50    3.30   0
  -9  -6   9    5.77    3.71   0
  -8  -9  12    4.20    5.39   0
  -7  -9  11   -0.52    4.31   0
  -6 -10  12    2.42    5.90   0
  -6  -8   9   15.17    5.42   0
  -5  -7   7    4.30    3.91   0
  -5  -6   6   75.76    6.64   0
  -5  -5   5  266.16    9.95   0
  -5  -2   3   15.26    1.80   0
  -4  -9   9    3.87    4.61   0
  -3 -10  10   43.21    7.77   0
  -3  -7   6   62.65    6.95   0
  -3  -6   5    1.95    3.54   0
  -3  -5   4   11.97    3.34   0
  -3  -2   2   80.18    3.42   0
  -2 -10  10    2.51    5.85   0
  -2  -9   8   63.34    8.35   0
  -1  -9   8   41.87    7.96   0
   0  -7   5  107.46    8.42   0
   0  -6   4   73.82    6.96   0
   0  -5   3    1.37    2.87   0
   1 -10   9    2.72    5.36   0
   1  -8   6    0.58    3.75   0
   1  -4   2   80.81    5.44   0
   2  -8   6    5.59    4.58   0
   3  -8   6   77.64    8.50   0
   4  -9   8    3.23    5.77   0
   4  -7   5   -3.64    3.91   0
   4  -4   2   54.97    5.18   0
   5  -6   4    1.44    3.70   0
   5  -5   3   13.66    4.10   0
   6  -9   9   -2.71    6.09   0
   6  -8   7    1.56    4.24   0
   7  -7   6    1.58    3.77   0
   8  -7   7    3.86    4.99   0
   8  -1   1    6.46    2.03   0
   9  -5   5   24.01    5.25   0
  11  -1   3    2.09    2.92   0
  12  -1   4   21.88    3.89   0
 -12  -2   9   -0.00    2.15   0
  -7  -8  10    2.29    4.47   0
  -7  -3   5  203.89    6.61   0
  -6  -7   8   20.48    4.93   0
  -6  -4   5    4.68    2.51   0
  -5  -9  10    2.98    5.17   0
  -4 -10  11    5.76    5.58   0
  -4  -8   8    4.59    4.68   0
  -4  -1   2  148.32    2.75   0
  -3  -9   9    3.31    5.60   0
  -2  -8   7    7.38    4.28   0
  -1 -10  10    5.95    6.66   0
   0 -10  10    4.60    6.68   0
   0  -9   8   14.29    5.73   0
   0  -2   1    8.51    1.74   0
   1 -10  10    1.71    6.40   0
   1  -9   8   -1.78    5.46   0
   1  -7   5   -0.32    3.27   0
   1  -6   4   50.83    6.20   0
   1  -5   3  649.05   16.03   0
   2 -10  10    4.97    7.20   0
   2  -9   8    1.17    5.71   0
   2  -7   5   52.49    6.42   0
   2  -4   2   42.55    4.37   0
   3 -10  10    4.75    5.98   0
   3  -9   8    6.68    5.29   0
   3  -7   5   12.41    4.34   0
   3  -6   4   -1.66    3.66   0
   3  -4   2  344.33   10.75   0
   4  -6   4   18.85    4.27   0
   4  -5   3   41.10    5.35   0
   5  -9   9   -0.62    5.81   0
   5  -8   7   37.02    7.52   0
   6  -7   6    4.59    5.02   0
   6  -2   1   10.48    2.44   0
   7  -8   8   -1.18    4.55   0
   7  -6   5    4.46    4.07   0
   7  -3   2   37.26    4.15   0
   9  -4   4   14.38    4.17   0
   9  -3   3   44.57    4.83   0
   9   0   1   -1.08    1.40   0
  10  -5   6    0.55    3.73   0
  10  -4   5   -4.40    3.45   0
  10  -2   3    5.24    3.34   0
  11  -4   6   -0.53    4.39   0
  12  -2   5   -0.70    3.52   0
 -13  -4  12    1.88    3.41   0
 -13  -3  11    2.05    2.94   0
  -9  -8  12   -0.36    4.31   0
  -9  -2   6   13.09    2.01   0
  -8  -9  13    2.31    5.55   0
  -8  -8  11   -1.62    2.97   0
  -7  -9  12   12.00    5.84   0
  -7  -7   9    8.37    4.22   0
  -6  -9  11   -0.61    4.04   0
  -6  -6   7    2.47    3.39   0
  -6  -5   6   26.66    4.22   0
  -5 -10  12   -1.68    5.02   0
  -4  -7   7   54.32    6.65   0
  -3 -10  11    0.67    5.35   0
  -2  -9   9    3.65    5.84   0
  -2  -7   6   10.55    3.96   0
  -2  -4   3  409.39   10.92   0
  -1  -8   7   22.30    5.67   0
  -1  -3   2  129.60    5.62   0
   2  -6   4   14.23    4.00   0
   2  -5   3    0.84    2.94   0
   3  -5   3    1.98    3.03   0
   4  -9   9   -4.70    5.57   0
   4  -8   7    5.01    4.79   0
   6  -8   8   -0.42    5.12   0
   6  -6   5    5.54    4.15   0
   7  -8   9   -1.28    5.44   0
   7  -7   7   20.06    5.93   0
   7  -5   4   22.79    4.75   0
   7  -4   3    8.65    3.53   0
   8  -6   6    1.69    4.25   0
   9  -6   7    3.15    4.55   0
  10  -3   4    3.10    3.67   0
  11  -3   5    1.79    4.07   0
  11  -2   4    0.76    3.39   0
 -11  -2   8    9.62    2.45   0
 -10  -7  12   -2.68    3.64   0
 -10  -2   7   14.28    2.25   0
  -9  -7  11   -1.07    3.79   0
  -8  -7  10   29.08    5.52   0
  -7  -6   8    8.18    3.78   0
  -7  -4   6    3.70    2.88   0
  -5 -10  13   -0.95    6.06   0
  -5  -8   9    1.12    3.67   0
  -4 -10  12   -2.76    5.05   0
  -4  -9  10   23.45    6.17   0
  -4  -6   6    2.81    3.51   0
  -4  -5   5  212.20    9.35   0
  -4  -4   4    3.39    2.23   0
  -3  -8   8    0.61    3.69   0
  -2 -10  11    2.10    5.68   0
  -2  -6   5   52.11    5.66   0
  -2  -5   4  115.86    7.07   0
  -1 -10  11    2.75    5.61   0
  -1  -9   9   14.34    5.80   0
  -1  -7   6    5.59    4.39   0
   0 -10  11    1.39    6.56   0
   0  -9   9    2.22    5.89   0
   0  -8   7   95.82    8.96   0
   1 -10  11   13.34    7.57   0
   1  -8   7    7.44    4.77   0
   2 -10  11   -0.33    5.37   0
   2  -9   9    0.90    5.74   0
   2  -8   7    0.73    4.28   0
   3  -9   9   -2.97    4.32   0
   3  -8   7    1.98    4.52   0
   4  -7   6    2.80    4.52   0
   5  -9  10    4.44    6.40   0
   5  -8   8   -2.10    5.00   0
   5  -7   6   22.17    5.22   0
   6  -5   4    1.64    3.50   0
   8  -7   8   -4.22    4.13   0
   8  -5   5   21.26    5.03   0
  10  -5   7   24.60    6.19   0
  11   1   2   14.46    2.17   0
  12   1   3    0.85    2.06   0
 -12  -5  12   -0.93    3.73   0
 -12  -4  11    1.75    3.74   0
 -11  -6  12   -0.87    3.96   0
 -10  -6  11   -0.48    4.02   0
  -9  -8  13   -1.67    4.42   0
  -9  -6  10    3.66    4.13   0
  -8  -8  12    2.15    4.70   0
  -8  -6   9   12.00    4.05   0
  -8  -3   6   27.40    3.18   0
  -7  -8  11    1.44    4.48   0
  -7  -5   7   89.82    6.47   0
  -6  -9  12    0.94    5.04   0
  -6  -8  10    1.15    4.01   0
  -5  -9  11    1.75    4.44   0
  -5  -7   8   11.58    4.59   0
  -4 -10  13    4.56    6.60   0
  -4  -8   9   -0.18    4.48   0
  -3 -10  12   11.29    6.48   0
  -3  -9  10    0.32    5.08   0
  -3  -7   7   34.35    5.87   0
  -2 -10  12   11.98    7.43   0
  -2  -8   8   73.24    8.44   0
  -1  -6   5  150.43    9.18   0
   0  -7   6   76.37    7.42   0
   1  -9   9   -1.57    4.70   0
   1  -7   6    1.77    4.28   0
   2  -7   6   -0.35    4.19   0
   3  -7   6    3.04    4.51   0
   4  -9  10   -2.29    6.04   0
   4  -8   8    6.70    5.90   0
   5  -6   5   30.10    5.51   0
   5  -2   1  171.81    6.01   0
   6  -8   9   11.80    6.70   0
   6  -7   7   -3.84    4.48   0
   6  -4   3  109.23    7.09   0
   6  -3   2    0.66    2.40   0
   7  -6   6    7.13    4.40   0
   8  -6   7    5.59    4.52   0
   8  -4   4    4.36    3.41   0
   8  -3   3   54.57    5.30   0
   8  -2   2    8.33    2.67   0
   9  -6   8    0.18    4.49   0
   9  -5   6   10.20    4.53   0
 -14  -1  11    0.09    1.93   0
 -11  -5  11    4.46    4.09   0
 -10  -5  10    5.66    3.86   0
  -8  -5   8   19.06    4.07   0
  -8  -4   7    2.86    2.95   0
  -7  -9  13    4.55    5.03   0
  -6  -7   9    3.34    4.03   0
  -5  -6   7    0.20    3.44   0
  -5  -3   4   33.72    3.28   0
  -4  -9  11   -0.17    4.45   0
  -3 -10  13   10.57    7.55   0
  -2  -9  10    0.38    4.85   0
  -1 -10  12    4.58    5.62   0
  -1  -9  10   -3.39    5.64   0
  -1  -8   8   66.20    7.86   0
  -1  -5   4    4.65    3.10   0
   0 -10  12    1.05    5.58   0
   0  -8   8    1.64    5.05   0
   0  -6   5    3.03    3.85   0
   0  -3   2  188.83    6.82   0
   1 -10  12   10.93    6.50   0
   1  -2   1   42.12    2.84   0
   2  -9  10   17.71    6.86   0
   2  -8   8    5.00    5.64   0
   3  -9  10    3.86    5.52   0
   3  -8   8   56.13    8.42   0
   4  -6   5  125.85    8.77   0
   5  -8   9    0.82    5.37   0
   5  -7   7   11.09    5.59   0
   5  -5   4    7.23    3.80   0
   6   0   0    5.76    1.15   0
   7  -7   8   -0.41    4.34   0
   7  -5   5   31.94    5.37   0
   9  -4   5   -0.70    3.62   0
  10  -4   6    0.29    3.58   0
  11  -3   6    1.12    4.19   0
 -11  -4  10    4.62    3.60   0
 -11  -3   9   17.63    3.39   0
 -10  -7  13    1.95    4.17   0
 -10  -4   9   -1.13    3.05   0
 -10  -3   8   36.30    3.81   0
  -9  -7  12   -0.37    4.09   0
  -9  -5   9   28.32    4.70   0
  -9  -4   8   15.57    3.64   0
  -9  -3   7   47.92    3.82   0
  -8  -7  11    8.18    4.50   0
  -7  -7  10    0.21    3.84   0
  -6  -9  13    6.91    6.42   0
  -6  -8  11    7.40    5.14   0
  -5  -9  12    3.64    5.12   0
  -5  -8  10    2.43    4.19   0
  -5  -5   6   59.59    5.64   0
  -5  -4   5    4.27    2.67   0
  -4  -7   8    1.80    4.04   0
  -3  -9  11    2.58    5.62   0
  -3  -8   9    8.19    4.79   0
  -3  -6   6   -0.73    2.80   0
  -3  -5   5   86.16    6.61   0
  -3  -3   3   10.27    2.18   0
  -2 -10  13    6.23    6.00   0
  -2  -7   7    4.61    3.62   0
   0  -9  10    2.97    5.13   0
   0  -5   4   -1.88    2.78   0
   0  -4   3   85.51    5.88   0
   1  -9  10    9.29    5.67   0
   1  -8   8   -2.38    4.14   0
   1  -6   5   13.02    3.96   0
   2  -6   5    5.62    3.56   0
   2  -2   1  606.69    9.91   0
   3  -9  11    8.63    6.82   0
   3  -6   5    3.55    3.28   0
   3  -2   1    7.63    2.07   0
   4  -9  11    9.07    6.14   0
   4  -8   9    2.50    5.40   0
   4  -7   7    2.62    4.63   0
   4  -5   4   49.61    5.79   0
   4  -2   1   38.49    3.15   0
   5  -4   3   16.93    3.92   0
   5  -3   2   16.15    3.17   0
   6  -8  10   -2.52    4.72   0
   6  -7   8   26.57    6.50   0
   6  -6   6    0.38    3.24   0
   7  -7   9   -0.56    4.87   0
   7  -1   1    0.10    1.65   0
   8  -5   6    1.88    4.11   0
   9  -5   7    1.15    4.04   0
   9  -3   4    8.55    3.92   0
   9  -2   3    2.01    3.08   0
   9  -1   2    4.66    2.29   0
  10  -3   5   -1.75    3.66   0
  10   0   2   39.89    3.34   0
  12  -1   5   -1.08    3.17   0
  12   0   4    0.68    2.69   0
 -11  -6  13   -0.46    4.28   0
  -8  -8  13    1.90    4.91   0
  -7  -8  12   -3.17    4.28   0
  -6  -6   8   15.88    4.34   0
  -6  -2   4   70.33    3.33   0
  -4  -9  12   -5.07    4.99   0
  -4  -8  10   16.15    6.01   0
  -3  -4   4    3.36    2.46   0
  -2  -9  11    7.51    5.88   0
  -2  -8   9    0.24    4.45   0
  -2  -6   6   53.60    6.25   0
  -1  -9  11    3.51    6.03   0
  -1  -7   7    3.02    3.68   0
   0  -9  11    2.79    6.07   0
   0  -7   7    4.33    4.59   0
   1  -9  11   -0.13    6.36   0
   1  -5   4   44.76    5.15   0
   1  -4   3    3.34    3.19   0
   1  -3   2   19.75    3.20   0
   2  -9  11   -0.72    5.25   0
   2  -5   4    4.47    3.84   0
   3  -8   9    2.59    5.68   0
   3  -7   7    6.74    4.94   0
   3  -5   4   50.27    5.43   0
   4  -4   3   60.26    5.52   0
   4  -3   2  133.70    6.44   0
   5  -8  10    0.50    5.82   0
   5  -6   6    1.95    4.13   0
   6  -5   5    4.96    3.76   0
   7  -6   7   -0.57    3.07   0
   7  -4   4   -0.95    3.05   0
   8  -6   8    7.72    5.08   0
  10  -2   4    2.30    3.60   0
  10  -1   3    1.05    2.98   0
  11  -2   5    7.10    3.89   0
  11  -1   4   15.78    3.99   0
  11   0   3    0.42    2.54   0
 -12  -5  13   -0.62    4.25   0
 -10  -6  12   14.34    4.48   0
  -9  -6  11   -0.60    3.62   0
  -8  -6  10    0.37    3.38   0
  -7  -6   9    5.26    3.67   0
  -6  -9  14    4.04    6.06   0
  -6  -5   7   33.29    4.72   0
  -5  -9  13    2.90    5.13   0
  -5  -8  11    6.33    5.47   0
  -4  -6   7   14.29    3.92   0
  -3  -9  12   -0.44    4.69   0
  -3  -8  10   33.50    7.16   0
  -3  -7   8    0.96    3.38   0
  -2  -2   2   82.84    3.61   0
  -1  -8   9   47.64    7.40   0
   0  -8   9   -0.86    4.53   0
   1  -8   9   16.56    5.66   0
   1  -7   7   65.67    7.31   0
   2  -9  12    7.42    6.83   0
   2  -8   9    2.04    4.65   0
   2  -7   7   42.96    6.36   0
   2  -4   3  272.59    9.77   0
   2  -3   2   89.88    5.23   0
   3  -4   3   33.93    4.27   0
   3  -3   2   -1.19    2.38   0
   4  -8  10   21.79    6.92   0
   4  -6   6    9.36    4.59   0
   5  -8  11    3.50    6.18   0
   5  -7   8    0.02    4.23   0
   6  -7   9    4.97    5.23   0
   6  -6   7    5.73    4.80   0
   7  -7  10    7.58    6.42   0
   7  -3   3   79.16    5.81   0
   7  -2   2   -0.50    2.22   0
   8  -4   5   27.10    5.12   0
   9  -4   6    2.19    3.97   0
  10  -4   7    0.43    3.98   0
 -11  -5  12   14.12    4.60   0
 -10  -7  14    1.52    4.36   0
  -9  -7  13   18.06    5.49   0
  -8  -8  14   11.21    6.33   0
  -8  -7  12   12.64    4.97   0
  -7  -8  13    5.60    5.19   0
  -7  -7  11    3.29    4.58   0
  -7  -1   4   14.12    1.27   0
  -6  -8  12    7.47    4.72   0
  -6  -7  10   16.49    4.55   0
  -6  -4   6   24.71    3.70   0
  -6  -3   5  252.55    7.64   0
  -5  -9  14    0.28    6.35   0
  -4  -9  13    4.51    5.42   0
  -4  -7   9   26.57    5.73   0
  -4  -5   6   97.11    7.01   0
  -2  -9  12   29.71    7.34   0
  -2  -8  10    0.78    5.39   0
  -2  -7   8   74.21    7.54   0
  -2  -5   5   48.76    5.17   0
  -1  -9  12    1.12    5.31   0
  -1  -6   6    0.07    3.04   0
   0  -9  12   -1.63    4.86   0
   0  -6   6   11.62    4.53   0
   1  -9  12    1.70    5.42   0
   3  -8  10    0.49    5.47   0
   3  -6   6    3.98    4.09   0
   4  -7   8    0.51    4.13   0
   5  -5   5   10.88    4.17   0
   6  -4   4    0.02    3.05   0
   7  -6   8    7.13    4.90   0
   7  -5   6   16.32    4.70   0
   8  -6   9    2.57    4.92   0
   8  -5   7    1.69    4.16   0
   9  -5   8   -1.47    4.09   0
 -13  -3  12    0.64    3.22   0
 -12  -4  12    1.79    3.71   0
 -10  -5  11   37.09    5.55   0
  -8  -5   9    5.87    3.93   0
  -7  -5   8    6.95    3.47   0
  -5  -8  12   12.43    5.83   0
  -5  -6   8   12.99    3.77   0
  -4  -9  14   20.40    7.88   0
  -4  -8  11   -2.21    4.13   0
  -3  -9  13   -0.77    5.20   0
  -3  -6   7    2.44    3.25   0
  -2  -9  13   -0.28    6.38   0
  -2  -4   4  248.48    8.94   0
  -2  -3   3   20.46    3.05   0
  -1  -9  13    1.78    6.46   0
  -1  -7   8   15.22    4.67   0
  -1  -5   5   22.70    4.66   0
   0  -9  13    5.52    6.80   0
   0  -8  10    9.32    5.36   0
   0  -7   8   26.32    6.28   0
   1  -9  13    0.11    6.19   0
   1  -8  10    3.46    4.93   0
   1  -7   8   34.71    6.84   0
   1  -6   6    9.43    3.89   0
   2  -8  10    0.54    4.74   0
   2  -7   8   31.62    6.74   0
   2  -6   6   20.87    4.50   0
   3  -7   8   -2.60    3.95   0
   4  -8  11    5.36    5.68   0
   4  -5   5   20.21    4.74   0
   5  -7   9   -0.72    4.09   0
   5  -6   7   81.18    8.30   0
   6  -7  10    0.97    5.56   0
   6  -3   3    2.01    2.76   0
   8  -3   4   39.61    4.82   0
   9  -3   5   67.43    6.56   0
  10  -3   6    1.18    3.27   0
  11  -2   6    2.19    4.20   0
 -13  -2  11   18.34    3.40   0
 -13  -1  10   17.68    2.62   0
 -11  -4  11   10.09    3.94   0
 -10  -6  13    5.83    4.22   0
  -9  -7  14    1.52    4.65   0
  -7  -8  14   -4.20    4.98   0
  -7  -4   7  100.24    6.21   0
  -6  -8  13    1.51    4.30   0
  -6  -7  11    1.65    4.63   0
  -6  -6   9   55.84    6.40   0
  -5  -7  10   12.69    4.46   0
  -4  -4   5   70.51    5.10   0
  -4  -3   4   23.24    3.01   0
  -4  -2   3  447.65    7.73   0
  -3  -9  14   -1.84    5.24   0
  -3  -8  11   -3.24    4.30   0
  -3  -7   9   17.08    4.75   0
  -2  -9  14   -2.96    6.40   0
  -2  -8  11   -2.68    5.40   0
  -2  -6   7   61.05    6.73   0
  -1  -9  14    0.04    6.17   0
   0  -5   5   44.19    5.63   0
   2  -8  11   -0.33    5.42   0
   3  -8  11   -0.10    5.12   0
   3  -5   5   28.20    4.99   0
   4  -8  12   -0.59    5.36   0
   4  -7   9    6.35    4.89   0
   4  -6   7   -0.29    4.07   0
   5  -7  10   -0.71    5.10   0
   5  -4   4   21.59    4.28   0
   6  -7  11   -0.78    6.01   0
   6  -6   8    0.45    3.93   0
   6  -5   6   22.84    5.04   0
   6  -2   2   32.20    3.56   0
   6  -1   1   32.26    2.66   0
   7  -6   9   -1.75    4.44   0
   7  -5   7   -0.65    3.80   0
   7  -4   5    3.07    3.48   0
   8  -5   8    2.79    4.50   0
   8  -4   6   50.71    6.36   0
   8  -2   3   -0.45    2.56   0
   8   0   1    0.71    1.33   0
   9  -4   7    2.03    3.89   0
 -12  -3  11    8.30    3.71   0
 -10  -4  10   -7.22    3.41   0
  -9  -6  12    1.18    3.79   0
  -9  -4   9  210.04    9.23   0
  -8  -7  13    4.64    4.90   0
  -8  -6  11    4.26    3.78   0
  -8  -4   8   27.01    4.34   0
  -7  -8  15   -0.48    5.56   0
  -7  -7  12   26.79    6.10   0
  -7  -6  10   16.02    4.10   0
  -7  -3   6    0.41    2.19   0
  -7  -2   5    2.32    1.77   0
  -6  -8  14    0.84    5.51   0
  -5  -8  13   10.40    5.86   0
  -5  -5   7   47.89    5.14   0
  -4  -8  12    4.45    4.82   0
  -4  -7  10    3.29    4.58   0
  -4  -6   8   31.42    4.96   0
  -3  -8  12   19.07    6.77   0
  -3  -5   6   79.48    6.36   0
  -2  -7   9    4.19    4.28   0
  -1  -8  11   40.27    7.42   0
  -1  -7   9   -4.86    4.53   0
  -1  -6   7    2.94    4.04   0
  -1  -4   4   -0.85    2.44   0
   0  -8  11   46.43    7.88   0
   1  -8  11    0.42    4.79   0
   1  -5   5    2.16    3.23   0
   2  -7   9    9.89    5.73   0
   2  -5   5    1.72    2.92   0
   3  -8  12    8.20    6.00   0
   3  -7   9   19.98    5.47   0
   3  -6   7    1.20    4.07   0
   4  -4   4    3.56    3.39   0
   5  -6   8   -0.71    4.36   0
   5  -5   6    3.89    3.89   0
   7  -6  10    3.09    5.23   0
   8  -1   2   11.93    2.40   0
   9  -2   4    9.97    3.51   0
  10  -2   5    0.92    3.68   0
  12   0   5   -0.18    2.87   0
 -12  -2  10    2.07    2.76   0
 -12   0   8   24.33    1.91   0
 -11  -5  13    2.56    3.84   0
 -11  -3  10    0.23    3.18   0
  -6  -5   8   -1.77    3.03   0
  -5  -7  11    8.85    5.27   0
  -5  -6   9    3.17    3.82   0
  -4  -8  13    4.75    5.53   0
  -3  -7  10    1.61    4.87   0
  -3  -6   8   -2.94    3.53   0
  -2  -8  12   29.71    6.95   0
  -1  -8  12   22.20    7.38   0
  -1  -3   3  197.07    7.08   0
   0  -8  12   -2.78    5.59   0
   0  -7   9    1.65    3.87   0
   0  -6   7   41.35    5.65   0
   0  -4   4  131.80    7.26   0
   1  -8  12    0.76    6.02   0
   1  -7   9   34.99    6.26   0
   1  -6   7    1.52    3.33   0
   2  -8  12   15.68    6.43   0
   2  -6   7    0.34    3.29   0
   3  -4   4   32.25    4.71   0
   4  -7  10   -0.13    4.28   0
   5  -7  11    4.56    5.25   0
   5  -3   3    9.30    3.10   0
   5   0   0  624.75    6.12   0
   6  -6   9   13.15    4.90   0
   6  -5   7   18.67    5.07   0
   6  -4   5    1.71    3.46   0
   7  -3   4    0.86    2.86   0
   8  -5   9   30.85    6.50   0
   9  -4   8    2.93    4.17   0
  10  -3   7   25.28    5.32   0
  11  -2   7    3.89    4.32   0
  11  -1   5    4.85    3.67   0
 -12  -4  13    0.70    3.96   0
 -12  -1   9    2.67    2.18   0
 -10  -6  14    2.02    4.16   0
 -10  -5  12   -1.48    3.16   0
 -10  -3   9    0.79    3.04   0
  -9  -6  13   -0.15    4.04   0
  -9  -5  11   29.98    5.36   0
  -9  -3   8   12.30    3.37   0
  -8  -7  14    5.61    5.18   0
  -8  -5  10   59.82    6.54   0
  -8  -3   7   19.01    3.17   0
  -7  -7  13    3.76    4.71   0
  -7  -5   9   12.68    4.04   0
  -6  -8  15    5.32    6.08   0
  -6  -7  12    2.36    4.17   0
  -6  -6  10    6.58    4.16   0
  -5  -8  14    3.58    5.17   0
  -5  -4   6   10.84    2.87   0
  -4  -5   7  238.18   10.57   0
  -3  -8  13    5.63    5.05   0
  -3  -4   5  671.93   14.73   0
  -2  -8  13   -4.42    5.35   0
  -2  -7  10   15.34    5.57   0
  -2  -5   6    2.44    3.13   0
  -1  -2   2   23.69    2.29   0
   1  -8  13   -0.30    6.38   0
   1  -4   4   77.21    5.75   0
   2  -8  13    2.64    5.67   0
   2  -7  10    2.90    5.52   0
   2  -4   4   15.37    3.53   0
   3  -7  10   -3.25    4.26   0
   4  -7  11    2.46    5.39   0
   4  -6   8    8.60    4.51   0
   4  -5   6    8.17    3.56   0
   4  -3   3   10.08    3.13   0
   5  -7  12    0.52    5.16   0
   5  -6   9    2.62    5.11   0
   5  -2   2   11.32    2.51   0
   6  -6  10   -1.87    4.59   0
   7  -5   8    5.05    3.54   0
   7  -4   6    9.62    4.01   0
   8  -4   7   41.34    6.25   0
   8  -3   5   14.80    4.20   0
   9  -3   6    7.70    4.02   0
   9  -1   3   -0.30    2.41   0
  10  -1   4    7.99    3.35   0
  11   0   4    7.33    3.31   0
  12   1   4   21.52    3.37   0
  12   2   3    1.89    2.08   0
 -13  -3  13    3.16    3.57   0
 -11  -2   9    2.55    2.71   0
  -8  -7  15   11.50    6.18   0
  -8  -6  12    0.40    3.87   0
  -8  -2   6    5.53    1.92   0
  -7  -6  11   15.10    4.22   0
  -5  -8  15   -3.03    5.68   0
  -5  -7  12   14.81    5.88   0
  -4  -8  14    3.26    5.44   0
  -4  -7  11   18.82    5.20   0
  -4  -6   9    4.93    4.09   0
  -3  -8  14    7.04    6.83   0
  -2  -6   8   57.38    6.41   0
  -1  -8  13   -2.03    5.04   0
  -1  -7  10   13.79    5.24   0
  -1  -6   8   18.22    5.11   0
  -1  -5   6   41.82    5.25   0
   0  -8  13    1.73    5.44   0
   0  -7  10    5.03    4.70   0
   0  -3   3  234.06    7.76   0
   1  -8  14   -2.59    6.29   0
   1  -7  10    7.72    5.05   0
   2  -6   8    9.35    4.78   0
   3  -7  11   -4.60    5.05   0
   3  -6   8   -0.70    3.44   0
   3  -5   6    3.37    3.20   0
   4  -7  12    6.23    6.53   0
   5  -5   7   14.13    4.73   0
   5  -4   5   37.92    5.18   0
   5  -1   1   79.30    3.65   0
   6  -6  11    2.15    5.46   0
   7  -5   9   -0.33    4.25   0
   7  -2   3    1.54    2.33   0
   8  -5  10    0.41    4.30   0
   9  -4   9    6.32    4.70   0
   9   0   2   24.73    2.85   0
   9   1   1   15.92    1.84   0
  10  -3   8   -3.22    4.14   0
  10  -2   6   11.19    4.49   0
 -11  -5  14    2.57    4.14   0
 -11  -4  12   12.63    3.80   0
 -10  -6  15    2.99    4.54   0
 -10  -2   8    1.10    2.32   0
  -9  -2   7   79.71    4.36   0
  -8  -1   5   53.24    2.42   0
  -7  -7  14    4.53    4.49   0
  -6  -7  13    2.97    4.58   0
  -6  -4   7   29.16    4.15   0
  -5  -6  10    3.03    4.05   0
  -5  -5   8    0.63    3.37   0
  -5  -3   5   29.18    3.29   0
  -4  -8  15    1.95    5.54   0
  -4  -7  12    0.79    5.19   0
  -3  -8  15    9.09    7.10   0
  -3  -7  11   34.92    6.52   0
  -3  -6   9   -2.36    3.82   0
  -3  -5   7    0.72    3.45   0
  -3  -3   4    1.30    2.29   0
  -2  -8  14   -0.25    5.26   0
  -2  -7  11    4.22    5.47   0
  -2  -4   5  107.32    6.70   0
  -1  -8  14    0.91    5.19   0
   0  -8  14    0.39    5.33   0
   0  -6   8   -2.84    3.12   0
   0  -5   6   11.52    3.88   0
   1  -7  11    6.78    5.93   0
   1  -6   8    5.97    3.86   0
   1  -5   6   18.35    4.09   0
   1  -3   3   55.11    4.30   0
   2  -7  11   29.15    7.01   0
   2  -5   6    2.35    3.11   0
   2  -3   3  175.28    7.35   0
   3  -7  12   -1.72    6.06   0
   3  -3   3  722.23   14.43   0
   4  -7  13   -0.57    6.02   0
   4  -6   9   13.76    5.16   0
   4  -2   2    7.63    2.34   0
   5  -6  10    2.28    4.98   0
   6  -5   8    0.58    3.35   0
   6  -4   6   15.10    4.29   0
   6  -3   4    8.24    3.30   0
   8  -4   8    4.85    4.37   0
   8  -2   4    1.92    2.96   0
   9  -3   7    0.74    3.46   0
   9  -2   5   -2.25    3.47   0
  10   0   3   -0.83    2.44   0
  11  -1   6    4.17    3.86   0
  11   1   3    3.25    2.48   0
 -12  -4  14    3.34    4.40   0
 -12  -3  12   -0.62    3.22   0
 -11  -1   8   -1.93    1.91   0
 -10  -5  13   16.36    4.67   0
 -10  -4  11    0.03    3.16   0
  -9  -6  14    0.09    4.34   0
  -9  -4  10    7.76    3.92   0
  -8  -6  13    4.48    4.38   0
  -8  -4   9  287.53   11.03   0
  -7  -7  15    3.16    5.96   0
  -7  -6  12   15.37    5.28   0
  -7  -4   8   23.27    4.00   0
  -6  -7  14    6.61    5.47   0
  -6  -6  11    4.40    4.21   0
  -6  -5   9   32.42    5.12   0
  -5  -7  13    1.71    5.13   0
  -4  -4   6    0.02    2.90   0
  -3  -7  12   -4.19    5.09   0
  -2  -8  15   -1.64    5.17   0
  -2  -6   9    0.62    4.14   0
  -1  -8  15    7.01    6.11   0
  -1  -7  11    2.91    4.65   0
   0  -7  11   -0.34    4.49   0
   0  -2   2   31.98    2.69   0
   2  -7  12   11.65    6.36   0
   2  -6   9   41.00    7.03   0
   3  -7  13    3.09    6.58   0
   3  -6   9    9.41    4.36   0
   4  -6  10    1.20    5.12   0
   4  -5   7    3.75    3.37   0
   4  -4   5   14.02    3.53   0
   5  -6  11   14.04    6.02   0
   5  -5   8    3.60    4.32   0
   6  -5   9   -2.02    4.23   0
   7  -5  10    0.13    4.72   0
   7  -4   7   22.02    4.98   0
   7  -3   5   19.62    4.12   0
   7  -1   2    5.77    2.11   0
   8  -3   6    2.69    3.77   0
  10   1   2   21.51    2.64   0
 -13  -2  12   -0.93    3.20   0
  -9  -6  15    2.08    4.78   0
  -9  -5  12   16.87    4.90   0
  -9  -1   6    2.84    1.46   0
  -8  -5  11   11.70    4.19   0
  -7  -7  16    9.67    6.33   0
  -7  -5  10    1.54    3.36   0
  -6  -3   6   57.15    4.51   0
  -5  -7  14   -0.15    5.15   0
  -5  -2   4   19.50    2.29   0
  -4  -7  13    3.95    5.66   0
  -4  -6  10   12.13    4.25   0
  -4  -5   8   55.07    6.18   0
  -3  -2   3    6.03    1.78   0
  -2  -7  12   23.23    6.27   0
  -2  -5   7    5.40    3.26   0
  -1  -7  12   -0.07    4.76   0
  -1  -6   9  165.77   10.56   0
  -1  -4   5  164.88    7.97   0
   0  -7  12   26.90    6.66   0
   0  -6   9   -0.56    4.30   0
   1  -7  12    6.17    5.28   0
   1  -6   9    4.66    4.01   0
   1  -2   2   48.00    3.45   0
   2  -7  13   -1.53    5.87   0
   3  -6  10   -0.20    5.08   0
   3  -5   7   11.42    3.87   0
   3  -4   5   13.89    3.63   0
   3  -2   2    1.32    2.00   0
   4  -1   1    2.05    1.53   0
   5  -6  12    3.79    6.15   0
   5  -4   6   31.87    5.18   0
   5  -3   4   31.97    4.39   0
   6  -2   3   76.88    5.28   0
   7  -5  11    4.15    5.83   0
   8  -4   9   38.06    6.56   0
   9  -3   8   -2.45    3.51   0
  10  -2   7   -1.39    3.66   0
  10  -1   5    6.23    3.61   0
  11   2   2    0.38    1.75   0
 -11  -4  13    0.01    3.92   0
 -11  -3  11   -4.10    3.12   0
 -11   0   7    0.82    1.30   0
 -10  -5  14    4.29    4.19   0
 -10  -1   7    3.89    1.71   0
  -8  -6  14    8.18    4.92   0
  -7  -6  13   -0.96    4.26   0
  -6  -7  15    4.79    5.22   0
  -6  -6  12    1.70    4.33   0
  -5  -6  11    7.98    4.04   0
  -5  -4   7    6.60    3.26   0
  -5  -1   3   20.57    1.52   0
  -4  -7  14   10.24    6.06   0
  -3  -7  13    2.65    5.29   0
  -3  -6  10    2.88    3.70   0
  -3  -4   6  135.56    7.56   0
  -2  -7  13   16.74    6.77   0
  -2  -3   4  132.57    6.17   0
  -1  -7  13   -0.01    5.78   0
  -1  -5   7   10.46    3.65   0
   0  -7  13    8.47    6.26   0
   0  -5   7    2.19    3.22   0
   0  -4   5  113.59    6.92   0
   1  -7  13    1.27    5.25   0
   1  -5   7  148.44    9.17   0
   1  -4   5    1.44    2.88   0
   2  -7  14   -2.35    5.18   0
   2  -6  10    3.54    5.31   0
   2  -5   7   33.91    5.22   0
   2  -4   5    3.06    3.02   0
   2  -2   2   30.22    2.85   0
   4  -6  11   -0.66    4.14   0
   4  -5   8    1.63    4.13   0
   5  -5   9   16.14    5.39   0
   6  -5  10    3.63    4.86   0
   6  -4   7   50.71    6.34   0
   7  -4   8    4.67    4.37   0
   7   0   1   -0.24    1.36   0
   8  -4  10   13.60    5.52   0
   8  -3   7   24.84    5.26   0
   8  -1   3   27.83    3.47   0
   9  -2   6    9.68    4.27   0
   9  -1   4   29.10    4.08   0
  10   2   1   30.90    2.07   0
  11  -1   7    0.33    3.94   0
  11   0   5   -3.10    3.32   0
  12   1   5    0.36    3.03   0
 -14   0  11   -1.11    1.99   0
 -12  -2  11    1.32    3.21   0
 -10  -4  12    1.58    3.91   0
 -10  -3  10    0.63    3.19   0
  -9  -5  13   43.21    6.35   0
  -9   0   5   -0.81    0.70   0
  -8  -6  15    4.91    5.02   0
  -7  -3   7   28.01    3.79   0
  -6  -7  16   14.18    6.16   0
  -6  -5  10   28.11    5.15   0
  -5  -7  15    0.71    5.03   0
  -5  -7  16    4.38    6.31   0
  -5  -5   9   17.10    3.99   0
  -4  -7  15    2.25    5.98   0
  -4  -6  11    5.68    4.90   0
  -4  -3   5    1.19    2.37   0
  -3  -7  14    1.22    4.70   0
  -3  -5   8   41.38    5.39   0
  -3  -1   2  347.51    4.81   0
  -2  -7  14    8.23    6.52   0
  -1  -7  14   -1.79    6.32   0
  -1  -6  10   12.12    4.93   0
   0  -7  14   -0.33    5.13   0
   0  -6  10   -0.84    4.50   0
   1  -7  14   16.45    6.60   0
   1  -7  15    0.00    6.13   0
   1  -6  10   -0.16    3.78   0
   3  -6  11    8.54    4.84   0
   3  -5   8    0.03    3.91   0
   4  -6  12    5.27    4.86   0
   4  -6  13    1.38    5.92   0
   4  -4   6    8.33    3.95   0
   4  -3   4    0.11    2.87   0
   6  -5  11    3.43    5.08   0
   6  -3   5   50.90    5.46   0
   7  -4   9    1.58    4.23   0
   7  -3   6    1.97    3.39   0
   7  -2   4   39.85    4.70   0
   8  -2   5    0.50    3.21   0
   9  -3   9   18.29    5.19   0
  10  -2   8    2.95    4.26   0
 -13  -1  11   -0.04    2.71   0
 -12  -3  13   -1.05    3.93   0
 -10  -5  15    6.44    4.63   0
 -10   0   6  179.09    3.55   0
  -9  -4  11    7.07    3.94   0
  -9  -3   9    3.01    3.23   0
  -8  -5  12   13.45    4.54   0
  -8  -3   8   -0.08    2.73   0
  -7  -6  14    2.63    4.73   0
  -7  -5  11   18.40    4.69   0
  -7  -4   9   -0.08    3.12   0
  -6  -6  13    9.27    5.44   0
  -6  -4   8   12.42    3.66   0
  -5  -6  12    6.10    4.36   0
  -4  -7  16   -0.35    6.08   0
  -4  -5   9  324.09   13.25   0
  -3  -7  15    5.68    5.62   0
  -3  -6  11    0.74    3.66   0
  -2  -7  15    2.76    5.54   0
  -2  -5   8   26.88    4.76   0
  -2  -4   6   -2.29    3.18   0
  -1  -7  15    2.37    5.40   0
  -1  -3   4   12.36    3.14   0
   0  -7  15   -1.02    5.13   0
   1  -6  11   10.25    5.85   0
   2  -6  11    4.19    4.74   0
   2  -5   8   -1.88    3.73   0
   3  -6  12    2.18    4.52   0
   3  -4   6  126.19    8.24   0
   3  -3   4    1.73    2.98   0
   3  -1   1   -0.69    1.21   0
   4  -5   9   47.86    6.52   0
   4   0   0    5.03    0.90   0
   5  -5  10   -0.88    4.02   0
   5  -4   7   97.21    7.97   0
   5  -2   3    9.03    3.00   0
   6  -5  12   -2.88    5.16   0
   6  -4   8   -1.93    3.73   0
   8  -3   8    2.51    4.00   0
  10  -1   6    1.92    3.81   0
 -11  -4  14    1.89    3.57   0
  -9  -5  14   -0.38    4.20   0
  -8  -6  16    0.13    4.48   0
  -8  -4  10    2.08    3.27   0
  -7  -6  15    0.54    4.80   0
  -6  -6  14    0.32    4.85   0
  -6  -2   5    6.32    1.97   0
  -5  -6  13   46.70    7.60   0
  -5  -5  10   15.79    4.74   0
  -4  -6  12    1.41    4.21   0
  -4  -4   7   11.65    3.80   0
  -3  -7  16   -0.06    5.39   0
  -2  -7  16   -0.10    5.33   0
  -2  -6  11   -1.00    3.60   0
  -1  -6  11   11.93    5.11   0
  -1  -5   8   -1.71    3.03   0
  -1  -4   6    6.48    3.79   0
   0  -6  11   34.83    6.57   0
   0  -5   8   39.65    5.62   0
   0  -3   4    3.66    2.91   0
   1  -6  12    9.97    6.09   0
   1  -5   8    6.01    3.63   0
   2  -6  12    2.01    5.10   0
   2  -4   6   -0.24    3.55   0
   2  -3   4   25.52    3.98   0
   2  -1   1  211.59    4.78   0
   3  -6  13   -3.70    4.69   0
   3  -6  14   -1.73    6.21   0
   3  -5   9   75.95    8.10   0
   4  -5  10   -2.00    4.82   0
   5  -5  11   22.01    6.30   0
   5  -3   5   -2.15    2.97   0
   6  -1   2   35.12    3.21   0
   7  -4  10    0.97    4.64   0
   7  -3   7    2.82    4.03   0
   7   1   0   66.61    2.02   0
   9  -2   7    1.91    3.49   0
  10   0   4   -0.30    2.80   0
  11   0   6    5.88    3.84   0
  12   2   4    0.58    2.73   0
 -13  -2  13    0.36    3.56   0
 -11  -3  12    4.13    3.85   0
 -11  -2  10    3.63    2.91   0
 -10  -4  13    0.43    3.42   0
  -8  -5  13    2.09    4.15   0
  -7  -6  16    7.09    6.20   0
  -7  -5  12   -0.05    4.02   0
  -6  -6  15   10.88    5.83   0
  -6  -5  11   -1.77    3.57   0
  -5  -6  14    0.64    5.08   0
  -5  -3   6   76.77    5.12   0
  -4  -6  13    6.20    5.57   0
  -3  -6  12    5.16    4.66   0
  -3  -5   9  114.49    8.33   0
  -3  -3   5  344.80    9.87   0
  -2  -6  12   17.86    5.67   0
  -2  -2   3   34.81    2.95   0
  -1  -6  12    0.74    5.37   0
   0  -6  12   -0.78    4.43   0
   0  -4   6    8.79    3.48   0
   1  -6  13    1.94    5.71   0
   1  -4   6   27.04    4.48   0
   1  -3   4   69.89    5.02   0
   2  -6  13   -3.21    4.25   0
   2  -6  14    0.54    6.39   0
   2  -5   9    1.46    4.33   0
   4  -5  11   21.20    6.43   0
   4  -4   7   -0.53    2.86   0
   5  -5  12    1.24    4.81   0
   5  -5  13   -6.09    5.15   0
   5  -4   8    1.69    3.97   0
   6  -4   9   11.21    4.50   0
   6  -3   6    4.34    3.56   0
   7  -4  11   19.73    5.78   0
   8  -3   9    6.85    4.51   0
   8  -2   6    0.32    3.47   0
   8   0   2   25.81    2.75   0
   9  -1   5   12.71    3.89   0
   9   0   3    0.64    2.40   0
  11   1   4   22.38    3.80   0
 -14   1  10    1.19    1.77   0
 -12  -3  14    5.09    4.36   0
 -11  -4  15   15.66    4.87   0
 -10  -3  11   26.02    4.68   0
 -10  -2   9    1.39    2.62   0
  -9  -5  15    1.34    4.48   0
  -9  -4  12    7.15    4.13   0
  -8  -5  14   23.26    5.76   0
  -7  -2   6    2.91    1.97   0
  -6  -6  16   -0.18    5.69   0
  -6  -4   9   30.45    4.77   0
  -5  -6  15    3.73    5.51   0
  -5  -4   8    2.35    2.71   0
  -4  -6  14    5.18    5.79   0
  -4  -5  10   10.83    4.70   0
  -4  -2   4  416.32    8.53   0
  -3  -6  13   -2.42    4.29   0
  -3  -4   7  164.98    8.47   0
  -2  -6  13    4.70    5.79   0
  -2  -5   9    2.49    3.38   0
  -1  -6  13    0.96    5.50   0
  -1  -5   9   16.14    4.45   0
   0  -6  13    7.02    5.26   0
   0  -5   9    6.41    3.83   0
   1  -6  14    3.60    6.10   0
   1  -5   9   28.39    5.24   0
   2  -6  15    0.82    5.47   0
   3  -5  10   -2.16    3.54   0
   3  -4   7   -0.12    3.65   0
   4  -5  12   -0.03    5.04   0
   4  -3   5   31.23    4.62   0
   4  -2   3   31.33    3.60   0
   6  -4  10    1.88    4.43   0
   6  -2   4   46.27    4.65   0
   7  -3   8    1.61    3.70   0
   7  -2   5    3.20    3.05   0
   7  -1   3    4.62    2.53   0
   8  -3  10   -0.80    4.21   0
   8  -1   4    1.12    2.75   0
   9  -2   8   -1.72    3.29   0
  10  -1   7    0.08    3.59   0
 -12  -2  12   19.40    4.20   0
 -12  -1  10    1.86    2.64   0
 -10  -4  14    0.63    3.79   0
  -9  -5  16    3.47    5.22   0
  -9  -3  10   17.12    4.03   0
  -9  -2   8   42.61    3.88   0
  -8  -4  11   38.70    5.41   0
  -8  -2   7   49.89    3.86   0
  -7  -5  13    0.36    4.33   0
  -7  -4  10    0.85    3.32   0
  -6  -6  17   -3.25    5.63   0
  -6  -5  12    2.44    4.40   0
  -6  -3   7    7.39    2.88   0
  -5  -6  16    0.06    6.26   0
  -5  -5  11    9.25    3.97   0
  -4  -6  15    8.05    5.98   0
  -3  -6  14   -1.92    4.59   0
  -3  -5  10   52.54    6.81   0
  -2  -6  14    5.46    5.22   0
  -2  -4   7  245.39   10.58   0
  -1  -6  14   15.10    6.06   0
   0  -6  14    1.78    4.99   0
   0  -6  15   -2.51    5.61   0
   0  -6  16   -3.67    5.76   0
   1  -6  15    6.08    5.92   0
   1  -5  10    3.43    4.60   0
   2  -5  10   -0.89    3.57   0
   2  -4   7   76.53    7.00   0
   3  -5  11   -0.32    4.28   0
   4  -5  13    5.80    6.07   0
   4  -5  14   -2.98    5.69   0
   4  -4   8    8.63    4.35   0
   5  -4   9   15.07    4.51   0
   5  -3   6   31.97    4.90   0
   6  -4  11    2.06    4.76   0
   6  -3   7   -0.31    3.29   0
   8  -3  11    0.14    4.81   0
   9  -2   9    0.60    3.80   0
  10  -1   8   13.51    5.10   0
  10   0   5   -1.38    3.64   0
  11   0   7   -1.52    3.84   0
 -13   0  10   23.14    2.96   0
 -11  -3  13    2.22    3.30   0
  -9  -4  13   55.47    6.74   0
  -8  -5  15   -0.40    3.78   0
  -8  -3   9   10.78    3.25   0
  -7  -5  14    3.12    4.60   0
  -7  -3   8    0.31    2.61   0
  -5  -6  17    5.08    5.75   0
  -5  -5  12    5.82    4.86   0
  -4  -6  16   -1.60    5.10   0
  -4  -6  17   -2.54    6.02   0
  -4  -5  11   12.89    4.38   0
  -4  -4   8   21.49    3.97   0
  -4  -3   6   58.41    4.86   0
  -3  -6  15    3.46    4.94   0
  -3  -6  16    5.18    6.53   0
  -3  -6  17    4.14    6.28   0
  -2  -6  15   -5.37    4.73   0
  -2  -6  16    4.02    6.22   0
  -2  -5  10    4.40    3.74   0
  -2  -3   5   80.76    5.27   0
  -1  -6  15    3.44    5.36   0
  -1  -6  16    4.00    5.49   0
  -1  -5  10    4.45    3.76   0
  -1  -4   7    0.31    3.10   0
  -1  -2   3  823.41   12.09   0
   0  -5  10    1.37    3.60   0
   0  -4   7  187.74    9.81   0
   1  -4   7    1.44    2.99   0
   2  -5  11   24.79    5.94   0
   3  -5  12   -3.48    4.58   0
   3  -5  13   10.91    6.10   0
   3  -4   8   24.73    5.21   0
   3  -3   5   16.04    3.54   0
   3  -2   3   68.35    4.60   0
   5  -4  10   16.19    5.73   0
   5  -1   2  129.28    5.22   0
   6  -4  12   -1.89    3.84   0
   6  -4  13    0.68    5.59   0
   7  -3   9    3.17    4.17   0
   8  -2   7    1.24    3.56   0
   9  -2  10    1.17    4.15   0
   9  -1   6    0.69    3.78   0
  10   1   3   -0.93    2.58   0
 -13  -1  12    0.96    3.39   0
 -11  -2  11    4.86    3.67   0
 -11  -1   9   11.02    3.00   0
 -10  -4  15    6.88    4.67   0
 -10  -3  12    1.07    3.85   0
  -8  -5  16    2.17    4.54   0
  -8  -5  17    7.20    5.82   0
  -8  -4  12    2.23    3.69   0
  -7  -5  15    4.72    5.10   0
  -7  -4  11   45.99    5.86   0
  -6  -5  13    1.36    3.58   0
  -6  -4  10    9.13    3.90   0
  -5  -4   9    0.68    3.30   0
  -4  -5  12    3.68    4.89   0
  -3  -5  11   43.65    6.24   0
  -3  -4   8   17.14    4.50   0
  -2  -5  11    0.94    4.50   0
  -1  -5  11    0.71    4.75   0
  -1  -3   5  114.95    6.28   0
   0  -5  11    1.90    4.93   0
   1  -5  11    4.71    4.24   0
   2  -5  12    4.59    4.77   0
   2  -5  13   -0.84    5.33   0
   2  -3   5   98.44    6.38   0
   2  -2   3   33.87    3.55   0
   3  -5  14   -4.16    4.79   0
   3  -5  15    9.36    6.05   0
   3   0   0 1734.83    8.08   0
   4  -4   9    0.67    3.30   0
   4  -3   6   11.55    3.86   0
   5  -4  11   21.38    6.08   0
   5  -2   4   10.53    3.17   0
   6  -3   8   31.55    5.48   0
   6  -2   5   11.31    3.49   0
   6   0   1    1.18    1.49   0
   7  -3  10    0.34    4.32   0
   7  -2   6   33.96    4.85   0
   8  -2   8    2.05    3.65   0
  11   1   5    1.30    3.38   0
  12   2   5    0.57    2.99   0
 -12  -2  13    8.59    4.19   0
 -11  -3  14    0.84    3.42   0
 -10  -4  16    1.82    4.49   0
  -9  -4  14   12.99    4.90   0
  -7  -5  16   -4.26    4.93   0
  -6  -5  14    9.64    4.83   0
  -6  -1   4    3.51    1.29   0
  -5  -5  13    4.28    4.32   0
  -5  -3   7   61.33    5.17   0
  -5  -2   5    4.12    2.17   0
  -3  -5  12   -0.17    4.53   0
  -2  -5  12   19.28    6.18   0
  -2  -4   8   49.11    5.94   0
   0  -5  12    4.37    5.42   0
   0  -3   5   29.59    3.89   0
   0  -2   3  196.11    6.34   0
   1  -5  12    1.83    4.56   0
   1  -5  13    0.39    5.46   0
   1  -4   8    3.22    4.03   0
   1  -3   5   -2.77    2.34   0
   1  -2   3   20.51    2.76   0
   2  -5  14   -0.40    5.04   0
   2  -5  15   -0.21    6.15   0
   2  -4   8   16.38    4.17   0
   3  -4   9   -1.49    3.96   0
   4  -4  10   12.61    4.86   0
   5  -4  12    4.53    4.48   0
   5  -4  13   -1.34    5.34   0
   5  -3   7    4.08    3.03   0
   6  -3   9    3.73    4.15   0
   7  -3  11    1.49    4.14   0
   7  -3  12   -2.83    5.19   0
   8  -2   9   -0.29    4.27   0
   8  -1   5    1.32    3.28   0
   9  -1   7    0.50    3.71   0
   9   0   4    1.41    2.79   0
   9   1   2    5.95    2.21   0
  10   0   6   62.33    6.14   0
  11   2   3   13.79    2.88   0
  12   3   3    1.76    2.31   0
 -10  -2  10   15.11    3.72   0
  -9  -4  15    1.04    4.40   0
  -9  -3  11    5.04    3.51   0
  -8  -4  13   11.41    4.61   0
  -8  -3  10   36.61    5.16   0
  -7  -5  17    0.38    4.86   0
  -7  -4  12    8.91    4.36   0
  -6  -5  15    6.95    4.71   0
  -6  -5  16   -2.90    5.28   0
  -6  -3   8   20.14    3.85   0
  -5  -5  14    4.20    4.71   0
  -5  -4  10    9.07    4.03   0
  -4  -5  13   59.17    7.69   0
  -4  -4   9   32.20    4.84   0
  -3  -5  13    3.70    5.41   0
  -3  -3   6   75.15    5.31   0
  -3  -2   4  297.49    7.61   0
  -2  -5  13   21.35    6.61   0
  -1  -5  12    4.08    4.56   0
  -1  -5  13   -5.38    4.99   0
  -1  -4   8   22.27    4.44   0
   0  -5  13    4.06    4.86   0
   0  -5  14   -0.54    5.68   0
   0  -4   8   21.87    4.49   0
   1  -5  14    0.75    5.00   0
   1  -5  15    1.21    6.20   0
   1  -5  16    5.42    6.59   0
   2  -4   9    6.79    4.40   0
   3  -4  10   11.59    5.35   0
   3  -3   6   15.38    4.26   0
   4  -4  11    4.83    4.51   0
   4  -4  12    0.89    4.96   0
   4  -2   4    6.80    2.92   0
   5  -3   8    0.50    3.66   0
   6  -3  10    1.72    4.36   0
   6  -1   3   28.54    3.30   0
   7  -2   7   11.72    3.98   0
   7  -1   4   16.33    3.56   0
   8  -2  10    3.21    4.32   0
   8   1   1    5.93    1.60   0
 -12  -1  11    1.47    3.29   0
 -11  -3  15    2.86    3.88   0
 -10  -3  13   42.00    5.72   0
 -10  -1   8   13.97    2.68   0
  -9  -4  16   11.75    5.49   0
  -8  -4  14    3.64    4.37   0
  -7  -3   9   31.81    4.49   0
  -6  -5  17    2.42    5.25   0
  -6  -4  11    1.83    3.07   0
  -5  -5  15    3.49    4.60   0
  -5  -5  16   10.89    6.46   0
  -5  -5  17    0.12    6.35   0
  -4  -5  14   -0.18    4.48   0
  -4  -5  15   -0.68    5.30   0
  -3  -5  14   12.83    5.57   0
  -3  -5  15    4.70    5.95   0
  -3  -4   9  104.64    7.75   0
  -2  -5  14    0.29    4.66   0
  -2  -5  15   16.92    6.83   0
  -2  -4   9   23.66    5.22   0
  -2  -3   6   26.10    4.23   0
  -2  -1   2  298.23    4.99   0
  -1  -5  14    3.62    5.15   0
  -1  -5  15    9.09    6.86   0
  -1  -5  16    0.80    5.90   0
  -1  -5  17    4.76    6.50   0
   0  -5  15    4.25    5.54   0
   0  -5  16   -0.33    5.12   0
   1  -4   9   27.65    5.46   0
   2  -4  10   -0.42    4.52   0
   2  -3   6   55.52    5.77   0
   3  -4  11    1.21    4.98   0
   4  -4  13    1.90    5.00   0
   4  -4  14   -3.25    4.80   0
   4  -3   7   -0.42    2.89   0
   4  -1   2    4.41    1.87   0
   5  -2   5   73.49    5.88   0
   6  -3  11    1.02    4.51   0
   6  -3  12   -1.21    4.57   0
   6  -2   6    8.00    3.53   0
   7  -2   8    2.60    3.62   0
   7   0   2  115.88    4.91   0
   8  -2  11   -1.19    4.25   0
   8  -1   6   10.41    4.20   0
   8   0   3   -0.85    2.02   0
   9  -1   8   -0.95    3.25   0
  10   0   7   -3.71    3.99   0
  11   1   6    6.23    3.82   0
 -13  -1  13    3.05    3.70   0
 -12  -2  14   -1.69    4.00   0
 -11  -3  16    2.32    4.17   0
 -11  -2  12    3.51    3.88   0
 -10  -3  14    1.13    4.22   0
  -9  -4  17   14.83    6.17   0
  -9  -3  12    7.01    3.91   0
  -9  -2   9    1.93    2.78   0
  -9  -1   7    3.37    2.05   0
  -8  -4  15   10.98    5.13   0
  -8  -2   8    0.74    2.54   0
  -7  -4  13   25.69    5.65   0
  -7  -2   7    4.50    2.53   0
  -7  -1   5   26.11    2.31   0
  -6  -4  12   -0.16    3.89   0
  -6  -2   6    0.50    1.86   0
  -5  -4  11   26.85    5.37   0
  -4  -5  16   -0.33    5.13   0
  -4  -5  17    2.22    5.53   0
  -4  -4  10    9.98    3.72   0
  -4  -3   7   13.81    3.62   0
  -3  -5  16   -0.19    5.18   0
  -3  -5  17    0.20    5.16   0
  -2  -5  16    9.80    6.02   0
  -2  -5  17    0.34    5.35   0
  -1  -4   9  161.35    9.70   0
  -1  -3   6    6.92    3.56   0
   0  -4   9   11.67    4.09   0
   1  -4  10   24.95    5.71   0
   1  -3   6    4.24    3.58   0
   2  -4  11   59.53    7.97   0
   3  -4  12    0.22    4.37   0
   3  -4  13   13.65    6.11   0
   3  -4  14    3.69    6.14   0
   3  -3   7  371.53   13.46   0
   3  -2   4    7.35    2.97   0
   4  -3   8    2.95    3.82   0
   5  -3   9    4.92    3.62   0
   6  -3  13    0.63    4.58   0
   9  -1   9    2.66    3.84   0
   9  -1  10    2.85    4.18   0
   9   0   5   -1.18    2.90   0
  10   0   8   14.80    5.07   0
  10   1   4    8.61    3.44   0
  11   1   7    2.31    3.79   0
  -8  -4  16    3.47    4.87   0
  -8  -4  17    0.77    5.39   0
  -8  -3  11   11.78    3.99   0
  -8  -1   6    8.87    1.91   0
  -7  -4  14    2.77    4.76   0
  -5  -3   8    2.32    3.15   0
  -4  -4  11   13.38    4.86   0
  -4  -1   3   10.29    1.52   0
  -3  -4  10   15.17    4.23   0
  -2  -4  10   -0.57    3.94   0
  -2  -2   4   11.04    2.59   0
  -1  -4  10   -0.44    4.15   0
   0  -4  10   -0.76    3.37   0
   0  -3   6   57.88    5.28   0
   1  -4  11    7.89    5.00   0
   2  -4  12   -1.66    5.06   0
   2  -4  13    2.07    5.56   0
   2  -4  16    3.60    6.60   0
   5  -3  10    4.55    4.13   0
   5  -3  11   11.63    5.45   0
   6  -2   7   37.16    5.32   0
   7  -2   9    0.76    3.72   0
   7  -2  10    4.03    4.44   0
   7  -1   5    2.85    3.20   0
   8  -1   7    3.50    4.12   0
 -12  -2  15    3.38    4.27   0
 -11  -2  13    0.78    3.89   0
 -10  -3  15    5.95    4.43   0
 -10  -2  11   21.32    4.46   0
  -9  -3  13   10.10    4.50   0
  -7  -4  15   -0.52    3.82   0
  -7  -4  16   -0.08    4.96   0
  -7  -3  10    9.55    3.73   0
  -6  -4  13   -0.46    3.69   0
  -6  -4  14    0.49    4.85   0
  -6  -3   9  178.03    8.94   0
  -5  -4  12   10.62    4.24   0
  -4  -2   5    9.79    2.45   0
  -3  -4  11   53.13    6.96   0
  -3  -3   7    9.89    3.21   0
  -2  -4  11   14.85    5.25   0
  -1  -4  11   39.48    6.60   0
   0  -4  11   69.26    7.55   0
   1  -4  12    6.45    5.45   0
   1  -4  13    6.38    5.73   0
   2  -4  14    1.06    4.69   0
   2  -4  15   14.13    6.42   0
   2  -3   7   10.12    3.47   0
   2  -2   4    2.66    2.73   0
   3  -3   8   33.47    5.57   0
   3  -1   2  229.99    6.23   0
   4  -3   9   86.99    7.78   0
   4  -2   5    5.06    3.26   0
   5  -3  12    1.72    4.13   0
   5  -3  13    3.31    4.88   0
   5  -3  14    0.50    4.81   0
   5  -2   6    2.58    3.25   0
   5  -1   3  139.04    6.04   0
   6  -2   8    4.77    3.79   0
   6  -1   4   15.80    3.53   0
   7  -2  11   10.96    5.21   0
   7  -2  12   -0.20    4.65   0
   8  -1   8    9.19    4.56   0
 -10  -3  16    6.66    4.84   0
  -9  -3  14    7.89    4.58   0
  -8  -3  12   12.66    4.20   0
  -7  -4  17   -0.81    4.74   0
  -6  -4  15   14.64    5.88   0
  -6  -4  16   -0.54    5.08   0
  -6  -4  17   11.60    6.58   0
  -6  -4  18   -0.51    5.99   0
  -5  -4  13   39.34    6.23   0
  -5  -4  14    5.31    5.38   0
  -4  -4  12    9.16    4.58   0
  -4  -4  13   -2.30    4.44   0
  -4  -3   8   -2.07    3.12   0
  -3  -4  12   33.36    6.42   0
  -2  -4  12   28.66    6.30   0
  -2  -3   7  128.29    7.42   0
  -1  -4  12    2.54    4.82   0
  -1  -3   7   -2.94    3.34   0
   0  -4  12    3.68    4.16   0
   0  -4  13    4.56    5.59   0
   0  -4  14   -1.25    5.64   0
   0  -4  16    2.00    6.20   0
   0  -4  17    3.38    6.69   0
   0  -3   7  181.69    9.30   0
   0  -2   4   19.38    3.29   0
   1  -4  14    2.25    4.87   0
   1  -4  15   13.10    6.20   0
   1  -4  16   -0.67    5.42   0
   1  -3   7   11.06    3.71   0
   1  -2   4  257.18    8.27   0
   3  -3   9   25.98    5.47   0
   4  -3  10    4.57    3.87   0
   4  -3  11   23.80    6.28   0
   4  -3  12    1.27    5.13   0
   4  -3  15   12.62    7.17   0
   6  -2   9   11.39    4.52   0
   8  -1   9    0.38    3.72   0
   9   0   6    6.02    3.39   0
  -5  -4  15    1.93    4.55   0
  -3  -4  13    5.87    4.39   0
  -2  -4  13    0.88    4.38   0
  -1  -4  13    1.87    4.56   0
  -1  -4  14   -3.08    4.34   0
  -1  -4  17    0.69    5.23   0
   0  -4  15   -3.95    4.48   0
   2  -3   8    1.12    3.12   0
   4  -3  13   -1.39    4.10   0
   4  -3  14   -2.62    4.70   0
  -3  12  -3    3.12    2.46   0
  -2  13  -2   -0.75    3.21   0
  -1  10   1   23.63    4.11   0
  -1  12   0    3.04    3.50   0
   0   4   2   13.90    2.53   0
   0  10   2    5.95    3.27   0
   0  12   1   -1.62    3.76   0
   1   2   2   48.63    3.43   0
   1   5   3  668.50   14.31   0
   1   6   3    3.28    3.19   0
   1   8   3   17.40    4.11   0
   2   3   3  170.22    7.15   0
   2  11   3   11.75    4.50   0
   2  13   2    4.91    4.36   0
   3   5   4   57.56    5.61   0
   3   6   4    1.12    3.58   0
   3   7   4    3.41    3.80   0
   3   8   4    7.58    4.31   0
   3   9   4    8.75    3.99   0
   3  12   3    5.35    4.61   0
   4  -2   1   36.10    2.42   0
   4   1   3   35.96    4.24   0
   4  10   4   10.09    5.46   0
   5   3   4   31.07    5.00   0
   5  11   4   -2.19    4.67   0
   6   0   3    1.05    2.50   0
   7   0   3   -2.04    2.81   0
   7   2   4   38.52    5.16   0
   7   7   5   20.10    5.79   0
   8  -5  -1  110.93    3.86   0
   8  -3   1  118.98    5.90   0
   8   2   4   -0.75    3.66   0
   8   7   5    5.03    5.12   0
   9  -5  -1   18.38    2.54   0
   9  -3   1   36.38    4.19   0
   9   0   3   -1.45    3.06   0
   9   2   4   10.08    4.03   0
  10  -4   0    2.09    2.84   0
  10   0   3   -1.82    2.60   0
  11   3   4   19.06    5.77   0
  12  -1   2    6.95    4.03   0
  12   1   3    0.86    4.47   0
  12   4   4    2.40    5.02   0
  13  -2   1    2.24    3.68   0
  -3  13  -4   -0.53    2.28   0
  -2   9   0   56.55    4.14   0
  -1   4   1    8.31    1.70   0
   0   9   2  233.35    9.70   0
   1   7   3  210.78    9.19   0
   1  11   2    4.44    3.55   0
   1  13   1   19.09    4.76   0
   2   1   2   11.22    2.45   0
   2  10   3    4.90    3.92   0
   3   0   2   20.56    2.45   0
   3   2   3   60.54    4.68   0
   4   4   4   -1.51    2.63   0
   4   9   4   87.93    8.77   0
   4  12   3   15.60    5.66   0
   5  -1   2  131.71    5.81   0
   5  10   4    1.87    5.07   0
   6   3   4    7.82    4.08   0
   6  11   4    1.31    4.94   0
   7  11   4    6.54    5.68   0
   8  -4   0   17.30    2.57   0
   8   0   3    1.23    2.63   0
   9  -4   0   13.02    2.95   0
   9   3   4    6.49    5.08   0
  10   3   4    4.89    4.39   0
  10   4   4   -2.79    4.54   0
  11  -1   2   15.76    4.45   0
  11   1   3    2.73    4.13   0
  11   4   4    4.13    4.90   0
  12  -2   1    0.83    3.59   0
  12   2   3   -1.70    4.31   0
  13  -3   0    7.57    4.29   0
  13   0   2   11.16    4.85   0
  -2  11  -1    3.20    3.07   0
  -1   9   1   46.96    4.44   0
  -1  13  -1   22.65    4.61   0
   0   5   2    3.82    2.34   0
   0   8   2   27.00    4.06   0
   0  13   0    1.02    3.84   0
   2   4   3  262.32    9.43   0
   2   9   3   13.71    4.28   0
   2  12   2    0.28    3.89   0
   3  11   3    0.57    3.47   0
   3  13   2   19.72    5.66   0
   4  -3   0   22.15    1.36   0
   4   5   4   42.74    5.32   0
   4   6   4   17.53    4.18   0
   4   7   4   32.31    5.24   0
   4   8   4   12.18    4.31   0
   5   1   3  135.83    7.30   0
   5   4   4   16.97    4.12   0
   5   9   4   39.53    6.68   0
   5  12   3    0.17    5.57   0
   6   4   4    0.47    3.73   0
   6   9   4   14.02    6.12   0
   6  10   4    3.00    4.50   0
   7   3   4   -0.99    2.99   0
   7  10   4   -4.01    4.65   0
   8   3   4   36.72    5.68   0
   8  10   4    0.04    5.03   0
   9   4   4   12.02    5.65   0
   9   9   4    0.29    6.17   0
  10  -1   2   16.98    4.03   0
  10   1   3    3.15    3.93   0
  10   5   4    5.66    5.51   0
  10   6   4    5.33    5.97   0
  10   7   4   -0.43    5.73   0
  10   8   4   -0.39    5.79   0
  11   6   4    7.03    5.67   0
  12  -7  -4   -0.41    1.82   0
  12   0   2    7.64    4.37   0
  13  -6  -3    2.96    2.70   0
  13  -5  -2    1.95    3.38   0
  13  -4  -1    2.51    3.53   0
  -3  10  -2   39.60    3.18   0
  -2   8   0  187.46    6.16   0
  -1   8   1    8.29    2.89   0
  -1  11   0    0.39    3.22   0
   0   6   2    0.48    2.32   0
   0   7   2   21.58    3.62   0
   0  11   1   40.01    5.18   0
   0  14  -1    0.16    4.02   0
   1  10   2   23.42    4.50   0
   2   5   3    0.42    3.19   0
   2   7   3   -0.39    3.20   0
   2   8   3    0.69    3.41   0
   3   3   3  715.38   15.26   0
   3  10   3   -2.06    4.07   0
   4   2   3   35.70    4.54   0
   4  11   3   14.55    4.87   0
   4  13   2   -1.55    5.21   0
   5   5   4    5.32    3.46   0
   5   6   4   -1.30    3.14   0
   5   8   4   13.06    4.94   0
   6  -1   2   37.25    3.95   0
   6   1   3   25.94    4.37   0
   6   5   4    2.36    4.17   0
   6   6   4    6.55    4.76   0
   6   7   4   47.02    7.31   0
   6   8   4   16.85    5.42   0
   6  12   3   12.61    5.86   0
   7  -1   2    4.80    2.87   0
   7   1   3    3.29    3.40   0
   7   4   4   -0.75    3.22   0
   7   5   4   24.75    6.03   0
   7   8   4   18.34    6.35   0
   7   9   4    3.61    4.66   0
   8  -1   2   11.84    3.44   0
   8   1   3   27.28    4.81   0
   8   4   4    6.60    4.43   0
   8   5   4    6.41    5.20   0
   8   6   4    8.11    5.65   0
   8   7   4    2.80    5.54   0
   8   8   4    1.23    5.56   0
   8   9   4    0.04    5.02   0
   9  -1   2    4.05    3.11   0
   9   1   3   -0.70    2.76   0
   9   5   4    6.01    5.11   0
   9   6   4    1.13    4.71   0
   9   7   4   -1.99    4.73   0
   9   8   4   23.71    6.65   0
  11  -2   1    2.31    3.29   0
  11   2   3   12.08    4.55   0
  12  -3   0   -0.65    3.66   0
  12   3   3   -2.53    4.11   0
  12   4   3    4.73    5.77   0
  13  -1   1    4.90    3.99   0
  13   1   2   20.18    5.50   0
  -2   5   0    0.47    1.05   0
  -2   7   0   47.36    3.09   0
  -2  12  -2    0.06    3.18   0
  -1   5   1  128.99    4.63   0
  -1   6   1    6.25    2.20   0
  -1   7   1    6.15    2.48   0
   1   3   2   21.91    2.70   0
   1   9   2   89.19    6.85   0
   1  12   1    1.83    3.51   0
   2   6   3   -0.74    2.58   0
   2  11   2    1.52    3.90   0
   2  13   1    2.65    4.14   0
   3   9   3    2.67    3.96   0
   3  12   2   -1.24    3.35   0
   4   0   2  620.75   11.82   0
   4  10   3    4.07    4.86   0
   5  -2   1  171.75    5.50   0
   5  11   3    2.09    4.17   0
   6  11   3   12.25    6.27   0
   7   6   4   44.01    6.76   0
   7   7   4   -1.51    4.19   0
   7  11   3   -3.05    6.01   0
   9   2   3    0.81    3.94   0
  10  -2   1   22.60    4.34   0
  10   2   3    5.02    3.75   0
  11   0   2    5.03    3.86   0
  11   3   3    0.85    3.98   0
  12  -4  -1   17.94    4.22   0
  12   1   2   -0.22    4.06   0
  12   5   3   -1.53    4.94   0
  13   2   2    3.30    5.58   0
  -2   6   0    0.44    1.28   0
  -2  13  -3    7.50    3.51   0
  -1  12  -1    1.18    3.43   0
   0  10   1   26.76    4.29   0
   0  12   0   19.04    4.23   0
   1  13   0   11.58    4.19   0
   2  10   2    0.96    3.46   0
   3   4   3   41.22    4.68   0
   3   5   3    4.18    3.61   0
   3   7   3    5.72    3.76   0
   3   8   3   22.60    4.49   0
   3  11   2   42.07    6.55   0
   3  13   1    8.41    4.91   0
   4   3   3    4.31    3.56   0
   4   9   3   15.97    5.41   0
   4  12   2   -0.99    4.37   0
   5   2   3    7.67    3.13   0
   5  10   3   -1.62    4.01   0
   6   2   3   72.02    6.30   0
   6  10   3   -0.15    4.89   0
   7   2   3   -0.20    3.35   0
   7  10   3    5.34    6.31   0
   8   2   3    0.75    3.61   0
   8  10   3    0.28    5.79   0
   9  -2   1    5.28    3.22   0
  10   0   2   34.43    5.29   0
  10   3   3    5.28    4.32   0
  11  -3   0   21.52    4.36   0
  11   4   3   27.24    6.19   0
  11   5   3   -0.38    5.56   0
  11   6   3    2.83    6.05   0
  11   7   3    2.80    6.07   0
  12  -6  -3   -0.67    2.51   0
  12  -5  -2   14.71    3.73   0
  12  -1   1    0.49    3.50   0
  13  -2   0    1.03    3.31   0
  13   0   1    2.26    4.23   0
  13   3   2    3.51    5.71   0
  -4  10  -4   12.30    1.66   0
  -2  10  -1   11.88    2.98   0
  -1  10   0   41.39    4.59   0
  -1  13  -2   -2.34    3.42   0
   0  13  -1    5.09    4.32   0
   1   4   2   79.43    4.88   0
   1   7   2   40.90    4.76   0
   1   8   2   66.07    5.57   0
   1  11   1    9.70    3.72   0
   2   2   2   26.80    3.00   0
   2  12   1    1.85    3.89   0
   3  -1   1   -2.42    1.12   0
   3   1   2  221.36    7.07   0
   3   6   3   48.01    5.26   0
   4   4   3   56.65    5.93   0
   4   8   3    4.91    4.33   0
   4  13   1   -1.17    4.89   0
   5   0   2   22.98    3.53   0
   5   3   3   13.22    3.99   0
   5   9   3    0.22    4.02   0
   5  12   2    3.68    4.64   0
   6  -2   1   13.64    2.63   0
   6   9   3   -1.85    4.94   0
   6  12   2   22.72    6.86   0
   7   9   3    8.33    5.81   0
   8  -2   1    3.91    2.93   0
   8   3   3   55.74    6.81   0
   8   9   3   -2.87    5.49   0
   9   0   2   17.72    4.13   0
   9   3   3   45.29    6.45   0
   9   4   3   -0.12    4.75   0
   9   8   3    3.42    6.32   0
   9   9   3   -0.59    4.77   0
  10   4   3    1.42    4.29   0
  10   5   3    0.68    4.32   0
  10   6   3   23.24    6.68   0
  10   7   3    0.32    4.98   0
  10   8   3    0.23    4.94   0
  11  -1   1    0.33    3.47   0
  11   1   2   17.74    4.57   0
  12   2   2    1.78    4.18   0
  -3  11  -3    2.35    2.36   0
   0   9   1   -0.36    2.75   0
   0  11   0    0.95    3.53   0
   1   5   2   17.52    3.37   0
   1   6   2   59.53    5.07   0
   2   9   2    1.35    3.34   0
   2  13   0    4.87    4.13   0
   3  10   2   39.70    6.06   0
   3  12   1    6.27    4.42   0
   4   5   3   44.49    5.22   0
   4   6   3   73.19    6.63   0
   4   7   3   17.03    4.28   0
   4  11   2    7.00    4.13   0
   5   4   3   15.36    4.33   0
   5   7   3   14.64    4.97   0
   5   8   3   58.12    6.90   0
   5  11   2    3.22    4.86   0
   6   0   2  602.61   13.90   0
   6   3   3    1.63    2.97   0
   6   8   3   20.40    5.53   0
   7  -2   1    1.42    2.14   0
   7   0   2  113.13    6.97   0
   7   3   3   74.29    6.78   0
   7   4   3    8.51    4.49   0
   7   8   3    0.66    4.37   0
   8   0   2   20.68    3.76   0
   8   4   3   56.34    7.21   0
   8   5   3   -2.86    4.26   0
   8   6   3    3.29    5.23   0
   8   7   3   10.38    5.94   0
   8   8   3    1.31    4.72   0
   8  11   2   -0.14    5.98   0
   9   5   3   18.75    5.55   0
   9   6   3    1.48    4.54   0
   9   7   3    4.04    4.92   0
  10  -3   0   39.36    4.57   0
  10   1   2   18.34    4.94   0
  11  -4  -1   14.54    3.50   0
  11   2   2    2.56    4.52   0
  12  -2   0    6.45    3.98   0
  12   0   1   -1.27    3.67   0
  12   3   2   -3.50    3.68   0
  12   4   2    2.00    5.79   0
  12   5   2    1.47    5.86   0
  13  -3  -1    3.14    3.99   0
  13   1   1    5.06    4.76   0
  -3   9  -2   73.41    3.51   0
  -3  12  -4   -0.19    2.41   0
  -1   9   0    2.10    2.71   0
   0   8   1  104.20    6.24   0
   1  10   1    1.62    3.14   0
   1  12   0    0.73    3.31   0
   2   3   2   81.10    5.06   0
   2   8   2   57.99    5.96   0
   2  11   1   -0.01    3.45   0
   3   9   2   69.41    7.03   0
   4   1   2    3.56    2.76   0
   4  10   2    7.51    4.94   0
   4  12   1    2.66    4.48   0
   5   5   3   15.29    4.12   0
   5   6   3   34.43    5.24   0
   6   4   3  105.62    7.77   0
   6   5   3  186.78   10.53   0
   6   6   3   20.54    5.10   0
   6   7   3   27.23    5.74   0
   6  11   2   20.92    5.85   0
   7   5   3   61.86    6.92   0
   7   6   3   12.33    4.56   0
   7   7   3   19.24    5.48   0
   7  11   2    3.30    5.09   0
   9  -3   0   11.53    3.11   0
   9   1   2    5.84    3.74   0
   9  10   2    1.15    5.75   0
  10  -1   1   16.77    4.00   0
  10   2   2    1.37    3.99   0
  10   9   2    5.19    6.53   0
  11  -7  -4    2.17    1.73   0
  11  -5  -2    0.87    2.80   0
  11   3   2    8.92    5.20   0
  12   6   2   -0.09    5.17   0
  13  -1   0   -0.01    3.66   0
  13   2   1    1.38    4.85   0
  14  -2  -1   -0.38    4.04   0
  -2   9  -1    1.49    2.13   0
  -2  11  -2    1.70    3.00   0
  -1  11  -1   17.44    3.88   0
   0   3   1   65.33    3.21   0
   0  12  -1    0.20    3.43   0
   1  13  -1    0.25    3.70   0
   2   0   1    0.62    1.11   0
   2   7   2    0.63    3.11   0
   3   2   2    2.11    2.22   0
   3  11   1   -0.11    4.02   0
   3  13   0   -0.43    4.16   0
   4   9   2   67.60    7.39   0
   5  -3   0  126.69    3.77   0
   5   1   2  126.27    6.79   0
   5  10   2   18.39    5.31   0
   5  12   1    3.18    4.96   0
   6  10   2    4.28    4.36   0
   6  12   1    4.39    5.68   0
   7   1   2    3.26    3.24   0
   7  10   2    2.84    4.56   0
   8   1   2    8.05    3.72   0
   8  10   2   31.55    7.24   0
   9  -1   1   14.73    3.65   0
   9   2   2    3.58    4.23   0
   9   9   2    2.33    5.83   0
  10  -4  -1   33.35    4.11   0
  10   3   2   12.93    5.37   0
  10   8   2    6.02    6.10   0
  11  -6  -3   45.82    3.63   0
  11  -2   0    8.31    4.00   0
  11   0   1    0.10    3.41   0
  11   4   2    0.22    4.04   0
  11   5   2   -3.66    4.03   0
  11   6   2   14.87    6.00   0
  11   7   2   18.22    6.45   0
  12   1   1    5.99    4.42   0
  13  -4  -2   19.24    4.41   0
  13   3   1   24.19    7.01   0
  13   4   1    5.04    5.94   0
   0   7   1  278.71    9.01   0
   0  10   0   54.46    5.46   0
   1   9   1   23.22    4.25   0
   1  11   0    0.87    3.52   0
   2   4   2   43.18    4.10   0
   2   5   2    2.36    2.52   0
   2   6   2    0.25    2.57   0
   2  10   1    6.04    3.67   0
   2  12   0   11.39    4.39   0
   3   8   2   53.20    5.81   0
   4  -1   1    2.36    1.66   0
   4  11   1   -0.43    4.25   0
   4  13   0    1.48    5.04   0
   5   9   2   14.33    5.50   0
   5  13   0    0.61    5.18   0
   6   1   2   37.16    4.43   0
   6   9   2   10.26    5.56   0
   7  -3   0    3.75    2.22   0
   7   9   2    0.93    5.25   0
   8  -3   0   54.66    4.21   0
   8  -1   1    9.05    3.50   0
   8   2   2    6.28    3.89   0
   8   9   2   -3.34    4.03   0
   9   3   2    5.35    4.45   0
   9   7   2    6.58    5.88   0
   9   8   2    1.25    4.84   0
  10   0   1    2.20    3.35   0
  10   4   2    2.88    4.38   0
  10   5   2    3.80    5.41   0
  10   6   2    1.71    4.51   0
  10   7   2    2.94    5.16   0
  12  -3  -1   13.91    3.80   0
  12  -1   0   42.75    5.78   0
  12   2   1    4.90    4.52   0
  13   0   0   -0.05    3.93   0
  14  -3  -2    1.35    4.35   0
  14  -1  -1    9.48    5.22   0
  -2  12  -3   -1.54    2.99   0
  -2  13  -4    9.42    3.54   0
  -1   8   0  231.80    7.78   0
  -1  12  -2   22.70    4.45   0
  -1  13  -3    4.16    3.84   0
   0   4   1  226.02    6.26   0
   0   5   1  288.84    7.79   0
   0   6   1    0.47    2.18   0
   0  13  -2    0.65    3.48   0
   2  13  -1    5.35    4.05   0
   3   3   2    1.97    2.47   0
   3   6   2   25.49    4.54   0
   3   7   2   27.30    4.46   0
   3  10   1   18.29    4.88   0
   3  12   0    3.22    4.15   0
   4   2   2    8.07    2.82   0
   4   8   2    2.59    3.35   0
   5  -1   1   74.79    4.47   0
   5   2   2   10.47    3.64   0
   5   8   2  117.01    9.46   0
   5  11   1    4.53    4.90   0
   6  -3   0   -1.56    1.34   0
   6   2   2   31.35    4.70   0
   6   8   2   21.22    5.78   0
   6  11   1   13.97    5.87   0
   7  -1   1   -0.43    2.45   0
   7   2   2    0.47    3.39   0
   7   8   2   -0.83    4.20   0
   7  11   1    7.97    6.13   0
   8   3   2   10.43    4.51   0
   8   7   2    4.87    5.44   0
   8   8   2   91.49    9.44   0
   8  11   1    4.25    5.49   0
   9  -4  -1    3.42    2.36   0
   9   4   2   -0.91    3.51   0
   9   5   2   43.29    7.34   0
   9   6   2   11.99    5.35   0
   9  10   1    2.26    5.93   0
  10  -2   0    6.43    3.54   0
  11   1   1    5.29    3.53   0
  11   8   1    6.72    6.33   0
  12   3   1   11.56    4.84   0
  12   4   1    3.96    5.60   0
  12   5   1   19.04    7.27   0
  12   6   1    5.13    6.31   0
  13  -5  -3   15.86    3.73   0
  13  -2  -1    4.37    3.49   0
  13   1   0   -3.58    4.13   0
  -4  11  -5    2.08    1.72   0
  -4  12  -6    0.96    1.71   0
  -1  10  -1    0.90    2.68   0
   1   8   1   10.09    3.07   0
   1  12  -1    0.98    3.73   0
   2   9   1    2.02    3.27   0
   2  11   0   11.96    4.20   0
   3   4   2  345.84   10.90   0
   3   5   2   29.72    4.26   0
   4   3   2  142.03    7.35   0
   4   6   2   39.27    5.53   0
   4   7   2   54.21    5.97   0
   4  10   1   17.45    5.44   0
   4  12   0    1.96    4.36   0
   5   7   2   14.47    4.83   0
   6  -1   1   36.54    3.70   0
   6   7   2   35.79    6.45   0
   7   3   2   36.79    5.49   0
   7   6   2    8.79    4.90   0
   7   7   2    3.44    4.24   0
   8   4   2  133.89    9.44   0
   8   5   2    6.84    4.53   0
   8   6   2   10.33    4.88   0
   8  10   1    2.20    5.87   0
   9   0   1    2.11    3.21   0
  10   1   1   17.74    4.66   0
  10   9   1   -1.05    4.90   0
  11  -3  -1    6.00    3.61   0
  11  -1   0    3.46    3.60   0
  11   2   1    7.90    3.96   0
  11   3   1    5.85    5.05   0
  11   7   1   11.34    6.76   0
  12  -4  -2   -1.09    3.29   0
  12   0   0    3.65    4.06   0
  13  -6  -4    3.30    2.94   0
  13   2   0    2.05    4.64   0
  14   0  -1    3.93    4.40   0
  -2   8  -1   17.79    2.50   0
  -1   7   0   71.69    4.33   0
   0   9   0   -0.69    2.58   0
   0  11  -1   38.77    4.93   0
   1   2   1   41.47    2.90   0
   1   7   1   29.49    4.18   0
   1  10   0   44.38    5.27   0
   1  13  -2    3.17    3.82   0
   3   0   1   -0.22    1.70   0
   3   9   1    0.96    3.55   0
   3  13  -1    5.50    4.52   0
   4   4   2   47.70    5.04   0
   4   5   2   25.82    4.21   0
   4  13  -1    9.82    5.15   0
   5   3   2   13.56    3.59   0
   5   4   2   31.81    4.54   0
   5   5   2   23.82    4.88   0
   5   6   2    1.60    3.07   0
   5  10   1    2.64    4.13   0
   5  12   0    5.75    4.72   0
   6   3   2    1.40    2.84   0
   6   4   2   20.40    4.31   0
   6   5   2   77.80    7.04   0
   6   6   2   16.78    4.45   0
   6  10   1   13.81    5.57   0
   6  12   0    2.40    4.77   0
   7   4   2    1.90    3.29   0
   7   5   2   48.22    6.23   0
   7  10   1    6.31    4.82   0
   7  12   0   10.69    5.74   0
   8   0   1   -2.02    2.72   0
   8   9   1    6.09    5.74   0
   9  -2   0   20.21    3.87   0
   9   9   1    9.73    5.79   0
  10   2   1   30.79    5.67   0
  10   7   1    0.29    5.46   0
  10   8   1   15.04    6.02   0
  11   4   1    3.54    4.65   0
  11   5   1    1.10    4.69   0
  11   6   1   -1.67    4.73   0
  12  -2  -1    0.17    3.29   0
  13  -3  -2    4.90    4.30   0
  13  -1  -1   -0.07    3.57   0
  13   3   0    3.40    5.73   0
  13   4   0   -0.00    5.56   0
  13   5   0   -2.78    5.47   0
  14  -2  -2    3.98    4.67   0
  -3   8  -2   57.64    2.81   0
  -3  10  -3    0.23    2.07   0
  -2  10  -2   -0.11    2.43   0
  -1   2   0    2.33    0.50   0
   0  12  -2   -1.16    3.33   0
   1   6   1   26.44    3.74   0
   2   8   1   18.47    3.77   0
   2  12  -1   15.84    4.59   0
   3  11   0   37.81    6.01   0
   4   9   1    5.21    4.19   0
   4  11   0    5.89    4.65   0
   5   9   1    5.94    4.92   0
   5  13  -1    3.86    5.37   0
   6   9   1    1.96    4.91   0
   7   0   1    0.20    2.85   0
   7   9   1    2.39    4.54   0
   8  -4  -1  159.98    5.68   0
   8   8   1    6.39    5.71   0
   8  11   0    1.53    5.93   0
   9   1   1   16.02    3.85   0
   9   7   1    4.01    5.59   0
   9   8   1   -3.44    4.39   0
  10  -6  -3    7.44    2.19   0
  10  -1   0    3.87    3.23   0
  10   3   1    7.80    4.77   0
  10   4   1   27.19    6.44   0
  10   5   1   15.48    6.09   0
  10   6   1    8.50    5.20   0
  11   0   0    2.69    3.56   0
  12  -5  -3    3.55    3.31   0
  12   1   0   34.68    5.74   0
  12   2   0    4.54    4.62   0
  12   7   0    9.25    6.95   0
  14   1  -1    4.11    4.35   0
  14   2  -1   -2.82    5.02   0
  -1   6   0   22.43    2.60   0
  -1  11  -2    5.39    3.40   0
   0   8   0  104.75    6.29   0
   0  13  -3    1.84    3.92   0
   1   3   1  216.98    6.39   0
   1   5   1   13.73    3.00   0
   1  11  -1   18.48    4.55   0
   2   1   1  206.92    5.61   0
   2   7   1   34.03    4.64   0
   2  10   0   11.89    4.01   0
   2  13  -2    4.23    3.88   0
   3   8   1   13.33    4.22   0
   3  12  -1   -0.41    3.92   0
   4   0   1   -0.13    1.98   0
   5  11   0    6.94    4.32   0
   6   0   1    2.56    2.77   0
   6  11   0   -3.64    3.73   0
   7   8   1   -1.46    4.89   0
   7  11   0   -2.46    4.48   0
   8  -2   0   12.88    3.01   0
   8   1   1    7.59    3.65   0
   8   7   1   -0.59    4.98   0
   9  -5  -2   26.59    2.86   0
   9   2   1    7.47    3.54   0
   9   3   1   32.34    5.92   0
   9   5   1   16.17    5.93   0
   9   6   1   32.31    6.94   0
   9  10   0   -2.91    4.97   0
  10  -3  -1   -0.37    2.94   0
  10   9   0   18.30    6.91   0
  11  -4  -2    5.55    3.52   0
  11   8   0    5.99    5.58   0
  12   3   0    0.34    4.61   0
  12   4   0    3.18    5.14   0
  12   5   0    8.27    6.17   0
  12   6   0    7.15    5.65   0
  13   0  -1   -0.33    3.94   0
  14  -1  -2    5.78    4.96   0
  -2  11  -3   15.07    3.46   0
  -1   9  -1   24.94    3.58   0
  -1  12  -3   -1.72    3.16   0
   0  10  -1   21.64    4.14   0
   1   4   1    2.48    1.89   0
   1   9   0    3.45    3.18   0
   3   7   1   72.18    6.45   0
   3  10   0    3.65    3.84   0
   3  13  -2   10.96    4.85   0
   4   8   1   23.41    4.60   0
   4  12  -1   13.29    5.07   0
   5   0   1    1.00    1.95   0
   5   8   1   44.94    6.06   0
   5  12  -1    2.41    4.72   0
   6   8   1    2.20    4.11   0
   6  12  -1    6.81    6.01   0
   7  -4  -1   71.95    3.46   0
   7   1   1   -2.79    2.87   0
   7   7   1   32.44    6.60   0
   7  10   0   27.64    6.86   0
   7  12  -1    5.37    5.97   0
   8   2   1   -0.15    3.33   0
   8   6   1    7.46    4.95   0
   8  10   0   19.41    6.31   0
   9  -1   0   86.51    6.38   0
   9   4   1    3.32    4.25   0
   9   9   0    2.08    5.87   0
  10  -7  -4   23.02    2.20   0
  10   0   0    0.69    3.19   0
  10   8   0    0.79    6.26   0
  11  -2  -1    9.40    3.66   0
  11   1   0    0.68    3.13   0
  11   2   0    4.62    4.70   0
  11   6   0   -0.47    5.27   0
  11   7   0   -1.07    5.14   0
  12  -3  -2   -0.33    3.58   0
  12  -1  -1   15.09    4.44   0
  13  -4  -3    7.70    4.03   0
  13  -2  -2    4.16    3.87   0
  13   1  -1   -2.04    4.23   0
  14  -3  -3    2.33    4.24   0
  -3  11  -4   -0.99    2.21   0
  -3  12  -5    3.14    2.60   0
  -2   7  -1   36.88    2.71   0
  -2  12  -4   13.72    3.78   0
  -2  13  -5    4.76    3.25   0
  -1   5   0   17.68    2.11   0
  -1  13  -4   17.50    4.23   0
   1  12  -2   10.61    3.84   0
   2   2   1  586.69   10.50   0
   2   6   1    1.76    2.59   0
   2   9   0   59.57    6.07   0
   2  11  -1    9.12    3.91   0
   3  -2   0   83.76    2.28   0
   3   1   1   -1.31    2.03   0
   4   7   1    0.99    2.88   0
   4  10   0    0.53    3.22   0
   4  13  -2    2.10    4.59   0
   5   7   1   17.00    4.30   0
   5  10   0   11.58    4.71   0
   5  13  -2    5.00    5.47   0
   6   1   1   35.88    4.59   0
   6   7   1    2.41    3.56   0
   6  10   0    0.04    4.12   0
   7  -2   0  105.63    5.39   0
   7   2   1    1.79    3.35   0
   7   6   1    0.93    3.55   0
   8   3   1  118.39    8.42   0
   8   4   1  127.05    9.11   0
   8   5   1   10.94    4.34   0
   8   9   0    1.61    5.48   0
   8  11  -1   -0.47    5.87   0
   9   8   0    2.28    5.74   0
  10   7   0   33.82    7.55   0
  10  10  -1   -2.34    5.72   0
  11   3   0   29.17    6.41   0
  11   4   0    1.24    5.08   0
  11   5   0   10.08    5.05   0
  12  -6  -4    1.94    2.79   0
  12   0  -1    0.99    3.73   0
  13   2  -1    5.67    4.32   0
  13   3  -1   10.80    5.85   0
  13   4  -1    3.81    5.99   0
  13   5  -1   -0.06    5.79   0
  14   0  -2   25.71    5.85   0
   0   7   0    0.68    2.29   0
   0  11  -2    1.31    3.55   0
   1   8   0  244.30    9.66   0
   1  10  -1   24.98    4.72   0
   1  13  -3   11.05    3.96   0
   2   3   1  181.32    6.74   0
   2   4   1    1.75    2.68   0
   2   5   1   29.65    3.75   0
   2  12  -2    0.25    3.68   0
   3   6   1   69.56    5.89   0
   3   9   0   45.61    5.88   0
   3  11  -1   12.24    4.50   0
   4   1   1   -1.34    2.33   0
   4   6   1  123.95    8.14   0
   5   1   1   77.26    5.21   0
   5   6   1   40.29    5.79   0
   6  -4  -1    0.63    1.21   0
   6  -2   0   90.34    4.61   0
   6   2   1   13.75    4.02   0
   6   5   1   41.24    5.93   0
   6   6   1   35.66    5.44   0
   6   9   0    5.59    5.10   0
   6  11  -1    3.12    5.04   0
   7   3   1   17.13    4.08   0
   7   4   1   26.68    4.83   0
   7   5   1    9.20    3.97   0
   7   9   0    7.31    4.84   0
   7  11  -1    6.63    5.93   0
   8  -1   0    0.18    2.61   0
   8   8   0   10.94    5.98   0
   9  -3  -1   23.02    3.46   0
   9   0   0    3.86    3.35   0
   9   7   0    0.43    5.37   0
   9  10  -1    3.95    6.56   0
  10  -2  -1   52.25    5.46   0
  10   1   0   -1.18    2.73   0
  10   2   0    8.72    4.43   0
  10   5   0    0.96    5.17   0
  10   6   0    8.43    5.14   0
  11  -1  -1    6.79    3.51   0
  11   8  -1    0.91    5.79   0
  12   1  -1   17.05    5.10   0
  12   6  -1   25.30    7.52   0
  12   7  -1    4.20    5.34   0
  13  -1  -2    2.29    3.85   0
  14   1  -2    3.83    4.91   0
  -2   9  -2    1.73    2.11   0
  -1   3   0   69.40    2.21   0
  -1   4   0  163.10    4.12   0
  -1   8  -1   10.46    2.72   0
  -1  10  -2   29.55    4.03   0
   0   9  -1   -1.42    2.92   0
   0  12  -3    0.50    3.41   0
   2  13  -3   -0.68    3.55   0
   3   2   1    8.22    2.43   0
   3   4   1   57.10    5.17   0
   3   5   1   37.87    4.50   0
   3  12  -2   -0.04    3.96   0
   4   2   1   33.46    4.11   0
   4   5   1   51.73    5.42   0
   4   9   0   32.41    5.28   0
   4  11  -1    4.77    4.00   0
   5  -2   0   27.27    2.55   0
   5   2   1  172.79    8.11   0
   5   4   1   55.32    5.91   0
   5   5   1    2.24    3.03   0
   5   9   0  112.15    9.06   0
   5  11  -1   11.40    4.88   0
   6   3   1    3.09    2.89   0
   6   4   1   13.97    3.86   0
   7   8   0   52.22    7.73   0
   7  12  -2    0.12    5.91   0
   8  -5  -2   57.22    3.20   0
   8  10  -1    3.02    5.80   0
   9   6   0   12.33    5.85   0
  10  -4  -2    5.89    2.92   0
  10   3   0   41.24    6.11   0
  10   4   0   -2.51    3.51   0
  10   9  -1    4.57    5.36   0
  11  -5  -3   40.09    4.26   0
  11   7  -1    2.46    6.04   0
  12  -7  -5    5.25    2.38   0
  12  -2  -2    2.89    3.90   0
  12   2  -1    1.52    4.43   0
  12   3  -1   13.16    5.50   0
  12   4  -1   18.73    6.18   0
  12   5  -1   20.17    6.90   0
  13  -5  -4   -0.08    3.15   0
  13  -3  -3   62.17    6.50   0
  14  -4  -4    2.39    3.89   0
  14  -2  -3    0.83    3.51   0
  14   2  -2    1.24    4.62   0
  14   3  -2    1.87    4.74   0
   0   6   0   94.30    4.99   0
   0  13  -4    1.46    3.97   0
   1   7   0   79.32    5.70   0
   1  11  -2    0.65    3.76   0
   2   8   0  195.09    9.24   0
   2  10  -1    2.64    3.34   0
   3   3   1  112.64    5.93   0
   3   8   0    7.42    3.88   0
   3  13  -3   16.24    5.18   0
   4  -2   0    0.32    1.17   0
   4   3   1    2.22    2.65   0
   4   4   1   -1.30    2.67   0
   4  12  -2    3.97    4.43   0
   5  -4  -1   62.42    2.00   0
   5   3   1   28.56    4.23   0
   5   8   0    6.77    4.42   0
   5  12  -2    7.01    4.99   0
   6   8   0    1.96    3.94   0
   6  12  -2   18.01    5.77   0
   7  -1   0   67.94    5.03   0
   7  10  -1    2.75    4.27   0
   8  -3  -1    1.00    2.31   0
   8   0   0    4.27    3.20   0
   8   7   0    1.42    4.33   0
   9  -6  -3   -0.21    1.73   0
   9   1   0   74.51    6.50   0
   9   2   0   21.22    4.91   0
   9   4   0   10.12    5.24   0
   9   5   0   57.97    7.37   0
   9   9  -1    2.76    5.24   0
   9  11  -2    6.54    5.86   0
  10   8  -1    6.56    5.81   0
  10  10  -2    7.30    6.29   0
  11  -3  -2   15.39    3.65   0
  11   0  -1    0.31    3.38   0
  11   6  -1    5.74    5.75   0
  12  -4  -3    3.93    3.68   0
  13   0  -2    3.03    4.22   0
  13   6  -2    0.04    6.14   0
  14  -1  -3   -1.26    3.78   0
  -1  11  -3   73.96    5.82   0
   3  10  -1   -1.26    3.42   0
   4   8   0    6.70    3.47   0
   4  10  -1    3.59    4.17   0
   4  13  -3    5.80    4.83   0
   5  10  -1    1.59    4.59   0
   5  13  -3   -0.24    5.13   0
   6   7   0    1.63    4.20   0
   6  10  -1    4.41    4.42   0
   7   7   0   19.97    5.06   0
   8   5   0    4.86    4.68   0
   8   6   0    2.37    3.87   0
   8   9  -1    0.90    4.62   0
   8  11  -2    0.44    5.01   0
   9  -2  -1   11.84    3.56   0
   9   3   0   11.97    4.12   0
   9   8  -1    1.17    5.63   0
  10  -1  -1    5.34    3.32   0
  10   7  -1    6.22    5.19   0
  11   1  -1   10.36    4.41   0
  11   2  -1    9.68    4.93   0
  11   3  -1    5.82    5.03   0
  11   4  -1   11.33    5.72   0
  11   5  -1   12.88    5.49   0
  11   9  -2    7.89    5.90   0
  12  -8  -6   15.96    2.44   0
  12  -1  -2   22.23    4.93   0
  12   7  -2    5.10    6.64   0
  13  -6  -5    2.97    3.23   0
  13   1  -2    4.60    3.91   0
  13   2  -2    1.11    4.65   0
  13   3  -2   -0.68    4.87   0
  13   4  -2   12.59    6.44   0
  13   5  -2    4.93    5.48   0
  -3   7  -2   26.12    1.87   0
  -3   9  -3    3.44    1.95   0
  -2   6  -1    2.63    1.29   0
  -2  10  -3    2.88    2.60   0
  -1  12  -4   26.32    4.63   0
  -1  13  -5   -0.43    3.42   0
   0  10  -2   12.08    3.67   0
   1   9  -1   54.57    5.46   0
   1  12  -3   14.20    4.12   0
   1  13  -4   21.11    5.09   0
   2   7   0   47.42    5.15   0
   2  11  -2   33.78    5.27   0
   3   7   0   62.48    6.07   0
   3  11  -2    5.72    4.09   0
   4   7   0    0.54    3.61   0
   5   7   0   99.23    8.15   0
   6  -1   0    5.67    2.48   0
   6  11  -2   11.47    5.57   0
   7   0   0  164.09    7.91   0
   7   6   0   87.14    7.97   0
   7   9  -1   22.81    5.85   0
   7  11  -2    4.61    4.69   0
   8   1   0   -1.67    2.45   0
   8   2   0    9.90    4.09   0
   8   3   0   48.14    6.23   0
   8   4   0   19.42    4.75   0
   8   8  -1    3.79    5.50   0
   9   7  -1    5.39    5.70   0
   9  10  -2    2.81    5.38   0
  10   0  -1    1.16    3.21   0
  10   6  -1    0.64    4.55   0
  10   9  -2    5.31    5.41   0
  11   8  -2    0.14    4.95   0
  12   6  -2   -2.57    5.72   0
  13  -2  -3   -0.03    3.28   0
  14  -3  -4   -1.09    3.83   0
  14   0  -3   -0.07    3.93   0
  14   1  -3   -0.83    4.46   0
   0   5   0    0.68    1.79   0
   0   8  -1  104.91    6.02   0
   1   6   0   23.49    3.53   0
   2   9  -1   24.21    4.60   0
   2  12  -3   10.56    4.17   0
   2  13  -4   11.10    4.81   0
   3   9  -1    1.33    3.44   0
   4   9  -1   13.11    4.64   0
   4  11  -2    9.72    4.36   0
   5   9  -1    2.90    4.56   0
   5  11  -2    2.02    3.86   0
   6   6   0   19.80    4.56   0
   6   9  -1    4.01    4.25   0
   6  12  -3    4.30    5.47   0
   7   5   0    1.14    3.39   0
   7  12  -3    1.34    4.80   0
   8  10  -2    7.56    5.42   0
   9  -4  -2    9.51    2.57   0
   9   9  -2   27.13    7.14   0
   9  11  -3   -0.31    5.98   0
  10  -3  -2   12.73    3.46   0
  10   1  -1    7.43    3.94   0
  10   4  -1   28.75    6.30   0
  10   5  -1    0.18    4.32   0
  10   8  -2    1.94    5.84   0
  11  -6  -4    7.75    2.83   0
  11  -2  -2   13.71    3.99   0
  11   7  -2    9.90    6.52   0
  12  -3  -3   -0.62    3.73   0
  12   0  -2    3.61    3.28   0
  12   1  -2   21.95    5.54   0
  12   4  -2    3.96    5.23   0
  12   5  -2   14.02    5.55   0
  12   8  -3    4.17    6.33   0
  13  -4  -4    9.52    4.29   0
  14   2  -3    1.82    4.51   0
  14   3  -3    2.77    4.96   0
  -4   9  -4   84.36    3.17   0
  -2  11  -4    1.13    3.08   0
  -2  12  -5    0.85    3.15   0
  -1   7  -1   27.78    3.04   0
  -1   9  -2   90.56    5.49   0
   0  11  -3    7.24    3.80   0
   1  10  -2   -0.13    2.92   0
   2   6   0    0.92    2.96   0
   3   6   0   23.24    4.42   0
   3  12  -3    4.63    3.53   0
   3  13  -4   -0.92    4.03   0
   4   6   0   32.49    5.01   0
   4  12  -3    2.42    4.33   0
   4  13  -4   -4.23    4.12   0
   5  -1   0  747.89   12.10   0
   5   6   0   43.40    5.53   0
   5  12  -3   -0.40    4.18   0
   5  13  -4    4.16    5.70   0
   6   0   0    5.55    2.91   0
   6   5   0   12.28    4.00   0
   7  -3  -1  411.16    9.05   0
   7   1   0   72.12    5.81   0
   7   2   0  109.65    7.52   0
   7   3   0    6.67    3.46   0
   7   4   0   27.47    4.96   0
   7   8  -1    4.69    4.52   0
   7  10  -2    7.41    5.07   0
   8  -2  -1    2.73    2.81   0
   8   7  -1    1.22    4.36   0
   8  11  -3    5.44    6.07   0
   9  -1  -1    1.26    2.99   0
   9   6  -1   49.01    7.26   0
  10  -5  -3   -2.83    2.18   0
  10   2  -1   51.73    6.27   0
  10   3  -1    0.96    3.84   0
  10  10  -3    5.84    5.61   0
  11  -4  -3   47.95    4.97   0
  11  -1  -2   18.22    4.27   0
  11   6  -2    3.43    5.71   0
  11   9  -3    2.29    5.44   0
  12  -5  -4   13.51    3.69   0
  12   2  -2    1.02    3.84   0
  12   3  -2   -0.03    3.96   0
  13  -1  -3    3.48    3.95   0
  13   5  -3    8.03    6.45   0
  13   6  -3    4.74    5.64   0
  14  -2  -4   -1.15    3.43   0
  -5  11  -7    2.40    1.62   0
  -3  10  -4    8.02    2.59   0
  -3  12  -6    1.96    2.75   0
  -2   8  -2   57.68    3.67   0
   0   4   0    2.04    1.61   0
   0  12  -4    5.07    3.73   0
   0  13  -5    5.92    4.30   0
   1   5   0   20.80    3.15   0
   1   8  -1    7.65    3.26   0
   2  10  -2    4.43    3.41   0
   3  10  -2   19.04    4.74   0
   4  10  -2    4.25    4.20   0
   5   5   0   13.93    3.78   0
   5   8  -1    9.89    4.57   0
   5  10  -2    2.66    4.50   0
   6   1   0   10.49    3.56   0
   6   4   0    1.28    2.96   0
   6   8  -1   17.54    5.03   0
   6  10  -2    4.68    4.42   0
   7  -5  -2    7.04    1.51   0
   7   7  -1   -0.27    4.59   0
   7  11  -3   -0.73    4.95   0
   8   6  -1    3.78    4.72   0
   8   9  -2   -0.76    4.41   0
   9   0  -1    0.46    3.12   0
   9   4  -1    0.93    4.40   0
   9   5  -1   22.09    5.55   0
   9   8  -2    1.02    4.69   0
   9  10  -3   -2.27    5.71   0
  10   7  -2    5.82    5.11   0
  10   9  -3    1.75    6.06   0
  11   5  -2    1.39    4.61   0
  11   8  -3   10.37    6.84   0
  12   7  -3   -2.28    5.03   0
  13   0  -3    3.70    4.28   0
  13   1  -3    4.66    4.65   0
  13   2  -3   -0.71    4.53   0
  13   3  -3   59.65    8.37   0
  13   4  -3    3.56    5.78   0
  14  -4  -5   -2.86    4.02   0
  14  -1  -4    0.01    3.93   0
  -3  11  -5    1.18    2.64   0
  -1  10  -3   15.83    3.55   0
   1  11  -3   10.60    3.99   0
   1  12  -4    1.88    3.80   0
   1  13  -5   12.41    5.05   0
   2   5   0   -2.80    2.58   0
   2   8  -1   46.90    5.33   0
   3   5   0   59.81    5.50   0
   3   8  -1    2.91    3.60   0
   4  -1   0 1003.23   12.12   0
   4   5   0   21.95    4.09   0
   4   8  -1   48.71    5.77   0
   5   0   0  650.02   12.55   0
   5   4   0    3.75    3.74   0
   5  11  -3    0.18    4.43   0
   6   2   0   80.54    6.08   0
   6   3   0   -0.77    2.93   0
   6   7  -1   47.04    6.61   0
   6  11  -3   22.88    6.28   0
   7   9  -2    5.08    4.73   0
   7  12  -4   -1.60    5.40   0
   8   5  -1  119.31    9.66   0
   8   8  -2   34.90    7.27   0
   8  10  -3    1.65    5.29   0
   9   1  -1   -0.01    3.29   0
   9   2  -1   14.84    4.52   0
   9   3  -1   23.07    4.80   0
   9  11  -4    1.75    6.47   0
  10  -2  -2    1.25    2.92   0
  10   6  -2   18.26    5.85   0
  11   0  -2    0.07    2.75   0
  11   1  -2   20.60    5.03   0
  11   2  -2   11.47    5.08   0
  11   3  -2   15.57    5.72   0
  11   4  -2    3.57    4.50   0
  12  -2  -3    9.13    4.09   0
  12   6  -3   -2.09    4.82   0
  13  -3  -4    1.23    3.31   0
  14   0  -4    2.64    4.57   0
  14   4  -4   -0.32    6.08   0
  -1  13  -6    0.49    3.50   0
   0   3   0    1.92    1.52   0
   0   7  -1  275.39    8.65   0
   0   9  -2  218.29    8.80   0
   1   4   0  166.61    6.09   0
   2  11  -3    8.80    4.17   0
   2  12  -4    0.12    3.54   0
   2  13  -5    7.25    4.92   0
   3  -1   0  156.50    4.12   0
   3  11  -3   -2.67    3.45   0
   4   4   0   34.59    4.79   0
   4  11  -3    6.53    4.59   0
   5   1   0  781.79   14.95   0
   5   2   0   22.47    4.10   0
   5   3   0  127.26    7.30   0
   5   7  -1  129.91    9.05   0
   5  12  -4   13.53    5.50   0
   5  13  -5   20.94    6.52   0
   6  -3  -1   11.82    2.10   0
   6   9  -2    4.00    3.94   0
   6  12  -4    5.99    4.99   0
   7   6  -1    2.10    3.56   0
   7  10  -3   18.03    6.25   0
   8  -1  -1   44.28    4.69   0
   8   4  -1  159.01   10.29   0
   8  11  -4   25.16    7.38   0
   9  -7  -4   14.43    1.94   0
   9  -3  -2   63.93    5.04   0
   9   7  -2   14.22    5.47   0
   9   9  -3    3.47    4.77   0
  10   5  -2    1.15    5.17   0
  10   8  -3   14.59    6.67   0
  10  10  -4    2.13    5.34   0
  11  -7  -5    3.25    2.43   0
  11  -3  -3    5.56    3.60   0
  11   7  -3   29.63    7.13   0
  11   9  -4    9.12    6.73   0
  12  -1  -3    6.83    4.16   0
  12   4  -3    1.59    5.07   0
  12   5  -3    7.30    5.37   0
  12   8  -4    0.20    5.28   0
  13  -5  -5   32.83    4.90   0
  13   6  -4    2.95    6.42   0
  14   1  -4    4.28    4.46   0
  14   2  -4   -0.46    4.39   0
  14   3  -4    1.17    4.82   0
  -4  10  -5   35.19    2.82   0
  -4  11  -6    3.48    2.21   0
  -2   5  -1   27.18    1.79   0
  -1   6  -1   22.84    2.58   0
  -1  11  -4   -2.52    3.10   0
  -1  12  -5    2.83    3.68   0
   1   7  -1   10.74    3.24   0
   1   9  -2  222.18    9.69   0
   2  -1   0  966.12    6.97   0
   2   4   0  252.78    8.32   0
   3   4   0   15.84    3.24   0
   3  12  -4   -2.08    3.74   0
   3  13  -5   24.82    5.72   0
   4   0   0    2.94    2.15   0
   4   3   0   26.29    4.20   0
   4   7  -1   14.00    4.40   0
   4   9  -2  153.00    9.88   0
   4  12  -4   10.63    4.66   0
   4  13  -5   -2.61    4.26   0
   5   9  -2    5.15    3.79   0
   6   6  -1    1.17    3.85   0
   6  10  -3   12.84    5.70   0
   7  -2  -1    3.27    2.22   0
   7   5  -1  213.79   11.53   0
   7   8  -2   70.57    8.02   0
   8  -6  -3  132.20    3.94   0
   8  -4  -2  177.79    6.24   0
   8   0  -1   -1.03    2.92   0
   8   1  -1   37.88    5.10   0
   8   2  -1   -0.29    3.50   0
   8   3  -1    2.38    4.02   0
   8   7  -2    2.65    5.13   0
   8   9  -3   -1.13    5.30   0
   9   6  -2    2.32    4.42   0
   9  10  -4   -0.77    5.80   0
  10  -1  -2    4.10    3.28   0
  10   4  -2    6.88    4.26   0
  11   6  -3   45.13    7.69   0
  12  -6  -5    7.88    3.34   0
  12  -4  -4    6.39    3.82   0
  12   0  -3    1.14    3.73   0
  12   1  -3   10.01    4.93   0
  12   2  -3    3.93    4.81   0
  12   3  -3    5.55    5.16   0
  12   7  -4    3.35    6.20   0
  13  -2  -4   15.43    4.41   0
  14  -3  -5   -0.77    4.03   0
  -5  10  -6    0.51    1.41   0
  -2   9  -3   13.67    2.73   0
  -1   8  -2   61.27    4.41   0
   0  10  -3    8.24    3.34   0
   0  13  -6    3.72    4.34   0
   2   7  -1   -0.73    2.97   0
   2   9  -2   42.74    5.08   0
   3   3   0   58.21    4.75   0
   3   7  -1   27.04    4.22   0
   3   9  -2   16.94    3.99   0
   4   1   0 1019.42   15.41   0
   4   2   0   -1.50    2.20   0
   5   6  -1   26.89    5.19   0
   5  10  -3   -0.85    4.14   0
   6   8  -2   30.79    6.28   0
   7   4  -1   69.96    7.11   0
   7  11  -4   -1.93    4.10   0
   7  12  -5    2.00    6.07   0
   9   5  -2   19.71    5.79   0
   9   8  -3    0.81    4.62   0
   9  11  -5    0.54    6.11   0
  10  -4  -3   31.71    4.10   0
  10   0  -2   47.15    5.72   0
  10   1  -2    0.22    3.49   0
  10   2  -2    3.60    4.36   0
  10   3  -2   18.68    4.78   0
  10   7  -3    0.79    4.79   0
  10   9  -4    3.37    5.54   0
  11  -5  -4   17.20    3.82   0
  11  -2  -3    0.60    3.73   0
  11   5  -3   34.86    7.41   0
  11   8  -4    7.06    5.65   0
  12   6  -4    7.78    6.41   0
  13  -1  -4    6.00    4.24   0
  13   3  -4    4.55    5.37   0
  13   4  -4   13.97    6.00   0
  14  -2  -5   -0.07    3.63   0
   0  11  -4    1.21    3.13   0
   0  12  -5   19.30    4.90   0
   1   3   0   72.31    3.72   0
   1  10  -3   -2.41    2.75   0
   1  13  -6    8.21    4.90   0
   2   3   0  226.04    7.14   0
   2  10  -3    9.98    3.82   0
   3   0   0 1807.59   15.87   0
   3   2   0   94.85    5.16   0
   3  10  -3   19.52    4.77   0
   4  10  -3   21.02    5.41   0
   5   8  -2   42.30    6.26   0
   5  11  -4    2.82    4.67   0
   6   5  -1  132.53    8.69   0
   6  11  -4   -0.74    3.99   0
   6  12  -5    2.26    5.64   0
   7  -1  -1   39.98    4.15   0
   7   3  -1  402.26   14.07   0
   7   7  -2   -1.98    3.38   0
   7   9  -3   -1.20    4.21   0
   8   6  -2    1.69    3.83   0
   8   8  -3   12.40    6.00   0
   8  10  -4    5.47    4.84   0
   9  -5  -3    1.75    2.19   0
   9  -2  -2    7.19    3.04   0
   9   4  -2   11.12    5.08   0
  10  -6  -4    5.47    2.59   0
  10   6  -3    2.45    5.60   0
  10  10  -5    1.05    6.15   0
  11   4  -3   49.09    7.76   0
  11   7  -4    3.67    6.27   0
  11   9  -5    0.20    6.35   0
  12  -3  -4    8.34    4.29   0
  12   8  -5   -3.45    4.99   0
  13  -4  -5   -2.58    3.92   0
  13   0  -4   31.54    5.38   0
  13   1  -4    4.11    4.58   0
  13   2  -4   15.33    5.10   0
  13   6  -5   -0.59    5.96   0
  14  -1  -5    2.09    4.17   0
  14   3  -5    1.69    5.68   0
  14   4  -5    1.46    5.19   0
  -2  10  -4   34.55    4.03   0
  -2  11  -5   32.63    4.40   0
  -2  12  -6   21.50    4.27   0
   0   6  -1   -1.67    1.88   0
   0   8  -2   30.58    4.13   0
   1  11  -4   15.34    4.31   0
   1  12  -5   23.91    4.77   0
   2   2   0  171.25    5.78   0
   2  11  -4   -0.43    3.58   0
   2  13  -6    2.04    4.31   0
   3   1   0  160.85    5.63   0
   3   6  -1   -0.61    3.27   0
   3  11  -4   31.18    5.52   0
   3  13  -6    0.69    4.26   0
   4   6  -1   90.75    6.80   0
   4   8  -2   19.40    4.76   0
   4  11  -4    3.67    4.37   0
   4  12  -5   -0.18    4.40   0
   4  13  -6   -0.37    4.75   0
   5   5  -1  248.38   11.08   0
   5  12  -5   -2.13    4.37   0
   6   4  -1   -1.15    3.66   0
   6   7  -2   -2.03    3.86   0
   6   9  -3    5.78    5.09   0
   7   0  -1    0.16    2.86   0
   7   1  -1   41.33    5.03   0
   7   2  -1    2.08    2.92   0
   7  10  -4   -0.51    4.96   0
   8   5  -2   60.20    7.45   0
   8  11  -5    8.53    5.67   0
   9  -1  -2   30.00    4.50   0
   9   3  -2   60.55    7.10   0
   9   7  -3   22.77    6.07   0
   9   9  -4   28.23    6.65   0
  10   5  -3    1.27    5.17   0
  10   8  -4    3.45    5.21   0
  11  -1  -3    1.73    3.21   0
  11   0  -3    1.50    3.60   0
  11   1  -3    0.16    3.81   0
  11   2  -3    3.13    4.29   0
  11   3  -3    7.36    4.21   0
  12   5  -4    9.13    5.27   0
  13  -6  -6    0.89    3.27   0
  14  -4  -6    1.88    4.19   0
  14   0  -5   -0.33    4.37   0
  14   1  -5    1.00    4.79   0
  14   2  -5   -1.27    4.42   0
  -3   8  -3   22.45    2.34   0
  -2   7  -2   -0.44    1.56   0
  -1   9  -3   74.07    5.16   0
   1   2   0    2.79    1.37   0
   1   6  -1    7.42    2.84   0
   1   8  -2   27.89    4.18   0
   2   0   0   -0.56    1.18   0
   2   1   0  996.47   11.49   0
   2   6  -1  172.82    8.03   0
   2   8  -2   54.37    5.62   0
   2  12  -5    2.58    3.78   0
   3   8  -2   18.89    4.54   0
   3  12  -5   17.84    5.17   0
   5   9  -3    3.51    4.57   0
   6  -2  -1   -0.69    1.67   0
   6  10  -4   14.99    5.90   0
   7   6  -2   -0.00    3.47   0
   7   8  -3    1.54    4.71   0
   7  11  -5    4.65    5.50   0
   7  12  -6   -2.62    5.80   0
   8  -3  -2   22.86    3.34   0
   8   9  -4    2.65    5.57   0
   9   0  -2   49.66    5.55   0
   9   1  -2   27.77    4.93   0
   9   2  -2    6.77    3.55   0
   9   6  -3    2.35    5.31   0
   9  10  -5   -2.88    4.95   0
   9  11  -6    7.87    6.59   0
  10  -3  -3   23.56    4.21   0
  10   7  -4   27.18    7.30   0
  10   9  -5    7.73    6.62   0
  11   6  -4    4.78    5.53   0
  11   8  -5    5.36    6.20   0
  12  -7  -6    1.77    2.80   0
  12  -5  -5   28.23    4.72   0
  12  -2  -4    8.35    4.02   0
  12   3  -4    4.72    5.33   0
  12   4  -4    5.24    4.71   0
  12   7  -5    4.09    5.48   0
  13  -3  -5   32.73    5.48   0
  13   5  -5   37.72    7.75   0
  -3  12  -7    1.96    2.95   0
  -1  12  -6   -1.31    3.68   0
   4   5  -1   13.31    3.68   0
   4   9  -3    0.90    3.84   0
   5  -3  -1   14.95    1.75   0
   5   4  -1   60.02    6.08   0
   5   7  -2    3.71    3.36   0
   5  10  -4   18.67    5.73   0
   6   3  -1    8.65    3.53   0
   6   6  -2    8.99    4.41   0
   6  11  -5   -0.57    4.74   0
   6  12  -6   -5.32    4.88   0
   7   5  -2   10.88    4.69   0
   8   4  -2  171.53   10.37   0
   8   7  -3   -1.31    4.04   0
   8  10  -5    0.86    5.38   0
   9   8  -4   -2.06    4.42   0
  10   4  -3   38.84    6.51   0
  10  10  -6   16.12    7.25   0
  11  -8  -6    7.04    2.32   0
  11  -4  -4   -1.25    3.08   0
  11   5  -4   19.71    6.72   0
  11   9  -6   -0.59    6.47   0
  12  -1  -4    6.56    3.93   0
  12   0  -4    2.54    4.25   0
  12   1  -4    5.79    4.73   0
  12   2  -4    5.97    5.06   0
  12   6  -5    6.53    5.60   0
  12   8  -6   17.73    7.35   0
  13  -2  -5    0.76    4.37   0
  13   3  -5   40.79    7.68   0
  13   4  -5   -4.30    4.61   0
  14  -3  -6    2.04    4.60   0
  14   4  -6    4.75    6.54   0
  -1   5  -1   11.18    1.87   0
  -1  10  -4    3.88    3.23   0
  -1  11  -5    6.74    3.77   0
   0   9  -3   20.39    3.74   0
   1   9  -3   38.02    5.26   0
   2   9  -3   14.62    4.10   0
   3   5  -1    1.43    3.24   0
   3   9  -3   19.53    4.62   0
   4   7  -2   54.33    6.20   0
   4  10  -4    0.51    3.95   0
   5  11  -5   30.14    6.36   0
   5  12  -6   22.10    6.29   0
   6  -1  -1   11.02    2.74   0
   6   0  -1    3.43    2.90   0
   6   1  -1    9.18    3.50   0
   6   2  -1    4.51    2.97   0
   6   8  -3    2.36    3.61   0
   7  -4  -2   20.57    2.44   0
   7   9  -4    3.05    4.21   0
   8  -2  -2    0.64    2.84   0
   8   3  -2   26.48    4.82   0
   8   6  -3  146.09   10.75   0
   8   8  -4    7.70    5.74   0
   8  11  -6    2.12    5.30   0
   9   5  -3    3.89    4.05   0
   9   9  -5    0.35    4.67   0
  10  -2  -3   33.21    4.65   0
  10   2  -3   37.13    6.05   0
  10   3  -3   19.83    5.17   0
  10   6  -4    3.38    5.54   0
  10   8  -5    6.37    6.08   0
  11   4  -4   -0.04    5.14   0
  11   7  -5    3.49    5.05   0
  12   5  -5   28.45    7.22   0
  13  -5  -6    2.49    3.90   0
  13  -1  -5    0.07    3.94   0
  13   0  -5   -3.30    3.89   0
  13   1  -5    2.55    4.52   0
  13   2  -5    4.70    5.08   0
  13   6  -6   -0.42    5.43   0
  14  -2  -6   -2.79    4.51   0
  14   3  -6    3.59    6.25   0
  -3   9  -4    8.93    2.49   0
  -1   7  -2   40.83    3.52   0
   0  10  -4    0.21    3.13   0
   0  11  -5   23.53    4.77   0
   0  12  -6    3.32    4.23   0
   1  13  -7    0.83    4.21   0
   2   5  -1   33.35    4.14   0
   2  13  -7    8.29    5.06   0
   3   7  -2    4.62    3.53   0
   3  10  -4   -3.03    3.35   0
   4   4  -1   10.82    3.38   0
   4  11  -5    1.89    4.22   0
   4  12  -6    7.61    4.98   0
   5   3  -1   14.29    3.57   0
   5   6  -2   31.79    5.42   0
   5   8  -3   14.29    4.80   0
   6   9  -4    1.89    4.89   0
   7   4  -2   15.76    4.90   0
   7  10  -5    4.89    4.94   0
   7  11  -6   27.92    7.32   0
   8  -1  -2   53.98    5.09   0
   8   1  -2   50.67    5.65   0
   8   2  -2    0.65    2.96   0
   9  -4  -3  148.36    6.56   0
   9   4  -3  163.02   10.89   0
   9   7  -4    9.30    5.25   0
   9  10  -6   -0.82    5.24   0
  10  -1  -3   28.81    4.72   0
  10   0  -3    1.78    3.36   0
  10   1  -3   29.72    5.36   0
  10   9  -6    9.48    6.85   0
  11  -6  -5    3.58    2.96   0
  11  -3  -4    1.22    3.55   0
  11   3  -4   -1.03    4.39   0
  11   6  -5   10.09    6.20   0
  11   8  -6    1.60    6.39   0
  12  -4  -5    0.78    3.62   0
  12   4  -5    1.85    5.34   0
  12   7  -6   -1.19    5.01   0
  13   5  -6    5.65    6.52   0
  14  -1  -6   30.67    6.14   0
  14   0  -6    9.77    5.26   0
  14   1  -6   19.36    6.02   0
  14   2  -6   -1.85    4.51   0
  -3  10  -5    0.25    2.70   0
   0   5  -1  289.41    7.51   0
   0   7  -2   17.80    3.36   0
   1   5  -1  125.29    5.88   0
   1   7  -2   32.48    4.18   0
   1  10  -4   41.93    5.21   0
   1  11  -5   10.68    4.08   0
   1  12  -6   -0.34    3.42   0
   2   7  -2   10.78    3.64   0
   2  10  -4   -0.29    3.17   0
   2  11  -5    3.20    3.91   0
   2  12  -6    1.97    3.88   0
   3  11  -5    1.24    3.73   0
   3  12  -6    4.40    4.38   0
   4   8  -3    6.13    3.99   0
   5   2  -1  105.98    6.56   0
   6   5  -2   67.22    6.57   0
   6   7  -3   57.33    7.06   0
   6  10  -5    1.89    5.03   0
   7   8  -4    2.32    5.10   0
   8   0  -2   10.05    3.16   0
   8   5  -3   43.32    6.82   0
   8   9  -5    8.49    5.25   0
   9   8  -5    4.83    5.87   0
  10  -5  -4    3.86    2.60   0
  10   5  -4    3.62    4.65   0
  10   7  -5   26.73    7.42   0
  10  10  -7    5.69    6.62   0
  11  -2  -4    1.11    3.66   0
  11   2  -4    3.45    4.45   0
  11   9  -7   -0.91    6.16   0
  12   6  -6    6.76    6.40   0
  12   8  -7   -5.47    5.95   0
  13   4  -6   10.73    6.92   0
  -2   8  -3    2.09    2.09   0
  -2  12  -7   -0.15    3.51   0
   3   4  -1  838.68   16.02   0
   4   3  -1   55.43    5.19   0
   4   6  -2    4.62    3.08   0
   5  -2  -1  109.76    4.39   0
   5   1  -1  317.88    9.77   0
   5   9  -4   23.70    5.05   0
   6  11  -6    3.77    4.73   0
   6  12  -7    4.47    4.93   0
   7   3  -2   66.45    6.35   0
   7   6  -3    5.07    3.84   0
   8   7  -4   10.58    4.96   0
   8  10  -6    0.36    4.49   0
   8  11  -7    3.82    6.19   0
   9  -3  -3    7.63    3.20   0
   9   3  -3    2.38    3.54   0
   9   6  -4    9.89    5.10   0
   9   9  -6   16.98    6.70   0
  10   4  -4   11.85    5.39   0
  11  -1  -4   31.89    5.15   0
  11   0  -4   43.28    6.02   0
  11   1  -4   26.25    5.06   0
  11   5  -5    2.89    5.70   0
  11   7  -6   -1.97    6.07   0
  12  -8  -7   -0.81    2.58   0
  12  -6  -6    3.93    3.53   0
  12  -3  -5   27.52    4.88   0
  12   2  -5    6.35    5.23   0
  12   3  -5   25.91    6.17   0
  13  -4  -6   10.75    4.31   0
  13   3  -6    2.68    5.48   0
  13   6  -7   15.09    7.18   0
  14  -4  -7   39.32    6.27   0
  14   4  -7   34.65    7.74   0
  -2  11  -6   -1.09    3.38   0
   3   8  -3   36.61    5.02   0
   4   9  -4    5.95    4.15   0
   5  -1  -1  333.84    8.26   0
   5   0  -1   -0.37    2.42   0
   5   5  -2   34.75    4.88   0
   5   7  -3   29.62    5.44   0
   5  10  -5    5.54    4.30   0
   5  11  -6    0.85    4.59   0
   5  12  -7   -1.09    4.19   0
   6   4  -2   -0.23    2.96   0
   6   8  -4   86.47    8.51   0
   7  -3  -2   64.00    4.14   0
   7   2  -2   45.48    5.22   0
   7   9  -5   27.14    6.21   0
   7  10  -6   10.18    5.68   0
   8  -5  -3   41.04    3.15   0
   8   4  -3  260.19   12.58   0
   8   8  -5    9.29    5.83   0
   9  -2  -3   90.87    6.49   0
   9   1  -3   12.38    4.29   0
   9   2  -3   89.36    7.50   0
   9   5  -4   72.40    8.52   0
   9   7  -5    4.91    5.72   0
   9  10  -7    7.00    6.53   0
  10   3  -4   83.96    8.46   0
  10   6  -5   12.61    5.52   0
  10   8  -6    2.82    5.11   0
  10   9  -7   -0.58    6.15   0
  11   4  -5    3.55    5.50   0
  11   8  -7   -4.48    5.62   0
  12  -2  -5    6.52    4.00   0
  12  -1  -5   20.84    4.95   0
  12   0  -5   -0.85    3.86   0
  12   1  -5   17.23    5.61   0
  12   5  -6    7.31    5.20   0
  12   7  -7    4.15    5.56   0
  13  -3  -6    1.11    3.96   0
  13   2  -6    3.27    5.07   0
  13   5  -7    1.64    6.24   0
  14   2  -7   18.14    6.66   0
  14   3  -7   -0.54    5.02   0
  -2   9  -4   12.65    3.02   0
  -2  10  -5   11.68    3.55   0
  -1   8  -3   15.91    3.07   0
  -1  12  -7    8.22    4.21   0
   0   8  -3   77.96    5.73   0
   1   8  -3    2.12    3.04   0
   2   4  -1  961.81   15.61   0
   2   8  -3    7.71    3.14   0
   3   6  -2   14.16    3.60   0
   3   9  -4   99.33    7.92   0
   3  12  -7   -0.38    4.14   0
   4   2  -1  127.22    6.47   0
   4  10  -5   12.98    4.87   0
   4  11  -6    1.03    4.22   0
   4  12  -7   -2.01    3.79   0
   6   6  -3    5.05    3.59   0
   6   9  -5    0.98    4.65   0
   7  -2  -2   48.10    4.26   0
   7   1  -2   21.49    4.37   0
   7   5  -3  111.61    8.53   0
   7  11  -7    6.37    5.35   0
   8   6  -4   -0.74    3.63   0
   8   9  -6   23.47    6.93   0
   9  -1  -3    5.10    3.35   0
   9   0  -3   -0.41    3.20   0
  10  -4  -4    9.53    3.39   0
  11  -5  -5    2.59    3.26   0
  11   6  -6    2.42    5.97   0
  11   9  -8   37.75    9.17   0
  12   4  -6    6.42    5.80   0
  13  -6  -7    8.86    4.20   0
  13  -2  -6   10.13    4.36   0
  13  -1  -6   -1.78    3.95   0
  13   1  -6   -4.30    3.96   0
  14  -3  -7    2.91    4.24   0
  14  -2  -7   13.60    4.99   0
  14   0  -7   -5.13    4.48   0
  14   1  -7   -2.54    4.80   0
  -1   9  -4   14.22    3.45   0
  -1  11  -6   17.84    4.59   0
   0  12  -7   17.43    4.68   0
   1   4  -1    6.49    2.36   0
   1  12  -7    4.47    3.66   0
   2   6  -2   24.69    4.09   0
   2   9  -4    1.08    3.41   0
   2  11  -6   31.54    5.84   0
   2  12  -7   29.66    5.63   0
   3   3  -1  499.33   11.61   0
   3  10  -5   -1.27    3.51   0
   3  11  -6   10.67    4.69   0
   4   5  -2  151.23    8.27   0
   4   7  -3   42.59    5.39   0
   5   4  -2    6.60    4.02   0
   5   8  -4    1.72    3.35   0
   6   3  -2   64.67    6.00   0
   6  10  -6    5.07    5.26   0
   6  11  -7    8.04    5.53   0
   6  12  -8   -3.38    4.37   0
   7  -1  -2   19.96    3.47   0
   7   0  -2   10.27    3.47   0
   7   8  -5    2.89    5.18   0
   8   3  -3  125.74    8.71   0
   8  10  -7    0.20    4.95   0
   8  11  -8    3.09    5.40   0
   9   4  -4   14.45    5.37   0
   9   8  -6   -1.06    4.63   0
  10  -3  -4   84.67    6.48   0
  10   1  -4   -1.99    3.50   0
  10   2  -4   26.47    5.10   0
  10   5  -5    5.94    4.87   0
  10   7  -6   16.68    6.13   0
  11   3  -5    8.65    4.42   0
  12   6  -7    7.01    5.78   0
  13   4  -7   -3.14    4.89   0
  13   6  -8    4.30    6.40   0
  14  -1  -7    2.27    4.51   0
  14   4  -8    9.32    6.86   0
   0   9  -4   89.64    6.18   0
   0  11  -6   18.93    4.39   0
   1   6  -2   30.61    3.81   0
   1   9  -4   57.35    5.75   0
   1  10  -5   37.92    5.39   0
   1  11  -6   16.50    4.54   0
   2  10  -5   -1.39    3.20   0
   3   7  -3   -3.23    3.01   0
   4   1  -1    4.74    2.64   0
   5   6  -3   23.93    4.63   0
   5   9  -5   -0.37    4.41   0
   5  10  -6   17.78    5.83   0
   5  11  -7    0.55    4.62   0
   5  12  -8    4.19    5.52   0
   6   2  -2  193.51    9.14   0
   6   5  -3  358.36   13.99   0
   6   7  -4    2.87    4.33   0
   7   4  -3   10.43    4.06   0
   7   6  -4   63.54    7.51   0
   7   9  -6   21.88    6.64   0
   8   2  -3   -0.97    3.53   0
   8   5  -4   11.31    5.20   0
   8   7  -5    9.96    4.96   0
   9   6  -5    7.88    4.98   0
   9   9  -7    3.44    5.10   0
   9  10  -8    9.88    6.20   0
  10  -2  -4   27.34    4.54   0
  10  -1  -4   -1.54    3.19   0
  10   0  -4   33.75    5.34   0
  10   8  -7   -1.52    5.12   0
  10   9  -8    0.98    6.40   0
  11   2  -5    6.63    5.08   0
  11   5  -6    0.03    4.60   0
  11   7  -7   10.34    6.14   0
  11   8  -8   20.25    7.50   0
  12   3  -6    3.06    4.62   0
  12   5  -7   26.19    7.25   0
  12   7  -8   -2.14    6.01   0
  13   3  -7    5.96    5.68   0
  14   3  -8   11.38    6.94   0
   4   8  -4    1.99    3.13   0
   7  10  -7   11.47    5.61   0
   7  11  -8    9.69    5.65   0
   9   3  -4   14.74    4.51   0
  10   4  -5   60.10    7.47   0
  10   6  -6    4.33    4.99   0
  12   2  -6   20.79    5.92   0
  13   5  -8    5.50    5.84   0
 -10   4  14    0.87    2.60   0
  -6   0  13    1.07    3.56   0
  -6   0  18    0.11    4.29   0
  -4  -1  10    3.85    3.19   0
  -3  -2  14    2.06    3.69   0
  -3  -2  15   -2.18    3.93   0
  -3  -1   7   23.55    3.12   0
  -2  -2   9  126.77    7.87   0
  -2  -2  18    8.35    6.91   0
  -1  -2   7  148.22    7.91   0
   0  -3  10   11.99    4.20   0
   0  -3  11   20.47    5.60   0
   0  -3  12    3.60    5.21   0
   0  -3  13   -0.84    5.24   0
   0  -3  14    5.72    5.89   0
   0  -3  15    6.81    6.10   0
   0  -3  16    0.90    5.30   0
   0  -2   5  254.99    8.87   0
   1  -3   8    3.04    3.40   0
   1  -3  17    6.25    6.74   0
   2  -3   6   59.85    5.94   0
   3  -3   5   15.82    3.94   0
   4  -3   4    2.66    2.96   0
   5  -4  10   11.45    5.62   0
   5  -4  11   14.47    6.14   0
   5  -4  12    4.71    5.20   0
   5  -1  -2   18.66    1.55   0
   6  -4  10    0.87    4.66   0
   6  -4  11   -1.72    4.55   0
   6  -4  12    1.15    5.40   0
   6  -3   3    0.54    3.24   0
   7  -4  10   -1.29    4.49   0
  10  -3   3    6.60    4.25   0
  11  -3   4   19.47    5.37   0
  11  -1  -3    0.99    2.31   0
  11   0  -5    0.28    1.36   0
  13  -2   1   -3.61    3.55   0
  13  -1  -2    4.69    3.48   0
  -8   2  12    0.67    2.57   0
  -7   1  12   99.07    6.22   0
  -6   0  14    1.53    3.29   0
  -6   0  15    0.03    3.67   0
  -6   0  16   14.79    4.77   0
  -6   0  17    2.50    4.24   0
  -5   0   9   -1.14    2.43   0
  -4  -1  11    2.81    3.41   0
  -4  -1  18   10.01    5.73   0
  -2  -2  10    8.29    3.55   0
  -2  -2  16    1.30    5.02   0
  -2  -2  17    3.59    4.71   0
   1  -3   9   28.52    5.16   0
   1  -3  15    2.00    5.80   0
   1  -3  16    2.12    5.59   0
   1  -2   4  251.28    8.66   0
   2  -3   7    7.06    3.56   0
   2  -3  16   -4.11    5.75   0
   4  -2   1   37.00    3.50   0
   5  -3   4   27.58    4.74   0
   6  -2   0  100.27    5.29   0
   7  -3   3   78.15    6.67   0
   8  -3   3   52.80    6.06   0
   8  -1  -3    5.23    1.46   0
   9  -3   3   33.96    5.37   0
  10  -3   4    5.20    4.36   0
  10  -1  -3   26.71    2.90   0
  11  -3   5    0.84    4.48   0
  11  -3   6    4.19    5.01   0
  11  -2   0    5.64    3.74   0
  12  -2   1    1.37    3.64   0
  13  -2   2    9.42    5.16   0
  14  -1  -1    5.29    3.97   0
 -10   4  15    7.38    3.27   0
 -10   4  16    0.21    3.25   0
  -9   3  13    9.54    3.14   0
  -8   2  13    0.57    3.12   0
  -7   1  13    2.58    3.40   0
  -7   1  14   -0.39    3.56   0
  -7   1  16    1.55    3.88   0
  -7   1  17    1.07    3.65   0
  -7   1  18    2.46    4.05   0
  -5   0  19    0.37    5.26   0
  -4  -1  12    2.74    3.62   0
  -4  -1  13    0.58    3.59   0
  -4  -1  15   -0.67    4.38   0
  -4  -1  16   18.94    5.80   0
  -4  -1  17   -1.11    3.85   0
  -3  -1   8   11.31    3.25   0
  -2  -2  11    3.44    3.32   0
  -2  -2  12   57.60    6.97   0
  -2  -2  13   23.56    5.74   0
  -2  -2  14   -2.12    4.69   0
  -2  -2  15    3.68    4.58   0
  -1  -2   8   -1.67    3.50   0
  -1  -2  17    0.43    5.97   0
  -1  -2  18    0.62    5.38   0
   1  -3  10   -1.04    3.38   0
   1  -3  11    2.37    4.24   0
   1  -3  12    3.05    4.24   0
   1  -3  13   -1.73    4.40   0
   1  -3  14   -0.73    4.63   0
   2  -3   8   -0.52    3.31   0
   2  -3  14   -0.44    5.68   0
   2  -3  15   -2.38    5.11   0
   2  -2   3   33.12    3.55   0
   3  -3   6   16.77    4.07   0
   3  -3  15   -3.74    5.72   0
   3  -2   2    0.41    2.33   0
   4  -3   5   34.95    4.78   0
   6  -3   4    8.17    3.87   0
   7  -3   4   -0.73    3.38   0
   8  -3   4   35.20    5.58   0
   9  -3   4    3.88    4.01   0
   9  -1  -3   10.20    1.96   0
  10  -3   5   -1.10    4.17   0
  10  -3   6    2.79    4.87   0
  10  -2   0    3.42    3.13   0
  -9   3  14    6.29    3.46   0
  -9   3  17    1.18    3.83   0
  -8   2  14   16.03    4.05   0
  -8   2  16    7.30    4.18   0
  -8   2  17   -0.02    4.25   0
  -8   2  18    2.49    4.29   0
  -7   1  15   -1.63    3.24   0
  -5   0  10  121.92    6.76   0
  -5   0  18    5.81    5.16   0
  -4  -1  14   34.59    5.44   0
  -3  -1  18   -0.04    5.46   0
  -1  -2   9   11.30    4.24   0
  -1  -2  16    6.31    5.77   0
  -1  -1   4 2106.89   19.30   0
   0  -2   6    4.96    2.91   0
   0  -2  17    0.88    6.23   0
   2  -3   9    5.26    3.79   0
   2  -3  10   -1.30    3.53   0
   2  -3  11    9.59    5.43   0
   2  -3  12   10.93    5.27   0
   2  -3  13    0.86    4.70   0
   3  -3   7  351.03   13.74   0
   3  -3  13    6.00    6.21   0
   3  -3  14   -1.09    5.20   0
   4  -3   6   16.46    4.72   0
   4  -3  14   -6.75    6.11   0
   4  -3  15    4.43    5.90   0
   5  -3   5    1.55    3.04   0
   5  -3  14   -3.48    6.19   0
   6  -3   5   47.34    6.04   0
   7  -2   0  101.75    5.55   0
   8  -3   5   15.62    4.96   0
   8  -2   0   12.79    3.27   0
   9  -3   5   51.68    7.11   0
   9  -3   6   10.37    5.09   0
   9  -2   0   20.66    3.84   0
   9   0  -5    0.20    0.70   0
  10  -3   7   24.29    6.17   0
  10  -3   8   -3.41    4.40   0
  10   0  -5    0.67    1.04   0
  11  -2   1    0.98    3.98   0
  12  -2   2    3.62    3.67   0
  12  -1  -2   24.92    4.21   0
  -9   3  15   12.25    3.89   0
  -9   3  16    0.36    3.56   0
  -8   2  15    2.56    3.55   0
  -6   1   9    4.32    2.03   0
  -5   0  11   -0.11    3.21   0
  -5   0  17   -1.20    4.37   0
  -5   1   6    7.54    1.41   0
  -4   0   7    0.69    2.02   0
  -3  -1   9    7.54    3.42   0
  -3  -1  16    4.65    4.94   0
  -3  -1  17    3.67    4.56   0
  -2  -1   6  197.72    7.12   0
  -1  -2  10   54.15    6.44   0
  -1  -2  11   -0.76    3.87   0
  -1  -2  12   -4.97    3.81   0
  -1  -2  13    0.67    4.54   0
  -1  -2  14   12.61    5.81   0
  -1  -2  15    2.09    4.64   0
   0  -2   7   -1.83    3.40   0
   0  -2  16    3.16    6.05   0
   1  -2   5    0.83    3.09   0
   1  -2  17    0.75    6.60   0
   3  -3   8   25.71    5.07   0
   3  -3   9   27.01    5.33   0
   3  -3  10    0.26    4.14   0
   3  -3  11   26.22    6.19   0
   3  -3  12    0.02    4.59   0
   4  -3   7   -1.00    3.05   0
   4  -3   8    3.40    4.43   0
   4  -3  12    3.17    5.89   0
   4  -3  13    2.76    5.44   0
   5  -3   6   30.75    5.02   0
   5  -3  12   -3.78    5.19   0
   5  -3  13    1.44    5.46   0
   5  -2   1  174.14    6.88   0
   6  -3   6    3.37    4.09   0
   6  -3  12    5.40    6.64   0
   6  -3  13   -1.52    5.32   0
   7  -3   5   25.53    4.77   0
   7  -3   6    1.55    4.12   0
   7  -3  11   -0.52    6.21   0
   8  -3   6   -0.70    4.43   0
   8  -3   7   27.89    6.61   0
   8  -3   8    2.86    5.16   0
   8  -3   9    0.94    5.21   0
   8  -3  10   -2.90    5.57   0
   8  -3  11    0.44    5.32   0
   9  -3   7    3.49    4.24   0
   9  -3   8    3.56    4.95   0
   9  -3   9   15.43    6.13   0
  12  -2   3    3.52    3.98   0
  13  -1  -1   -2.30    3.58   0
  13   0  -4   45.79    3.89   0
  -6   1  18    0.12    4.23   0
  -5   0  12    3.18    3.23   0
  -5   0  13    3.96    3.48   0
  -5   0  14    9.18    3.97   0
  -5   0  15   -2.40    3.45   0
  -5   0  16    4.59    3.39   0
  -3  -1  10   46.77    5.37   0
  -3  -1  14   18.39    5.53   0
  -3  -1  15   -2.09    4.22   0
  -2  -1  18    1.96    5.15   0
   0  -2  15    3.87    4.94   0
   1  -2  16    1.83    6.36   0
   2  -2   4    4.80    3.14   0
   4  -3   9   89.24    8.44   0
   4  -3  10    3.05    4.57   0
   4  -3  11   17.12    5.82   0
   4  -2   2   10.81    2.96   0
   5  -3   7    2.75    3.45   0
   5  -3   8    3.37    3.81   0
   5  -3   9    4.02    5.21   0
   5  -3  10    4.23    4.80   0
   5  -3  11   10.28    5.52   0
   6  -3   7   -0.15    3.41   0
   6  -3   8   35.76    6.63   0
   6  -3   9    4.11    5.38   0
   6  -3  10    1.17    4.67   0
   6  -3  11   -1.21    4.38   0
   6  -2   1   11.65    3.24   0
   7  -3   7   -0.67    3.46   0
   7  -3   8    1.20    4.25   0
   7  -3   9    1.25    4.45   0
   7  -3  10   -1.70    4.25   0
  10  -2   1   30.17    4.76   0
  11  -2   2   -0.08    3.62   0
  11  -1  -2   19.83    3.62   0
  12  -2   4    0.98    4.13   0
  12  -2   5    0.85    4.42   0
  14   0  -3   -0.96    2.92   0
  -7   2   9   27.58    2.57   0
  -6   1  10  104.91    5.58   0
  -6   1  17    3.16    4.12   0
  -4   0  18   -0.55    4.38   0
  -3  -1  11   -1.28    2.71   0
  -3  -1  12   18.71    4.77   0
  -3  -1  13   -1.21    3.00   0
  -2  -1   7  118.36    6.42   0
  -2  -1  16    5.84    5.25   0
  -2  -1  17    2.11    4.47   0
  -1  -1  18    0.62    5.32   0
   0  -2   8    1.28    3.24   0
   0  -2   9  126.57    8.63   0
   0  -2  10   25.94    5.52   0
   0  -2  12    8.45    4.98   0
   0  -2  13    6.39    4.71   0
   0  -2  14    0.44    4.43   0
   0  -1   3  197.12    5.90   0
   1  -2   6    3.18    2.96   0
   1  -2  15   -2.91    4.35   0
   2  -2  16    0.10    5.18   0
   3  -2   3   55.30    4.50   0
   3  -2  16    4.05    5.70   0
   7  -2   1   -0.02    2.52   0
   8  -2   1    2.54    2.86   0
   9  -2   1    5.41    3.11   0
  10  -2   2   -0.67    3.42   0
  11  -2   3   14.31    4.57   0
  11  -2   4    4.29    4.29   0
  12  -1  -1   14.42    4.38   0
  13  -1   0   -0.32    3.84   0
 -11   6  13    1.44    1.83   0
  -8   3   9    5.99    1.46   0
  -7   2  18    1.34    3.88   0
  -6   1  15    0.54    3.75   0
  -6   1  16    9.18    4.29   0
  -4   0   8   92.24    5.34   0
  -4   0  16   -0.11    4.42   0
  -4   0  17   -0.80    3.79   0
  -3   0   5   -0.02    1.50   0
  -2  -1  15    6.11    5.20   0
  -2   0   3   -0.35    0.94   0
  -1  -1   5    8.51    2.79   0
  -1  -1  17    2.00    5.21   0
   0  -2  11   12.27    4.32   0
   1  -2   7   63.76    6.34   0
   1  -2  13    2.87    5.42   0
   1  -2  14    1.49    4.83   0
   2  -2   5  162.35    8.10   0
   2  -2  14    0.73    5.77   0
   2  -2  15    2.24    5.42   0
   3  -2  15    4.57    5.49   0
   4  -2  15   -4.47    4.84   0
   4  -1  -1    3.98    1.26   0
   5  -2   2   11.86    3.16   0
   6  -1  -2   41.60    2.43   0
   9  -2   2    1.87    3.07   0
  10  -2   3   -0.94    3.61   0
  10  -1  -2    3.08    2.36   0
  11  -2   5    6.42    4.76   0
  11  -2   6   -1.62    4.51   0
  11  -2   7    1.64    5.38   0
  13  -1   1    1.31    4.49   0
  -8   3  18   -2.03    4.52   0
  -7   2  17    3.11    3.74   0
  -6   1  11    6.49    2.77   0
  -6   1  12   -0.82    3.03   0
  -6   1  13    0.43    3.03   0
  -6   1  14   33.32    5.17   0
  -5   1  18   20.83    6.01   0
  -4   0  15   -1.96    3.82   0
  -3   0  18   -1.92    4.55   0
  -2  -1   8   95.18    6.17   0
  -2  -1  13    7.56    4.59   0
  -2  -1  14    0.90    3.57   0
  -1  -1  16    3.52    5.03   0
   0  -1  17   -2.65    5.02   0
   1  -2   8  183.73    9.67   0
   1  -2   9   11.44    4.76   0
   1  -2  10   22.57    5.39   0
   1  -2  11    9.90    4.37   0
   1  -2  12    0.52    4.26   0
   1  -1  17   -0.12    6.26   0
   2  -2  13    5.24    4.97   0
   3  -2   4    7.93    2.98   0
   3  -2  13    0.20    5.76   0
   3  -2  14    2.60    5.29   0
   4  -2   3   30.73    4.19   0
   4  -2  14    2.65    5.58   0
   5  -2  13    2.09    6.19   0
   5  -2  14   -2.54    4.98   0
   6  -2   2   33.26    4.27   0
   6  -2  13    0.09    6.22   0
   7  -2   2   -0.04    2.80   0
   7  -2  12   -0.66    6.09   0
   8  -2   2    5.24    3.26   0
   8  -2  11    2.05    6.10   0
   9  -2   3    1.01    3.22   0
   9  -2  10    2.13    5.89   0
  10  -2   4    2.56    4.22   0
  10  -2   5    2.27    4.13   0
  10  -2   6   11.36    5.14   0
  10  -2   7   -0.55    4.57   0
  10  -2   8    4.51    5.56   0
  12  -1   0   37.89    5.37   0
  12   0  -4    2.65    2.33   0
  13  -1   2   16.09    5.46   0
  13   1  -6    1.57    1.62   0
  14   0  -2   28.41    4.69   0
  -8   3  17   18.85    5.27   0
  -7   2  10    6.52    2.24   0
  -7   2  15   -0.79    3.71   0
  -7   2  16   -0.03    3.46   0
  -5   1  17   -0.94    4.22   0
  -4   0   9   -2.27    2.41   0
  -4   0  10   17.39    3.76   0
  -4   0  13   -0.83    3.41   0
  -4   0  14   -1.49    3.52   0
  -3   0  17   -1.06    3.95   0
  -2  -1   9    3.40    3.03   0
  -2  -1  10    3.65    3.04   0
  -2  -1  11   48.82    5.72   0
  -2  -1  12   18.35    4.43   0
  -2   0  18   -1.23    5.62   0
  -1  -1  14    0.09    4.89   0
  -1  -1  15   -0.33    4.25   0
   0  -1  16   12.36    5.57   0
   1  -1   2  397.80    7.63   0
   2  -2   6    1.71    3.00   0
   2  -2   7    1.85    3.90   0
   2  -2  10    2.57    4.39   0
   2  -2  11   10.03    4.79   0
   2  -2  12   10.39    5.04   0
   3  -2   5   46.75    5.40   0
   3  -2  12   -3.40    5.12   0
   4  -2  12   12.79    6.39   0
   4  -2  13    2.77    5.19   0
   5  -2   3    7.48    3.36   0
   5  -2  12   11.14    6.27   0
   6  -2  12    1.04    5.17   0
   7  -2  11   12.38    6.63   0
   7  -1  -2   22.92    2.32   0
   8  -2   3    1.17    3.22   0
   8  -2  10   -2.44    5.42   0
   8  -1  -2   47.40    3.36   0
   9  -2   4    9.34    4.16   0
   9  -2   5    2.33    4.02   0
   9  -2   6    5.39    4.45   0
   9  -2   7    0.34    4.50   0
   9  -2   8    4.37    5.09   0
   9  -2   9   -2.30    4.53   0
   9  -1  -2   33.55    3.19   0
  11  -1  -1    7.57    3.40   0
  13   0  -3   -1.32    2.87   0
 -10   5  11   34.12    2.42   0
  -9   4  17   11.65    4.46   0
  -8   3  16    2.49    4.35   0
  -7   2  11    1.14    2.50   0
  -7   2  13   44.44    5.02   0
  -7   2  14   -1.86    3.44   0
  -6   2  18    2.43    4.37   0
  -5   1   7   23.24    2.37   0
  -5   1  16    7.42    4.35   0
  -4   0  11   -1.94    3.02   0
  -4   0  12   13.40    4.14   0
  -4   1  18    9.14    5.59   0
  -3   0  16   43.39    6.77   0
  -2   0  17   -1.09    4.96   0
  -1  -1   6   88.31    5.33   0
  -1  -1  13   13.50    5.24   0
  -1   0  18    1.03    6.17   0
   0  -1  15   -4.74    4.26   0
   1  -1  16   10.45    6.14   0
   2  -2   8    2.54    3.32   0
   2  -2   9    2.96    3.39   0
   2  -1   1  209.21    5.33   0
   2  -1  16    3.47    5.60   0
   3  -2   6    9.27    4.22   0
   3  -2   9   32.95    6.02   0
   3  -2  10   18.40    5.88   0
   3  -2  11   -0.09    4.26   0
   3  -1   0  156.30    4.32   0
   3  -1  16   -4.32    5.84   0
   4  -2   4   10.33    3.24   0
   4  -2  11    7.60    4.97   0
   5  -2   4   14.20    4.11   0
   5  -2  11   -1.46    4.43   0
   6  -2   3   75.86    6.16   0
   6  -2  10    8.56    5.82   0
   6  -2  11    2.71    4.65   0
   7  -2   3   -0.38    3.13   0
   7  -2   9    1.27    5.22   0
   7  -2  10    1.54    4.86   0
   8  -2   4    1.76    3.44   0
   8  -2   5    2.17    3.79   0
   8  -2   6    0.60    4.26   0
   8  -2   7    0.20    4.56   0
   8  -2   8    5.50    5.08   0
   8  -2   9    0.70    4.25   0
  12  -1   1   -1.39    3.07   0
  12  -1   2    4.94    4.45   0
  14   0  -1   -2.51    3.61   0
  14   1  -5    0.66    2.32   0
 -10   5  15    3.85    3.38   0
  -9   4  10    9.10    1.97   0
  -9   4  16    8.58    4.11   0
  -8   3  10   35.08    2.88   0
  -8   3  15    7.44    4.12   0
  -7   2  12    0.31    2.84   0
  -6   2  17    5.25    5.08   0
  -5   1  15    0.40    3.56   0
  -4   1   4    4.85    0.70   0
  -3   0   6    9.83    2.16   0
  -3   0  14    1.79    4.05   0
  -3   0  15   -0.85    3.79   0
  -2   0  16    0.03    4.78   0
  -1  -1   7   40.20    4.44   0
  -1  -1  11    0.47    3.80   0
  -1  -1  12    7.31    3.88   0
  -1   0  17   -2.12    5.79   0
   0  -1   4   90.25    4.70   0
   0  -1  14    1.70    4.14   0
   1  -1  15   -0.06    4.90   0
   2  -1  15   -1.68    6.06   0
   3  -2   7   10.09    3.75   0
   3  -2   8   17.74    4.51   0
   3  -1  15   -2.99    6.21   0
   4  -2   5    2.04    3.05   0
   4  -2   6   -0.41    3.53   0
   4  -2   7   10.67    4.53   0
   4  -2   8   25.61    5.53   0
   4  -2   9    0.30    3.57   0
   4  -2  10   19.98    5.29   0
   4  -1  15    1.20    6.08   0
   5  -2   5   63.96    6.34   0
   5  -2   8    5.11    4.58   0
   5  -2   9    2.48    4.22   0
   5  -2  10   -0.30    4.29   0
   6  -2   4   48.11    5.25   0
   6  -2   5    9.37    4.09   0
   6  -2   6   10.93    4.42   0
   6  -2   7   30.86    5.90   0
   6  -2   8    1.03    4.76   0
   6  -2   9   14.10    5.22   0
   7  -2   4   38.35    5.06   0
   7  -2   5    2.59    3.68   0
   7  -2   6   27.70    5.54   0
   7  -2   7   13.35    5.08   0
   7  -2   8   -0.75    3.67   0
  10  -1  -1    5.26    2.80   0
  11  -1   0   -0.06    2.88   0
  12  -1   3    4.19    4.06   0
  12  -1   4   14.48    5.14   0
  12  -1   5    0.26    4.43   0
 -10   5  12   -1.16    2.12   0
 -10   5  13   21.13    3.25   0
 -10   5  14    1.50    2.94   0
  -9   4  15    2.01    3.82   0
  -8   3  11   14.25    2.83   0
  -8   3  13   16.97    3.98   0
  -8   3  14    2.02    3.43   0
  -7   3  18    0.28    4.26   0
  -5   1  14   21.56    4.65   0
  -4   1  17    1.21    3.89   0
  -3   0  13    0.03    3.85   0
  -3   1  18   -0.16    5.36   0
  -2   0  15   -1.37    4.76   0
  -1  -1   8  644.22   15.64   0
  -1  -1   9    4.97    3.52   0
  -1  -1  10   47.67    5.61   0
   0  -1  12  152.68   10.72   0
   0  -1  13   10.96    5.10   0
   0   0  17    1.48    6.17   0
   1  -1  14   36.31    7.05   0
   2  -1  14    2.79    5.98   0
   3  -1  14   -0.03    5.88   0
   4  -1  14   -2.90    6.15   0
   5  -2   6    1.53    3.15   0
   5  -2   7    3.34    3.41   0
   5  -1  -1  328.59    6.60   0
   5  -1  14   -2.46    4.90   0
   9  -1  -1    0.57    2.35   0
  11  -1   1    0.52    3.28   0
  11  -1   6    7.15    5.12   0
  11  -1   7    1.87    5.75   0
  11   0  -4   40.48    3.21   0
  13   0  -2    0.57    3.25   0
  -9   4  11   10.72    2.55   0
  -9   4  13   64.28    5.02   0
  -9   4  14   12.99    3.82   0
  -8   3  12   16.69    3.43   0
  -7   3  17    0.01    3.90   0
  -6   2  16    0.88    3.69   0
  -5   1   8  195.46    6.39   0
  -5   1  12  144.22    8.38   0
  -5   1  13    7.51    3.80   0
  -5   2  18   -0.17    4.43   0
  -4   1  16   19.11    5.51   0
  -3   0   7   -3.26    2.01   0
  -3   0  12  316.64   12.96   0
  -3   1  17    0.15    4.74   0
  -2   0  14   -1.10    4.50   0
  -2   1  18    1.50    6.04   0
  -1   0  16   23.22    6.10   0
   0  -1   5  175.62    7.01   0
   0  -1  11   -3.98    3.89   0
   0   0  16    2.36    5.57   0
   1  -1   3    0.87    1.88   0
   1  -1  12    3.24    4.87   0
   1  -1  13    4.88    4.77   0
   1   0  17   -3.14    5.22   0
   2  -1  13   -0.34    5.46   0
   3  -1  13   -1.40    5.66   0
   4  -1  13    1.70    5.87   0
   5  -1  13    1.27    6.06   0
   6  -1  13   -2.29    5.27   0
   7  -1  12    1.69    5.33   0
   8  -1  11   -1.75    5.68   0
   9  -1  10    1.48    5.17   0
  10  -1   0    0.26    2.76   0
  10  -1   8    4.28    5.62   0
  11  -1   2   19.11    4.73   0
  11  -1   3    5.47    3.98   0
  11  -1   4   21.78    5.45   0
  11  -1   5    3.15    4.62   0
  12   0  -3    0.16    2.76   0
  13   0  -1    1.60    3.82   0
  -9   4  12    7.37    2.78   0
  -6   2   6    0.88    0.80   0
  -6   2  15    0.18    3.57   0
  -5   1   9   45.29    4.06   0
  -5   1  10   -0.56    2.71   0
  -5   1  11    5.95    3.15   0
  -5   2  17    3.61    4.46   0
  -4   1  15    5.34    4.23   0
  -3   0   8  325.96    9.87   0
  -3   0   9   -2.11    2.80   0
  -3   0  10   99.17    6.91   0
  -3   0  11   -2.33    2.71   0
  -1   0  15   -0.50    4.26   0
  -1   1  18    1.62    6.46   0
   0  -1   6    2.59    2.67   0
   0  -1   7   45.50    5.30   0
   0  -1   8   73.61    6.71   0
   0  -1   9  115.49    8.19   0
   0  -1  10    3.76    3.51   0
   1  -1  11   14.22    5.35   0
   1   0  16    6.40    5.66   0
   2  -1  12   47.70    7.77   0
   2   0  16    4.47    6.83   0
   3  -1  12   13.95    6.29   0
   3   0  16    7.99    7.10   0
   4  -1  12    2.53    5.72   0
   5  -1  12    1.61    5.69   0
   6  -1  -1   11.85    2.13   0
   6  -1  12   -1.89    4.99   0
   7  -1  -1   39.07    3.33   0
   7  -1  11   -1.06    4.98   0
   8  -1  -1   44.10    3.81   0
   8  -1  10    2.99    5.11   0
   9  -1   0   68.15    5.47   0
   9  -1   8    1.44    4.95   0
   9  -1   9   -1.01    4.66   0
  10  -1   1   17.77    4.18   0
  10  -1   2   19.70    4.90   0
  10  -1   5    2.73    4.22   0
  10  -1   6    1.93    4.40   0
  10  -1   7   -1.33    4.13   0
  13   0   0    0.84    4.00   0
  14   1  -4    0.94    3.08   0
  -8   4  17    3.29    4.47   0
  -7   3  16   -1.15    3.27   0
  -6   2  14    0.53    3.46   0
  -6   3  18   -2.48    3.98   0
  -4   1  14   29.08    5.42   0
  -4   2  18    5.15    5.24   0
  -3   1  16    0.27    3.73   0
  -2   0   4  270.09    5.79   0
  -2   0  12   23.98    5.22   0
  -2   0  13   -1.70    3.19   0
  -2   1  17   -1.66    4.52   0
  -1   0  14    9.08    5.44   0
   0   0  15   -2.05    4.84   0
   1  -1   4  297.26    8.79   0
   1  -1  10  118.52    8.74   0
   1   0  15   -0.60    5.54   0
   2  -1   2    9.68    2.07   0
   2  -1  11    1.14    3.83   0
   3  -1   1    0.75    1.77   0
   3  -1  11    0.99    4.87   0
   4  -1   0  990.27   12.00   0
   4  -1  11   -1.51    5.16   0
   4   0  15    1.50    6.16   0
   5  -1  11    1.37    5.52   0
   6  -1  11    8.26    5.28   0
   7  -1  10   -1.94    4.26   0
   8  -1   9   -2.62    4.45   0
   9  -1   7   -0.19    4.42   0
  10  -1   3    0.83    3.33   0
  10  -1   4    4.46    4.00   0
  12   0  -2    1.13    3.38   0
  13   0   1   -1.12    3.89   0
  13   0   2    8.20    4.81   0
  13   0   3   -1.17    4.27   0
  -7   3  15    7.18    4.12   0
  -6   2  13    3.57    3.63   0
  -5   2  16    0.10    3.91   0
  -4   1  13    3.48    3.67   0
  -4   2  17    1.52    4.53   0
  -3   1  15   -0.04    4.48   0
  -3   2  18    1.21    5.35   0
  -2   0  11   -3.20    3.45   0
  -2   1  16    7.39    5.26   0
  -1   0  13    0.58    4.36   0
  -1   1  17    0.92    5.00   0
   0   0  14   31.36    7.10   0
   0   1  17   -2.94    5.96   0
   1  -1   5  164.88    7.49   0
   1  -1   8   17.30    4.88   0
   1  -1   9   81.51    7.14   0
   2  -1  10   24.85    5.19   0
   2   0  15   -1.83    4.58   0
   3  -1  10   18.70    5.61   0
   3   0  15   -6.70    4.77   0
   4  -1  10    4.72    5.17   0
   5  -1  10   -0.03    5.09   0
   5   0  14    2.61    6.77   0
   6  -1  10   29.76    6.55   0
   7  -1   9    3.64    4.64   0
   8  -1   0   -2.55    2.52   0
   8  -1   7    6.78    5.14   0
   8  -1   8    9.63    4.98   0
   9  -1   1   17.52    3.76   0
   9  -1   2    4.11    3.22   0
   9  -1   3   -0.10    3.10   0
   9  -1   4   20.69    4.83   0
   9  -1   5   10.16    4.54   0
   9  -1   6    1.72    3.88   0
  10   0  -4   39.84    2.91   0
  12   0   5   -2.88    4.54   0
  -8   4  16    3.85    4.28   0
  -6   2  12    8.94    3.52   0
  -6   3  17    7.87    4.39   0
  -5   2  15   -2.90    3.26   0
  -5   3  18    0.56    4.82   0
  -4   1  12    2.13    3.43   0
  -3   1  14   20.06    5.47   0
  -2   0  10   81.34    6.76   0
  -2   2  18   -1.02    5.48   0
  -1   0  12   37.73    6.18   0
  -1   1  16   -1.01    4.96   0
   0   0  13   -2.98    5.03   0
   1  -1   6   41.03    4.61   0
   1  -1   7   15.16    3.88   0
   1   0  14   11.55    5.49   0
   1   1  17    1.10    5.67   0
   2  -1   3  135.42    5.83   0
   2  -1   8    2.72    3.98   0
   2  -1   9    8.09    3.97   0
   2   0  14    1.19    4.89   0
   3  -1   9    9.63    4.73   0
   3   0  14   27.27    6.93   0
   4  -1   9   44.05    6.80   0
   4   0  14    1.53    5.51   0
   5  -1   0  777.39   11.90   0
   5  -1   9    7.87    5.29   0
   6  -1   0    7.97    2.55   0
   6  -1   8   47.46    7.23   0
   6  -1   9    1.25    4.31   0
   6   0  13   -6.15    4.93   0
   7  -1   0   64.25    4.51   0
   7  -1   7   -1.48    4.13   0
   7  -1   8    0.39    4.10   0
   7   0  12    1.41    6.14   0
   8  -1   1    7.79    3.12   0
   8  -1   5    1.33    3.78   0
   8  -1   6    8.03    4.57   0
   8   0  11    0.41    6.00   0
   9   0  10   -0.29    5.83   0
  11   0  -3   -0.18    2.30   0
  11   0   7   -5.20    5.28   0
  12   0  -1   -1.42    3.14   0
  12   0   0    1.69    3.68   0
  12   0   3   -1.45    4.18   0
  12   0   4   -2.93    3.89   0
  13   1  -5    1.58    2.36   0
  14   1  -3    1.39    3.40   0
  -9   5  16    5.48    4.06   0
  -8   4  15   13.23    4.78   0
  -7   3  14   28.97    5.01   0
  -6   2  11    5.11    2.98   0
  -4   1  11    2.37    3.22   0
  -4   2  16    0.98    4.20   0
  -3   2  17    0.15    4.72   0
  -2   0   5   -0.16    1.78   0
  -2   0   8   66.20    5.46   0
  -2   0   9   -1.13    3.27   0
  -2   1  15    2.23    3.85   0
  -1   0  11    1.00    3.73   0
  -1   2  18   -1.14    6.16   0
   0   1  16   15.72    5.82   0
   1   0  13    0.51    4.50   0
   1   1  16   14.34    7.42   0
   2  -1   4   30.60    3.67   0
   2  -1   5   88.34    6.21   0
   2  -1   6   24.36    4.65   0
   2  -1   7    4.57    3.49   0
   2   0  13    0.41    5.46   0
   2   1  16   15.97    7.34   0
   3  -1   2  220.14    7.11   0
   3  -1   8   20.46    4.63   0
   3   0  13    1.45    5.82   0
   3   1  16   -0.29    6.49   0
   4  -1   1   -0.48    1.96   0
   4  -1   8   51.75    6.70   0
   4   0  13   -6.05    5.49   0
   5  -1   8   33.48    5.63   0
   5   0  13    3.57    5.54   0
   6  -1   7   25.62    5.61   0
   6   0  12   -3.12    5.72   0
   7  -1   1   -0.08    2.49   0
   7  -1   6   14.27    4.86   0
   8  -1   2    9.07    3.51   0
   8  -1   3   28.99    4.80   0
   8  -1   4    4.61    3.71   0
   9   0   9   -3.24    5.25   0
  10   0   8    8.27    6.01   0
  11   0   6    6.11    5.17   0
  12   0   1    0.13    3.23   0
  12   0   2   11.95    4.23   0
  12   1  -6    4.42    1.80   0
  14   1  -2    5.93    4.02   0
  -7   3  13   19.64    4.20   0
  -7   4  17    3.41    3.78   0
  -6   2   7   68.80    2.93   0
  -6   2  10    3.58    2.45   0
  -6   3  16    4.68    4.00   0
  -5   2  14    2.85    3.46   0
  -5   3  17   -1.22    4.14   0
  -4   1  10    3.75    3.39   0
  -4   3  18    4.94    5.57   0
  -3   1  13    4.18    3.93   0
  -2   0   6  242.97    7.48   0
  -2   0   7    1.06    2.19   0
  -2   1  14   -0.14    4.15   0
  -2   2  17    2.29    5.22   0
  -1   1  15    2.54    4.51   0
   0   0  12  125.50    9.49   0
   3  -1   3   71.83    5.02   0
   3  -1   5   -2.72    3.24   0
   3  -1   6   -1.02    3.68   0
   3  -1   7   58.97    6.05   0
   4  -1   2    7.42    2.74   0
   4  -1   6   87.06    7.25   0
   4  -1   7    0.88    3.33   0
   4   0  12   16.20    6.63   0
   4   1  15    5.53    6.45   0
   5  -1   1   75.26    4.70   0
   5  -1   6  158.00    9.63   0
   5  -1   7    2.95    3.46   0
   5   0  12   11.01    5.77   0
   6  -1   1   34.72    3.82   0
   6  -1   5   27.39    5.06   0
   6  -1   6   -1.84    2.94   0
   7  -1   2    6.02    3.22   0
   7  -1   3    3.09    3.33   0
   7  -1   4   13.42    4.22   0
   7  -1   5   -0.26    2.92   0
   7   0  11   -0.48    4.97   0
   8   0  10    4.62    5.22   0
  10   0   7   -0.97    4.66   0
  11   0  -2    2.48    2.78   0
  11   0   4   10.73    4.81   0
  11   0   5   -2.06    4.34   0
  14   1  -1    4.13    4.07   0
  -9   5  15    0.53    3.89   0
  -8   4  14    3.16    3.79   0
  -6   2   8   12.01    2.17   0
  -6   2   9   -1.27    1.79   0
  -6   3  15    0.67    4.04   0
  -6   4  18    2.13    4.44   0
  -5   2  13   -2.07    3.01   0
  -4   1   5    1.06    1.15   0
  -4   1   9    2.15    2.88   0
  -4   2  15    5.02    4.51   0
  -3   1  12   16.50    4.48   0
  -3   2  16    3.54    4.92   0
  -1   0  10   32.89    4.87   0
  -1   1  14   -1.62    4.41   0
  -1   2  17    0.85    5.72   0
   0   0  11   -0.58    3.19   0
   0   1  15    3.72    4.80   0
   0   2  17    2.76    6.27   0
   1   1  15    3.18    4.96   0
   2   0  12   68.89    8.14   0
   2   1  15    3.52    5.47   0
   3  -1   4    0.62    2.51   0
   3   0  12    9.34    5.20   0
   3   1  15    3.20    5.59   0
   4  -1   3   33.27    4.24   0
   4  -1   4  340.21   11.34   0
   4  -1   5   44.76    5.18   0
   5  -1   2  130.59    6.61   0
   5  -1   3  134.14    7.37   0
   5  -1   4   26.59    4.71   0
   5  -1   5   52.14    5.58   0
   5   0  11   -1.08    5.40   0
   5   1  14    3.20    6.20   0
   6  -1   2   34.46    4.33   0
   6  -1   3   28.39    4.55   0
   6  -1   4   17.83    3.79   0
   6   0  11    1.62    4.95   0
   7   0  10    3.11    4.64   0
   8   0   9    0.19    4.17   0
   9   0   8    2.55    4.35   0
  10   0  -3    1.32    2.18   0
  10   0   6   40.62    6.97   0
  11   0  -1   -0.00    3.19   0
  11   0   0    8.66    3.90   0
  11   0   1    3.26    3.96   0
  11   0   2    8.05    4.47   0
  11   0   3   -0.31    3.68   0
  13   1  -4    8.41    3.16   0
  14   2  -7   23.66    2.57   0
 -10   6  15   -1.21    3.09   0
  -8   5  17    5.76    4.71   0
  -7   3  12   38.78    4.45   0
  -7   4  16   -0.14    3.78   0
  -5   3  16   -0.52    3.96   0
  -4   1   8   11.60    2.89   0
  -4   2  14   14.20    4.61   0
  -4   3  17   -2.99    4.42   0
  -3   3  18    2.62    4.87   0
  -2   1  13    0.65    3.58   0
  -2   2  16   -2.50    4.61   0
  -1   0   9   -4.55    2.90   0
   0   0  10   56.39    6.59   0
   0   1  14    2.61    5.44   0
   1   0  11    1.06    3.64   0
   1   2  17   -2.78    5.15   0
   2   0  11    0.97    3.86   0
   3   0  11   -4.54    4.84   0
   3   1  14   -5.45    5.45   0
   4   0  11    0.25    4.39   0
   4   1  14    3.04    6.30   0
   6   0  10   36.07    6.95   0
   6   1  13   -2.63    6.02   0
   7   0   9   -2.49    5.06   0
   8   0   8   26.04    6.76   0
   9   0  -4    2.36    1.38   0
   9   0   7    0.20    3.89   0
  10   0   5    2.00    4.34   0
  -9   5  14    0.89    3.63   0
  -8   4  13   14.65    4.14   0
  -6   3  14   -1.49    3.78   0
  -6   4  17    9.59    4.69   0
  -5   2  12   28.43    4.53   0
  -5   4  18   -1.49    4.53   0
  -4   1   6    8.93    1.80   0
  -4   1   7    1.67    1.76   0
  -3   1  11    0.20    3.35   0
  -3   2  15    4.21    4.14   0
  -2   1  12   13.44    4.57   0
  -2   3  18    2.99    5.20   0
  -1   0   7   -3.68    2.90   0
  -1   0   8  276.31   10.34   0
  -1   1  13   12.23    5.27   0
  -1   2  16   -0.29    4.21   0
   0   0   9   -6.39    3.78   0
   0   2  16   -3.75    5.05   0
   1   0  10   12.40    4.13   0
   1   1  14   39.95    7.22   0
   1   2  16    0.51    6.07   0
   2   0  10   52.96    7.04   0
   2   1  14    1.70    4.91   0
   2   2  16   -0.34    6.11   0
   3   0  10   68.39    7.97   0
   3   2  16    2.71    6.44   0
   4   0  10    0.75    4.65   0
   5   0  10   -0.80    4.28   0
   5   1  13   -2.46    5.12   0
   6   0   9   -1.67    4.88   0
   7   0   8    0.34    4.95   0
   7   1  12    0.52    5.35   0
   8   0   7    2.20    4.87   0
   8   1  11    1.60    5.40   0
   9   0   6    3.51    4.11   0
   9   1  10    6.56    5.69   0
  10   0  -2   57.43    4.60   0
  10   0   3   -0.24    3.43   0
  10   0   4    1.56    3.18   0
  11   1   7    1.05    5.88   0
  12   1   5    1.16    4.69   0
  13   1  -3    8.86    3.68   0
  13   1  -2    6.63    4.09   0
  13   1   0    0.10    4.13   0
  13   1   1    0.88    4.61   0
  13   1   2   19.79    5.35   0
 -10   6  14    0.35    3.26   0
  -8   5  16    3.48    4.55   0
  -7   3  11    5.30    2.62   0
  -7   4  15    1.21    4.01   0
  -5   3  15   -1.81    3.88   0
  -4   2  13    3.79    3.62   0
  -4   3  16    2.09    4.29   0
  -3   1  10   49.20    5.34   0
  -3   2  14    4.06    4.22   0
  -3   3  17    7.21    5.00   0
  -2   2  15   -0.19    4.76   0
  -1   0   6  169.47    7.11   0
   0   1  13   12.23    4.78   0
   1   0   9    1.01    4.08   0
   1   1  13    4.94    5.60   0
   2   1  13    0.42    5.50   0
   3   1  13    2.16    5.82   0
   4   1  13    1.60    5.07   0
   4   2  15   -2.19    6.01   0
   5   0   9    0.17    3.73   0
   6   0   8    2.24    4.85   0
   6   1  12    1.97    5.36   0
   7   1  11    0.43    5.92   0
   8   0   6    4.38    4.44   0
   8   1  10    2.21    6.35   0
   9   0   5    0.44    3.23   0
   9   1   9    1.11    6.00   0
  10   0  -1   -0.69    2.73   0
  10   0   0    4.25    3.31   0
  10   0   1   -0.50    3.45   0
  10   0   2   28.79    4.98   0
  10   1   8    5.68    5.31   0
  11   1   6   -1.25    4.76   0
  12   1   4   21.29    5.79   0
  13   1  -1    0.93    3.77   0
  -7   5  17    2.81    4.57   0
  -6   3  13   14.20    4.22   0
  -6   4  16   -1.02    3.68   0
  -5   2  11    3.85    2.99   0
  -5   4  17    7.50    4.96   0
  -4   4  18   -1.75    4.43   0
  -2   1  11   50.08    6.06   0
  -2   3  17    1.94    4.51   0
  -1   0   4  342.20    7.44   0
  -1   0   5   -0.31    1.98   0
  -1   1  12    7.20    3.90   0
  -1   2  15   -0.76    4.26   0
  -1   3  17   -1.23    6.03   0
   0   0   8  990.85   20.13   0
   0   2  15    2.70    5.52   0
   0   3  17   -1.69    5.84   0
   1   2  15    2.01    5.59   0
   1   3  17   -2.37    6.03   0
   2   0   9   -0.49    3.40   0
   2   2  15    3.14    6.59   0
   3   0   9    0.68    3.56   0
   3   2  15    1.61    5.40   0
   4   0   9   -1.32    3.46   0
   4   1  12    3.98    6.01   0
   5   0   8   10.94    4.98   0
   5   1  12   -0.49    4.90   0
   5   2  14    1.97    6.16   0
   6   1  11    0.34    5.80   0
   7   0   7   -0.96    3.52   0
   8   0   5   -0.09    3.75   0
   9   0  -3   -0.66    1.80   0
   9   0   3   -1.10    3.19   0
   9   0   4    1.82    3.08   0
  10   1   7    4.59    5.20   0
  11   1   5    5.45    4.93   0
  12   1  -5   18.87    2.92   0
  12   1   3    0.09    4.05   0
  -9   5  13   48.06    4.99   0
  -8   4  12    5.92    2.99   0
  -7   3  10    8.23    2.61   0
  -7   4  14    3.23    3.80   0
  -5   2  10    0.02    2.84   0
  -5   3  14    0.63    3.37   0
  -4   2  12   17.08    4.28   0
  -4   3  15   16.00    5.24   0
  -3   1   9    8.00    3.27   0
  -3   2  13    6.55    4.16   0
  -3   3  16    5.67    4.25   0
  -3   4  18    0.73    4.70   0
  -2   2  14    4.28    3.82   0
   0   0   7   -4.94    2.78   0
   0   1  12  153.64   10.41   0
   1   0   8  485.36   15.04   0
   1   1  12    4.76    4.22   0
   2   0   8   16.06    4.81   0
   2   1  12   49.54    7.84   0
   3   0   8  107.22    8.53   0
   3   1  12   13.06    5.59   0
   4   0   8   63.52    6.85   0
   4   2  14   -2.72    6.20   0
   5   1  11   -5.47    5.16   0
   6   0   7    1.35    3.48   0
   6   2  13    1.81    6.64   0
   7   0   6  132.98    9.40   0
   7   1  10   -0.60    5.01   0
   8   0  -4   17.98    1.70   0
   8   0   4   10.91    4.17   0
   8   1   9   -0.19    4.32   0
   9   0   2   23.82    4.49   0
   9   1   8   -0.60    4.56   0
  10   1   6    3.76    4.78   0
  12   1   1    0.24    3.90   0
  12   1   2    7.38    4.17   0
  14   2  -6    4.57    2.57   0
 -10   6  13    4.47    3.04   0
  -8   5  15    0.82    4.00   0
  -6   3  12    7.13    3.52   0
  -5   4  16    0.70    4.91   0
  -4   4  17   -1.30    4.65   0
  -3   1   8    7.37    2.90   0
  -2   1  10    3.84    3.05   0
  -2   3  16    0.13    4.46   0
  -1   1  11    3.65    3.32   0
  -1   2  14    8.99    4.50   0
  -1   3  16    2.45    5.29   0
   0   0   6  844.83   15.99   0
   0   1  11   -4.07    3.79   0
   0   2  14   -1.08    5.12   0
   0   3  16    3.03    5.96   0
   1   0   7   -8.11    3.66   0
   1   2  14   -4.17    5.14   0
   1   3  16    0.08    6.07   0
   2   2  14    3.47    5.90   0
   2   3  16    1.80    6.73   0
   3   2  14    0.48    5.25   0
   4   0   7   -1.45    3.96   0
   4   1  11    5.68    5.67   0
   5   0   7    0.79    3.29   0
   5   2  13    4.11    6.80   0
   6   0   6   61.11    6.90   0
   6   1  10   23.67    6.36   0
   7   0   5   -1.22    3.60   0
   7   1   9    7.63    5.90   0
   7   2  12    1.68    5.67   0
   8   0   3    1.91    3.42   0
   8   1   8   14.32    5.99   0
   9   0  -2   45.70    3.82   0
   9   0  -1    0.78    2.58   0
   9   0   0    6.51    3.34   0
   9   0   1   -2.02    2.76   0
   9   1   7    3.08    4.87   0
   9   2  10    3.47    6.30   0
  11   1   4   10.13    4.25   0
  12   1  -4    6.59    3.10   0
  12   1   0   40.68    5.85   0
  -9   6  15   -0.22    3.97   0
  -8   4  11   37.92    3.89   0
  -7   3   9   30.83    2.87   0
  -7   5  16   -1.53    3.33   0
  -6   4  15    8.81    4.13   0
  -6   5  17    1.08    4.22   0
  -5   2   9   17.45    3.13   0
  -4   2  11   11.64    3.83   0
  -3   2  12   49.78    6.06   0
  -3   3  15   -0.86    4.41   0
  -3   4  17    7.19    5.42   0
  -2   2  13   27.47    5.96   0
  -1   1  10   44.21    5.81   0
   0   0   5   -8.02    3.05   0
   1   1  11   19.47    4.97   0
   2   0   7   -3.03    3.16   0
   2   1  11    0.92    3.84   0
   3   0   7   -0.12    3.07   0
   3   1  11    1.69    4.05   0
   4   2  13   -2.71    5.71   0
   4   3  15    8.32    6.88   0
   5   0   6    3.65    4.09   0
   5   1  10   -1.00    4.36   0
   6   0   5    1.51    3.68   0
   6   2  12    0.80    5.34   0
   7   0   4   39.67    5.54   0
   8   0   2   24.91    4.43   0
  10   1   5    1.13    4.46   0
  10   2   8    2.37    5.93   0
  11   1   3    4.09    4.15   0
  11   2   7   -2.43    4.84   0
  12   1  -3    6.49    3.54   0
  12   1  -2   23.68    4.48   0
  12   1  -1   15.99    4.28   0
  12   2   5    6.28    5.74   0
  14   2  -5   -0.21    2.95   0
  14   2  -4   -0.82    3.49   0
  14   2  -3    3.13    3.94   0
  14   2  -2    8.82    4.22   0
  14   2  -1    1.21    4.33   0
  -9   5  12   17.45    3.55   0
  -8   5  14   26.39    4.97   0
  -7   4  13   29.73    4.64   0
  -5   3  13   17.40    4.33   0
  -4   3  14   19.23    4.46   0
  -4   4  16    3.46    4.59   0
  -3   1   7   22.69    3.10   0
  -2   1   9    1.52    2.81   0
  -2   3  15    6.62    4.63   0
  -2   4  17   -0.79    4.69   0
  -1   2  13   -4.38    3.13   0
  -1   3  15    6.13    5.60   0
  -1   4  17   -1.74    5.68   0
   0   0   4 9999.99   43.97   0
   0   1  10    1.04    4.00   0
   0   2  13    5.03    4.99   0
   0   4  17    0.83    6.50   0
   1   0   6  683.22   15.37   0
   1   2  13    2.75    5.46   0
   2   0   6  356.00   12.11   0
   2   2  13    2.25    5.61   0
   2   3  15   -0.84    6.41   0
   3   0   6    2.92    4.00   0
   3   1  10   15.87    5.77   0
   3   2  13   -1.79    5.02   0
   3   3  15   -3.21    4.90   0
   4   0   6  225.71   10.60   0
   4   1  10    6.47    4.68   0
   5   2  12    9.99    6.60   0
   5   3  14    4.36    6.59   0
   6   1   9    1.11    4.39   0
   7   0   3   -1.83    3.15   0
   7   1   8    1.53    5.11   0
   7   2  11   11.86    6.20   0
   8   0   1   -0.32    2.76   0
   8   1   7    5.45    5.19   0
   8   2  10   -0.44    5.09   0
   9   1   6   -2.63    3.69   0
   9   2   9   -0.82    4.93   0
  10   1   4    3.77    4.40   0
  11   1   2   15.56    4.73   0
  11   2   6    0.79    5.39   0
  12   2   4   -0.69    4.72   0
  13   2   2    3.25    4.23   0
  -8   6  16    2.36    4.42   0
  -7   5  15    6.89    4.22   0
  -6   3  11   -0.63    2.84   0
  -6   4  14    0.98    3.63   0
  -6   5  16    0.40    4.73   0
  -5   4  15    4.69    4.22   0
  -5   5  17    0.61    4.48   0
  -3   3  14   -1.69    3.84   0
  -3   4  16   -1.21    4.52   0
  -2   2  12   57.76    6.72   0
  -1   1   9    7.63    4.21   0
   0   3  15    2.97    4.65   0
   1   0   5   -1.43    2.50   0
   1   1  10  132.54    9.18   0
   1   3  15    2.05    4.75   0
   2   1  10   19.88    4.95   0
   4   0   5   -2.74    3.61   0
   4   2  12    7.07    5.32   0
   4   3  14   -2.09    5.79   0
   5   0   5    0.51    2.90   0
   5   1   9   11.34    4.74   0
   6   0   4   -1.99    2.52   0
   6   1   8   37.63    6.99   0
   6   2  11   -1.88    4.50   0
   6   3  13   -0.87    5.29   0
   7   2  10    0.21    5.49   0
   8   0  -3    0.70    1.46   0
   8   0  -2    9.79    2.43   0
   8   0  -1    0.68    2.30   0
   8   0   0    6.35    2.76   0
   9   1   5    9.59    4.74   0
   9   2   8   -2.12    5.04   0
  10   1   3    0.73    3.54   0
  10   2   7    3.06    5.22   0
  11   1  -6    1.05    1.73   0
  11   1   1    1.17    3.65   0
  13   2  -8    0.00    1.56   0
  13   2   1   -1.11    3.89   0
 -11   7  12    0.10    2.21   0
 -10   6  12   14.16    3.06   0
  -8   4  10    1.40    2.41   0
  -7   3   8    0.11    1.37   0
  -5   2   8    1.80    2.00   0
  -5   3  12   11.11    3.78   0
  -4   2  10   48.61    5.01   0
  -4   3  13    3.18    3.68   0
  -4   5  17   -1.85    4.74   0
  -3   1   6   47.54    3.37   0
  -3   2  11    4.73    3.63   0
  -2   1   8   88.63    5.86   0
  -2   3  14   -1.23    4.18   0
  -2   4  16   -0.47    4.95   0
  -1   2  12   -1.81    3.91   0
  -1   4  16    1.80    5.36   0
   0   1   9  107.44    7.94   0
   0   2  12    8.27    4.98   0
   0   4  16    2.03    6.08   0
   1   4  16   -1.66    6.62   0
   2   0   5    0.57    2.62   0
   2   2  12    2.16    5.40   0
   2   3  14   -0.90    5.69   0
   2   4  16    3.85    5.75   0
   3   0   5    0.32    2.77   0
   3   1   9   15.84    5.11   0
   3   2  12   -0.06    4.64   0
   3   3  14    6.66    5.86   0
   4   1   9   44.43    6.43   0
   5   0   4  183.17    9.18   0
   5   2  11    3.19    5.88   0
   5   3  13    2.74    6.39   0
   6   0   3   -0.62    3.32   0
   7   0   2  115.34    7.20   0
   7   1   7    0.04    3.86   0
   7   3  12  -15.67    5.33   0
   8   1   6   11.59    4.36   0
   8   2   9    2.07    4.59   0
   8   3  11    3.48    5.90   0
  11   1   0    2.41    3.48   0
  11   2   5   12.79    5.57   0
  12   2   3    0.09    4.14   0
  13   2   0   -1.99    4.36   0
  -9   5  11   41.02    3.86   0
  -9   6  14    0.20    3.55   0
  -8   5  13    3.41    3.99   0
  -7   4  12    9.85    3.80   0
  -6   6  17   -1.04    4.11   0
  -5   5  16    5.16    4.64   0
  -4   4  15    0.73    3.16   0
  -3   5  17   -1.95    5.14   0
  -2   2  11    2.75    3.75   0
  -2   5  17    3.24    5.86   0
  -1   3  14    0.07    3.73   0
   0   3  14    2.51    4.57   0
   1   0   4  538.96   11.41   0
   1   1   9   69.96    6.77   0
   1   2  12    3.45    4.13   0
   1   3  14   -0.55    4.56   0
   2   1   9    6.07    3.82   0
   3   4  15    0.75    6.29   0
   4   0   4   53.74    5.43   0
   4   2  11    4.92    5.84   0
   4   3  13    6.71    6.37   0
   5   1   8   37.36    6.00   0
   6   0   2  587.20   14.24   0
   6   1   7   24.46    5.78   0
   6   2  10    0.24    4.62   0
   6   3  12  -10.86    6.37   0
   7   0   1   -1.27    2.66   0
   7   1   6   22.08    5.42   0
   7   2   9    5.17    5.73   0
   8   1   5    8.47    4.45   0
   8   2   8    6.17    5.58   0
   9   1   4   22.99    4.71   0
   9   2   7   -5.35    4.41   0
  10   1   2   18.08    4.43   0
  10   2   6   11.18    4.88   0
  11   1  -2   20.76    4.13   0
  11   1  -1    6.30    3.23   0
  11   2   4    2.63    4.57   0
  12   2   2    1.11    3.89   0
  13   2  -1    5.07    4.57   0
 -10   7  14   -0.19    3.08   0
  -8   6  15    2.86    4.34   0
  -7   5  14    5.34    4.02   0
  -7   6  16    4.66    4.26   0
  -6   3  10    1.23    2.59   0
  -6   4  13   -2.17    3.16   0
  -6   5  15    7.01    4.08   0
  -5   4  14   -0.45    3.42   0
  -4   2   9    2.44    2.61   0
  -3   2  10  108.70    7.25   0
  -3   3  13   15.76    4.25   0
  -3   4  15    3.59    4.72   0
  -2   1   7  114.84    6.13   0
  -2   4  15    1.19    4.82   0
  -1   1   8  629.59   15.35   0
  -1   2  11   -0.55    3.75   0
  -1   5  17   -1.28    5.19   0
   2   0   4   24.77    3.46   0
   2   2  11   15.21    5.65   0
   3   0   4    1.29    2.47   0
   3   1   8   22.68    5.33   0
   3   2  11   -2.82    4.16   0
   3   3  13    7.16    6.33   0
   4   1   8   50.12    6.34   0
   5   0   3   -0.50    2.53   0
   5   2  10   -0.19    5.33   0
   5   3  12   -2.74    5.68   0
   7   0  -4   24.33    1.52   0
   7   0   0  156.64    6.82   0
   7   3  11    5.24    5.87   0
   8   3  10    0.36    5.31   0
   9   1   3   -1.50    3.26   0
   9   3   9   19.33    7.32   0
  10   1   1   20.69    4.32   0
  10   2   5    0.92    4.43   0
  10   3   8   -2.66    4.88   0
  11   1  -5    0.63    2.14   0
  11   1  -4   31.33    3.68   0
  11   1  -3   -0.16    2.75   0
  13   2  -2    0.08    3.82   0
  -5   2   7    7.30    1.82   0
  -5   3  11   34.80    4.56   0
  -5   6  17    4.17    4.96   0
  -4   3  12   19.73    4.52   0
  -4   4  14    0.57    3.84   0
  -4   5  16   -0.28    3.93   0
  -3   1   5    1.24    1.34   0
  -2   3  13   30.90    5.51   0
  -1   3  13    0.63    4.72   0
  -1   4  15    6.98    4.82   0
   0   1   8   77.34    6.44   0
   0   2  11    9.89    4.04   0
   0   3  13    2.73    4.80   0
   0   4  15   -2.10    4.31   0
   1   0   3   -2.26    1.79   0
   1   1   8   16.00    4.28   0
   1   2  11   16.83    4.77   0
   1   3  13    4.01    5.42   0
   1   4  15   15.41    6.36   0
   2   1   8   -0.43    3.13   0
   2   3  13    2.60    4.95   0
   3   0   3   -0.04    2.64   0
   4   0   3    0.08    2.36   0
   4   2  10   26.15    6.45   0
   4   3  12   -1.00    5.89   0
   4   4  14    3.99    5.64   0
   5   0   2   23.46    3.78   0
   5   1   7    4.13    3.66   0
   6   0   1   -0.49    2.52   0
   6   1   6   -3.20    3.69   0
   6   2   9   14.91    5.55   0
   6   3  11    0.58    5.82   0
   6   4  13   -0.15    5.48   0
   7   0  -2    6.99    2.06   0
   7   0  -1    0.22    2.10   0
   7   1   5    1.49    3.85   0
   7   2   8   -1.84    5.01   0
   8   1   4    1.22    3.66   0
   8   2   7    0.82    5.03   0
   9   2   6    4.28    5.07   0
  10   1   0   -1.48    3.24   0
  11   2   3   16.50    5.19   0
  11   3   6    5.54    5.84   0
  12   2   1    4.19    3.81   0
  13   2  -7   -0.74    2.10   0
  13   2  -3   -0.41    3.56   0
 -10   6  11    0.50    2.43   0
  -9   6  13   -0.34    3.39   0
  -8   4   9  291.61    6.83   0
  -7   3   7   30.06    1.92   0
  -7   4  11   48.52    4.58   0
  -6   6  16   -0.02    3.96   0
  -5   4  13   34.21    5.19   0
  -5   5  15    1.69    4.20   0
  -4   6  17    2.10    5.61   0
  -3   3  12    1.94    3.66   0
  -3   4  14    2.64    4.32   0
  -3   5  16    2.65    4.22   0
  -2   2  10    9.40    3.92   0
  -2   5  16    9.36    5.77   0
  -1   1   7   45.53    4.87   0
  -1   5  16    2.97    6.24   0
   0   5  16    2.27    6.16   0
   1   5  16   -2.43    5.21   0
   2   0   3   -1.44    1.94   0
   3   2  10   21.61    5.94   0
   3   3  12    2.00    5.72   0
   3   4  14    3.69    5.64   0
   4   1   7    1.80    3.49   0
   5   2   9   -2.15    4.88   0
   5   4  13    7.39    5.83   0
   6   0   0    2.95    2.53   0
   7   0  -3   -1.02    1.27   0
   7   3  10   -5.25    4.14   0
   8   3   9    5.88    5.13   0
   9   1   2    5.81    3.65   0
   9   3   8   -1.14    5.28   0
  10   2   4   -0.42    4.14   0
  10   3   7   18.84    6.22   0
  12   2   0    6.37    4.26   0
  12   3   4   -2.19    4.80   0
  13   2  -6    5.32    2.78   0
  13   2  -5    2.01    3.03   0
  13   2  -4   16.97    4.02   0
  13   3   2   -0.38    4.12   0
  -8   5  12   14.97    3.71   0
  -8   6  14    2.55    4.02   0
  -7   6  15    3.18    3.63   0
  -6   3   9  181.55    6.70   0
  -6   4  12    0.91    2.91   0
  -6   5  14    6.05    3.86   0
  -4   2   8  112.27    5.80   0
  -4   5  15    3.44    4.49   0
  -3   2   9   87.07    6.20   0
  -3   6  17    0.91    4.78   0
  -2   1   6  194.73    6.76   0
  -2   3  12   -0.62    3.75   0
  -2   4  14    1.77    4.88   0
  -1   2  10   51.24    5.77   0
  -1   4  14   -1.86    4.85   0
   0   1   7   52.95    5.49   0
   0   2  10   22.81    5.26   0
   0   4  14    0.31    5.27   0
   1   0   2 2198.39   17.00   0
   1   2  10   26.78    5.64   0
   1   4  14    1.20    4.75   0
   2   1   7    6.24    4.24   0
   2   2  10    0.60    3.55   0
   2   3  12    8.01    5.87   0
   3   1   7   62.79    6.31   0
   3   5  15    9.27    6.25   0
   4   0   2  644.15   12.82   0
   4   4  13    6.91    6.75   0
   5   0   1    0.42    2.30   0
   5   1   6  164.42    9.74   0
   5   3  11    9.34    5.62   0
   6   1   5   27.38    5.22   0
   6   2   8    4.67    4.12   0
   6   3  10   -0.99    5.62   0
   6   4  12    3.51    5.88   0
   7   1   4   23.70    4.90   0
   7   2   7   12.40    5.33   0
   7   4  11   20.91    7.81   0
   8   1   3   23.99    4.84   0
   8   2   6    1.19    4.41   0
   9   1   1   13.43    4.23   0
   9   2   5    0.23    4.17   0
  10   1  -1    8.18    3.21   0
  11   2   2    0.54    3.85   0
  11   3   5    2.58    5.03   0
  12   3   3    0.13    4.43   0
  13   3   1   17.98    5.17   0
  14   3  -2   -0.08    4.19   0
 -10   7  13    1.03    3.23   0
  -9   5  10   12.39    2.74   0
  -7   5  13    0.19    3.15   0
  -5   3  10   68.17    5.54   0
  -5   6  16   -0.75    4.30   0
  -4   3  11    6.30    3.58   0
  -4   4  13    2.72    3.71   0
  -3   5  15    7.64    5.03   0
  -1   3  12   36.14    5.74   0
   0   3  12    7.59    4.22   0
   1   1   7   15.51    3.89   0
   1   3  12    0.83    4.29   0
   1   5  15    3.63    6.78   0
   2   0   2  344.07    7.82   0
   2   5  15    3.10    5.84   0
   3   0   2   19.14    2.71   0
   3   4  13   10.41    6.66   0
   4   1   6   79.00    6.80   0
   4   2   9   -2.29    3.97   0
   4   3  11   22.85    6.34   0
   4   5  14    0.75    6.39   0
   5   4  12    5.72    6.75   0
   6   0  -1    0.42    1.98   0
   7   3   9   -3.11    4.45   0
   8   3   8    2.79    5.52   0
   9   3   7   -3.42    4.81   0
   9   4   9   15.12    6.55   0
  10   1  -2    2.39    2.69   0
  10   2   3    4.13    4.01   0
  10   3   6    0.98    4.21   0
  11   2   1    1.14    4.18   0
  12   2  -1   -1.72    3.23   0
  -9   7  14   -0.04    3.82   0
  -8   7  15    8.56    4.77   0
  -7   7  16    8.43    4.97   0
  -6   6  15    8.36    4.36   0
  -5   2   6   27.47    2.15   0
  -5   5  14    2.70    4.13   0
  -4   6  16    1.90    4.82   0
  -3   1   4   38.71    2.00   0
  -3   3  11   31.10    5.09   0
  -3   4  13   12.01    4.64   0
  -3   6  16    6.82    5.43   0
  -2   2   9  119.41    7.29   0
  -2   5  15   16.33    5.65   0
  -1   1   6   99.24    5.70   0
  -1   5  15   12.94    5.39   0
   0   5  15   -0.23    4.55   0
   0   6  16    0.28    6.56   0
   2   2   9   -0.24    4.02   0
   2   4  13   11.86    5.69   0
   3   1   6    2.67    3.98   0
   3   2   9   34.22    5.68   0
   3   3  11   31.16    6.55   0
   3   5  14   -1.53    6.18   0
   4   0   1    0.19    2.04   0
   4   4  12   -0.18    6.05   0
   5   0   0  648.41   11.17   0
   5   1   5   47.98    5.51   0
   5   2   8   -0.87    3.49   0
   5   3  10   -1.39    4.52   0
   5   5  13    1.66    6.66   0
   6   1   4   14.05    4.19   0
   6   2   7   44.38    7.01   0
   6   4  11    2.41    6.34   0
   7   1   3    1.70    3.34   0
   8   1   2    9.30    3.71   0
   8   2   5   -1.21    3.92   0
   9   1   0   69.49    5.94   0
   9   2   4   11.00    4.64   0
  11   3   4   20.24    5.93   0
  11   4   6   -1.13    5.91   0
  12   2  -2    3.84    3.66   0
  12   3   2   -3.52    3.79   0
  13   3   0    1.04    4.03   0
  14   3  -3    3.96    3.94   0
  -9   6  12    1.65    3.23   0
  -7   4  10    1.41    2.57   0
  -7   6  14    4.66    4.25   0
  -6   4  11    1.84    3.10   0
  -6   5  13   -1.58    3.80   0
  -6   7  16    9.70    5.61   0
  -5   4  12   12.46    3.86   0
  -4   5  14    1.07    3.99   0
  -3   2   8   16.15    3.33   0
  -2   1   5    1.30    1.83   0
  -2   3  11   36.11    5.58   0
  -2   4  13    0.19    4.41   0
  -2   6  16   -0.58    4.72   0
  -1   2   9   10.02    3.60   0
  -1   4  13   -0.15    4.68   0
  -1   6  16    0.67    5.12   0
   0   1   6   -1.26    2.95   0
   0   2   9  124.09    8.47   0
   0   4  13    6.87    4.80   0
   1   1   6   46.34    5.19   0
   1   2   9   11.42    4.06   0
   1   3  11    2.25    4.56   0
   1   4  13    1.37    4.56   0
   2   1   6   24.15    4.22   0
   2   3  11   15.59    5.07   0
   2   5  14    0.10    6.06   0
   3   0   1   -1.24    1.74   0
   4   2   8   22.83    5.05   0
   4   3  10    3.10    5.47   0
   6   0  -2 1256.44   12.71   0
   6   3   9    1.01    4.58   0
   6   5  12   -1.08    6.14   0
   7   2   6   37.90    5.97   0
   7   3   8    7.48    5.84   0
   7   4  10    0.06    5.28   0
   8   3   7   35.17    7.30   0
   8   4   9   36.19    8.30   0
   9   3   6    7.85    5.39   0
   9   4   8    2.01    6.13   0
  10   1  -3   26.50    3.34   0
  10   2   2    1.26    3.57   0
  10   3   5   -1.99    3.66   0
  10   4   7    1.83    5.11   0
  11   2   0    6.91    4.26   0
  12   2  -3   11.32    4.09   0
  12   4   4    2.40    5.61   0
  14   3  -4   -1.40    3.56   0
  -8   5  11   10.03    3.43   0
  -8   6  13    4.11    4.02   0
  -7   5  12    0.05    3.23   0
  -5   6  15   -1.12    4.01   0
  -4   2   7   96.26    4.80   0
  -4   3  10   15.54    3.76   0
  -4   4  12    4.50    3.58   0
  -3   5  14   17.89    5.72   0
  -1   3  11    1.07    3.16   0
   0   3  11   20.67    4.81   0
   0   5  14   -3.11    5.03   0
   1   5  14    3.98    5.35   0
   1   6  15   10.35    7.09   0
   2   0   1    0.18    1.48   0
   2   6  15    0.73    5.50   0
   3   2   8   18.57    5.17   0
   3   3  10   -0.59    4.98   0
   3   4  12   -0.08    4.74   0
   4   1   5   40.93    5.11   0
   4   5  13   -1.05    5.14   0
   5   0  -1   -0.73    1.76   0
   5   1   4   24.88    4.73   0
   5   2   7    4.87    3.71   0
   5   3   9    0.68    4.86   0
   5   4  11   26.99    6.87   0
   6   4  10   -5.00    5.28   0
   7   5  11    5.65    6.08   0
   8   1   1   10.12    3.42   0
   8   5  10    3.28    7.06   0
   9   1  -1    1.02    2.87   0
   9   2   3    2.48    3.67   0
  11   3   3    2.87    4.44   0
  11   4   5   13.69    6.26   0
  12   3   1    8.99    4.39   0
  13   3  -1    2.09    4.16   0
  14   3  -5    2.19    3.47   0
  -7   7  15    0.91    4.00   0
  -5   3   9   -0.80    2.49   0
  -5   5  13    2.42    3.96   0
  -5   7  16    5.58    5.23   0
  -4   6  15   15.86    5.63   0
  -4   7  16   -1.91    4.71   0
  -3   4  12   34.17    5.57   0
  -3   6  15    7.57    5.25   0
  -2   2   8   -2.90    2.82   0
  -2   5  14    3.12    4.37   0
  -2   6  15   -0.30    5.00   0
  -1   5  14    1.14    4.42   0
  -1   6  15    0.78    5.38   0
   0   6  15   -0.55    5.90   0
   1   4  12    8.44    5.62   0
   2   2   8    1.43    3.92   0
   2   3  10   -0.40    4.33   0
   2   4  12    3.21    4.76   0
   3   1   5   -1.98    2.66   0
   3   5  13    8.63    6.01   0
   3   6  14   -0.24    6.10   0
   4   0   0    4.20    1.70   0
   4   4  11    4.97    5.12   0
   5   5  12    1.43    5.57   0
   6   1   3   27.05    4.17   0
   6   2   6    8.86    3.93   0
   6   3   8   37.89    7.07   0
   7   1   2    4.43    2.78   0
   7   2   5    4.08    3.47   0
   7   3   7    6.16    5.36   0
   7   4   9   -2.45    5.41   0
   8   2   4    0.94    3.10   0
   8   4   8    3.15    5.53   0
   9   3   5   66.82    8.31   0
   9   4   7   -2.05    5.00   0
  10   2   1   29.17    4.97   0
  10   3   4    3.61    4.62   0
  10   4   6   -1.61    4.84   0
  11   2  -1   14.46    4.36   0
  12   4   3    2.47    4.77   0
  13   3  -2    1.19    4.22   0
  -6   6  14   -0.97    3.41   0
  -5   4  11   28.01    4.39   0
  -3   3  10    5.82    3.09   0
  -3   7  16   -0.26    5.56   0
  -2   3  10   34.04    5.20   0
  -2   4  12   22.66    5.33   0
  -2   7  16   -3.47    5.44   0
  -1   1   5    9.26    2.32   0
  -1   2   8    0.84    3.33   0
  -1   4  12    0.64    4.28   0
   0   2   8    4.65    4.00   0
   0   4  12   -0.04    3.64   0
   1   2   8  180.11    9.55   0
   1   3  10    6.32    4.52   0
   2   1   5   84.48    5.86   0
   2   5  13    2.08    5.36   0
   2   6  14   -2.74    6.15   0
   3   4  11    5.17    5.77   0
   4   1   4  344.02   11.64   0
   4   2   7   12.66    4.20   0
   4   3   9   89.64    8.57   0
   4   5  12   -0.86    6.09   0
   5   4  10   11.75    6.35   0
   6   5  11    9.29    6.15   0
   7   5  10    5.55    6.96   0
   8   1   0   -1.03    2.56   0
   8   3   6    5.69    4.55   0
   9   2   2    4.24    3.48   0
  11   3   2    7.21    4.42   0
  11   4   4    2.28    5.01   0
  12   3   0   -0.03    3.43   0
  13   4   1    0.06    4.06   0
  -1   3  10    6.84    3.56   0
   0   1   5  182.94    7.06   0
   0   3  10   16.41    4.26   0
   1   1   5  157.93    7.16   0
   1   5  13   -1.95    4.39   0
   3   2   7    9.95    3.78   0
   4   6  13   -2.52    5.12   0
   5   2   6    4.01    3.36   0
   5   3   8    3.69    4.35   0
   6   4   9   19.25    6.05   0
   8   5   9   26.73    7.38   0
   9   5   8   -5.00    4.86   0
  10   5   7   20.38    6.64   0
   3   6  -8   -0.66    2.25   0
   4  -5   5   19.18    1.68   0
   4  -1   3   31.04    2.99   0
   4   3  -1   55.16    4.47   0
   5   4  -2    9.13    3.11   0
   5   6  -6   69.69    5.74   0
   5   7  -9   46.05    4.84   0
   6   7  -8   17.57    4.01   0
   6   8 -12   10.73    3.56   0
   7  -2   4   39.82    4.27   0
   7   5  -3  107.70    7.66   0
   7   6  -5   31.92    5.19   0
   7   8 -11    2.82    3.38   0
   8   5  -3   45.92    6.29   0
   8   7  -7   -3.00    3.81   0
   8   8 -10   19.25    4.76   0
   9  -5   5   27.74    4.45   0
   9   5  -3    2.22    4.59   0
   9   7  -7   -0.17    4.35   0
  10  -6   5    1.12    3.45   0
  10  -3   4    6.71    3.91   0
  10  -1   3    1.99    3.41   0
  10   5  -3   -0.58    3.99   0
  10   7  -7   19.24    5.75   0
  11   0   2    5.82    4.43   0
  11   4  -2    5.23    5.19   0
  11   6  -5   -2.55    4.81   0
  11   7  -7   12.52    5.59   0
  12  -2   3    1.81    3.94   0
  12   1   1    3.09    3.89   0
  12   2   0    6.36    4.96   0
  12   3  -1    9.58    5.49   0
  12   4  -2    1.52    4.34   0
  12   6  -5    3.12    4.91   0
  12   7  -7    2.06    4.67   0
  13  -1   2    8.26    5.18   0
  13   5  -4   -1.59    5.38   0
  14   3  -2    2.33    5.66   0
   4   6  -7   14.38    3.20   0
   4   7 -11   13.32    3.48   0
   5   5  -4   10.11    3.63   0
   6   4  -2    1.45    3.35   0
   6   8 -13    1.24    3.46   0
   7   7  -8   25.84    4.87   0
   8  -5   5   16.30    3.82   0
   8   6  -5   18.51    4.39   0
   8   8 -11   -1.09    3.49   0
   9  -1   3    0.38    3.05   0
   9   6  -5    6.75    3.88   0
   9   8 -10    5.61    3.76   0
  10   0   2   35.48    5.73   0
  10   4  -2    5.43    5.05   0
  10   6  -5   11.33    4.84   0
  10   8 -10    1.05    4.35   0
  11  -4   4   -0.09    3.48   0
  11  -2   3   14.80    4.25   0
  11   1   1    2.09    4.46   0
  11   2   0    7.21    4.93   0
  11   3  -1    3.29    4.86   0
  11   8 -10   29.68    6.30   0
  12   5  -4    8.78    5.86   0
  13   0   1   -3.78    4.40   0
  13   4  -3    6.93    6.31   0
  13   6  -6    1.40    4.68   0
  14   2  -1   -3.34    4.43   0
   2   2  -1   14.48    2.04   0
   2   6 -11    1.44    1.92   0
   4   0   2  631.73   11.65   0
   4   1   1    0.49    2.45   0
   4   2   0    1.79    2.23   0
   4   4  -3  122.72    6.51   0
   5  -1   3  129.95    5.95   0
   5   3  -1   13.12    3.28   0
   5   7 -10   16.34    3.97   0
   6  -1   3   23.41    3.64   0
   6   5  -4   28.21    4.73   0
   6   6  -6    4.94    3.43   0
   6   7  -9   -0.23    2.84   0
   6   8 -15    8.60    3.85   0
   6   8 -14    0.17    3.54   0
   7  -5   5   36.66    3.90   0
   7  -1   3    4.27    3.00   0
   7   4  -2   17.80    4.09   0
   7   8 -12    1.23    3.17   0
   8  -1   3   24.41    4.26   0
   8   4  -2  166.04    9.70   0
   8   7  -8   -2.32    3.49   0
   9  -6   5   22.17    4.19   0
   9  -3   4   11.55    3.77   0
   9   0   2   20.01    4.52   0
   9   4  -2    9.67    4.11   0
   9   7  -8   34.64    6.24   0
   9   8 -11    1.76    4.09   0
  10  -7   5    3.16    3.45   0
  10   1   1   14.77    4.72   0
  10   2   0    0.89    4.10   0
  10   3  -1    0.57    3.46   0
  10   7  -8    1.05    4.40   0
  10   8 -11   -0.90    4.54   0
  11   5  -4   17.90    5.48   0
  11   6  -6   -2.59    4.76   0
  11   7  -8   -1.76    4.55   0
  11   8 -11    0.45    5.33   0
  12  -3   3   -0.49    3.61   0
  12  -1   2    1.58    3.46   0
  12   4  -3    5.45    5.45   0
  12   6  -6    2.91    4.80   0
  12   7  -8   -1.49    4.45   0
  13  -2   2    1.69    4.34   0
  13   1   0    6.33    4.64   0
  13   2  -1    5.40    5.53   0
  13   3  -2    4.40    4.97   0
  13   5  -5   42.17    7.80   0
  14   4  -4    6.92    5.97   0
   1   5  -9   17.87    1.95   0
   2   5  -7    6.66    2.01   0
   3   3  -2   55.62    4.12   0
   3   5  -6   72.33    4.79   0
   3   6  -9    2.15    2.32   0
   4  -3   4    0.31    1.53   0
   4   5  -5  214.22    8.25   0
   4   7 -12    3.23    2.97   0
   5  -5   5   10.78    1.92   0
   5   0   2   22.26    3.55   0
   5   2   0   23.48    4.00   0
   5   6  -7    3.52    2.97   0
   6  -5   5    7.77    2.22   0
   6   3  -1   11.99    3.51   0
   7   3  -1  409.09   13.69   0
   7   5  -4    2.75    3.13   0
   7   6  -6    1.46    2.89   0
   7   7  -9    8.27    3.84   0
   7   8 -13    8.62    3.57   0
   8  -3   4   37.26    4.45   0
   8   0   2   20.79    4.29   0
   8   3  -1    4.22    3.36   0
   8   5  -4   10.30    4.60   0
   8   6  -6    4.50    4.07   0
   8   8 -12    0.96    3.55   0
   9   1   1   12.94    4.38   0
   9   2   0   24.60    5.14   0
   9   3  -1   21.07    4.63   0
   9   5  -4   79.14    7.57   0
   9   6  -6    6.88    4.76   0
   9   8 -12   -0.80    3.87   0
  10  -4   4    3.90    3.24   0
  10  -2   3    5.16    3.52   0
  10   5  -4    1.91    4.13   0
  10   6  -6    4.77    4.96   0
  10   8 -12   24.11    6.04   0
  11  -5   4   -2.11    3.84   0
  11  -1   2    7.36    4.30   0
  11   4  -3   48.99    7.56   0
  12   0   1    0.28    3.47   0
  12   1   0   37.41    6.69   0
  12   2  -1   -1.44    4.68   0
  12   3  -2    0.27    5.04   0
  12   7  -9   -0.09    5.41   0
  13   6  -7   10.46    5.39   0
  14   1  -1    4.69    5.60   0
  14   3  -3    0.53    5.56   0
   2  -4   4   11.69    0.68   0
   2   6 -12   17.81    2.74   0
   4   6  -8   26.22    3.72   0
   4   7 -13    7.26    3.49   0
   5  -3   4   27.98    2.94   0
   5   1   1   69.28    5.00   0
   5   4  -3   25.97    4.30   0
   5   7 -11   11.43    3.83   0
   6  -3   4    6.63    2.65   0
   6   0   2  585.00   13.83   0
   6   1   1   37.28    4.70   0
   6   2   0   95.25    6.41   0
   6   7 -10   10.70    3.50   0
   7  -3   4   -1.22    2.34   0
   7   0   2  111.17    6.82   0
   7   1   1    0.98    3.10   0
   7   2   0  112.56    7.51   0
   7   8 -15    0.11    3.92   0
   7   8 -14    0.91    3.64   0
   8  -6   5    5.33    3.18   0
   8   1   1    4.70    2.99   0
   8   2   0   13.26    3.70   0
   8   7  -9    0.68    3.70   0
   8   8 -13   -1.66    3.28   0
   9  -2   3    1.70    3.03   0
   9   7  -9    8.08    4.71   0
   9   8 -13    2.34    4.25   0
  10   4  -3   35.62    6.59   0
  10   7  -9   16.17    5.37   0
  11  -3   3   -2.82    3.20   0
  11   0   1   -1.53    4.03   0
  11   3  -2   10.74    5.49   0
  11   5  -5    2.27    5.25   0
  11   7  -9    8.32    4.88   0
  12  -4   3    2.08    4.39   0
  12  -2   2    3.20    4.11   0
  12   5  -5   17.65    5.73   0
  12   6  -7    9.69    5.27   0
  13  -1   1    4.88    4.77   0
  13   4  -4    4.65    5.30   0
   1   4  -6    1.75    1.42   0
   2  -1   2   11.23    1.46   0
   2   1   0 1009.45   11.20   0
   3   4  -4    3.45    2.07   0
   4   7 -14    7.01    3.42   0
   5   5  -5  249.13    9.66   0
   6   4  -3    7.19    3.73   0
   6   6  -7   -2.05    2.32   0
   7   4  -3   13.74    4.47   0
   7   6  -7   48.18    5.80   0
   7   7 -10    0.33    3.21   0
   8   4  -3  243.49   11.74   0
   8   8 -14    4.97    3.75   0
   9  -7   5    0.95    2.92   0
   9  -4   4   15.16    3.85   0
   9   4  -3  141.97    9.56   0
  10  -1   2   15.51    4.41   0
  10   3  -2   10.94    4.97   0
  10   5  -5    5.24    5.03   0
  10   6  -7   10.65    5.24   0
  11  -6   4    3.48    3.97   0
  11   1   0    0.26    3.79   0
  11   2  -1   10.39    4.31   0
  11   6  -7   10.69    4.76   0
  11   7 -10   -3.21    4.59   0
  12   4  -4    5.63    4.88   0
  12   7 -10    3.73    4.76   0
  13  -3   2    0.29    4.12   0
  13   0   0    1.30    4.31   0
  13   1  -1    3.84    4.96   0
  13   2  -2    3.78    5.51   0
  13   3  -3   71.97    8.77   0
  13   5  -6    1.87    4.78   0
  13   6  -8    2.67    5.00   0
  14   4  -5   -2.33    4.51   0
   1   2  -2   24.86    1.79   0
   2   0   1   -0.25    1.33   0
   2   3  -3   21.80    2.48   0
   2   4  -5  107.83    4.64   0
   3  -2   3   61.78    2.91   0
   3   2  -1   94.42    4.83   0
   3   6 -10    4.52    2.39   0
   4   3  -2  385.47   10.38   0
   4   7 -16    1.84    2.95   0
   4   7 -15   -1.70    2.98   0
   5   6  -8   17.74    3.76   0
   5   7 -12   10.89    3.65   0
   6   5  -5    5.00    2.99   0
   6   7 -11    3.47    3.37   0
   7  -6   5    2.81    2.52   0
   7   5  -5   16.20    4.40   0
   8  -4   4    3.37    3.26   0
   8  -2   3    0.81    2.90   0
   8   5  -5  111.36    8.53   0
   8   6  -7   20.55    4.49   0
   8   7 -10   41.57    6.06   0
   9  -8   5   -0.55    3.00   0
   9  -1   2    1.75    3.21   0
   9   3  -2   63.63    7.04   0
   9   5  -5    1.69    3.60   0
   9   6  -7    0.06    3.60   0
   9   7 -10    4.72    4.29   0
  10  -5   4    5.31    3.26   0
  10  -3   3    5.34    3.72   0
  10   0   1    1.92    3.41   0
  10   1   0    1.09    4.19   0
  10   2  -1   46.77    6.20   0
  10   7 -10    1.71    4.39   0
  11  -2   2    0.25    3.61   0
  11   4  -4   -1.14    4.07   0
  12  -1   1   -0.64    3.35   0
  12   0   0    3.38    4.50   0
  12   3  -3   -0.29    4.36   0
  12   5  -6    8.40    5.26   0
  12   6  -8    0.38    4.52   0
  13  -2   1   -2.73    4.11   0
  13   4  -5   -2.07    5.28   0
  13   6  -9    4.97    5.69   0
  14   0  -1    3.56    5.77   0
  14   1  -2    6.12    5.74   0
  14   2  -3   -2.40    5.43   0
  14   3  -4    0.08    4.91   0
   2   5  -8   32.94    3.03   0
   2   6 -13    2.81    2.21   0
   4   4  -4    3.21    2.82   0
   4   5  -6   92.40    5.64   0
   4   6  -9    3.72    2.62   0
   5   3  -2   -1.21    2.50   0
   5   7 -13    2.93    3.38   0
   6   3  -2   69.07    6.15   0
   6   6  -8   13.95    3.88   0
   7  -2   3   -0.64    2.55   0
   7   3  -2   66.40    6.42   0
   7   7 -11   -2.80    3.23   0
   8  -7   5    2.69    2.85   0
   8   3  -2   24.08    4.55   0
   9   0   1    1.25    3.40   0
   9   1   0   76.90    7.15   0
   9   2  -1    6.67    4.15   0
  10   4  -4    8.28    4.57   0
  10   6  -8    7.85    5.04   0
  10   7 -11    3.86    4.53   0
  11  -4   3   25.80    4.87   0
  11   3  -3    8.76    5.35   0
  11   5  -6   -0.97    4.53   0
  11   6  -8    9.44    4.65   0
  11   7 -11    1.05    4.88   0
  12  -5   3    0.50    4.04   0
  12  -3   2    1.14    3.95   0
  12   1  -1   11.55    4.93   0
  12   2  -2    3.11    4.40   0
  12   4  -5    2.93    5.49   0
  12   6  -9    5.28    5.62   0
  13   3  -4   10.51    6.27   0
  13   5  -7   -2.27    4.78   0
  14   4  -6    1.95    5.11   0
   2   6 -14    3.00    2.26   0
   3   5  -7   -0.93    1.99   0
   3   6 -11   -0.87    2.55   0
   4  -2   3   31.76    2.90   0
   4   2  -1  119.63    6.04   0
   5  -2   3    8.56    2.61   0
   5   5  -6   52.42    5.18   0
   5   7 -14   -0.75    3.52   0
   6  -6   5    2.96    2.11   0
   6  -2   3   73.21    5.02   0
   6   7 -12    1.13    3.20   0
   7  -4   4    2.22    2.68   0
   7   6  -8    5.71    3.73   0
   8  -1   2    7.00    2.98   0
   8   0   1   -0.63    3.14   0
   8   2  -1    2.25    3.03   0
   8   6  -8   11.39    4.45   0
   8   7 -11    3.83    3.63   0
   9  -5   4    6.55    3.57   0
   9  -3   3   31.26    4.71   0
   9   4  -4   15.98    4.82   0
   9   5  -6   17.44    5.48   0
   9   6  -8   -1.01    3.49   0
   9   7 -11    0.54    3.33   0
  10  -6   4    1.43    3.85   0
  10  -2   2    0.81    3.31   0
  10   3  -3   18.34    5.65   0
  10   5  -6    2.51    4.11   0
  11  -1   1    4.37    3.72   0
  11   0   0   11.67    4.95   0
  11   1  -1    5.09    4.56   0
  11   2  -2   11.69    5.32   0
  11   6  -9   -2.19    4.51   0
  11   7 -12   -1.40    4.99   0
  12   5  -7   27.39    6.22   0
  13  -1   0    0.94    3.76   0
  13   0  -1    1.61    4.65   0
  13   1  -2    6.77    5.31   0
  13   2  -3   -1.06    4.05   0
  13   4  -6   10.33    6.46   0
  14   3  -5   -0.84    4.63   0
   0   3  -5   22.24    1.18   0
   1   3  -4   14.67    1.67   0
   1   5 -10    5.72    1.62   0
   2   6 -16    1.35    2.03   0
   2   6 -15   -1.68    2.00   0
   3  -1   2  215.03    5.65   0
   3   1   0  161.09    5.59   0
   4   6 -10   16.12    3.51   0
   5   2  -1  105.18    6.15   0
   5   4  -4    2.30    2.64   0
   5   6  -9    1.70    2.93   0
   5   7 -15    0.40    3.33   0
   6   2  -1    0.57    3.30   0
   6   4  -4   49.74    5.11   0
   6   5  -6   24.59    4.45   0
   6   7 -13    1.41    3.45   0
   7  -1   2    4.38    3.12   0
   7   1   0   61.25    5.85   0
   7   2  -1    4.22    3.00   0
   7   4  -4    3.51    3.23   0
   7   5  -6   -1.51    3.28   0
   7   7 -12   30.77    5.01   0
   8   1   0    0.80    2.87   0
   8   4  -4   27.51    4.90   0
   8   5  -6  113.99    8.34   0
   8   7 -12    6.00    4.00   0
   9   7 -12    1.32    4.06   0
  10  -4   3    2.86    3.44   0
  10  -1   1   17.95    4.64   0
  10   2  -2    3.60    4.66   0
  10   6  -9    1.12    4.60   0
  10   7 -12    1.09    4.25   0
  11  -5   3   -0.95    3.78   0
  11  -3   2    4.83    3.92   0
  11   4  -5    8.66    4.81   0
  11   5  -7   41.53    7.35   0
  12  -4   2   -2.39    4.35   0
  12  -2   1    1.43    3.76   0
  12   3  -4    5.91    4.81   0
  12   6 -10    0.81    5.64   0
  13  -3   1   24.40    5.86   0
  13   5  -8    4.87    5.18   0
  14  -1  -1    5.76    5.52   0
  14   0  -2   22.84    7.03   0
  14   2  -4    0.18    4.85   0
  14   4  -7   33.41    7.27   0
   3   0   1    0.85    1.84   0
   3   3  -3   10.62    2.34   0
   3   4  -5  689.98   12.62   0
   4   1   0 1028.76   15.56   0
   4   5  -7  240.60    8.78   0
   5  -6   5   24.94    2.40   0
   5  -1   2  128.30    6.05   0
   5   7 -16    5.03    3.42   0
   6  -4   4    2.05    2.22   0
   6  -1   2   34.45    4.16   0
   6   0   1    4.83    3.27   0
   6   1   0   13.19    3.83   0
   6   6  -9   43.83    5.23   0
   6   7 -14    7.45    4.06   0
   7  -7   5   20.55    3.29   0
   7   0   1   -0.16    2.57   0
   7   6  -9    1.06    3.34   0
   7   7 -13    3.28    3.30   0
   8  -8   5    2.95    2.90   0
   8  -5   4    0.73    2.71   0
   8  -3   3   56.99    5.37   0
   8   6  -9   16.63    4.72   0
   8   7 -13    3.23    3.77   0
   9  -2   2   -0.49    2.98   0
   9   3  -3    7.47    3.88   0
   9   6  -9    7.16    3.88   0
   9   7 -13   19.90    5.20   0
  10  -7   4    2.79    3.75   0
  10   0   0   -1.02    3.68   0
  10   1  -1    6.32    4.34   0
  10   4  -5   49.04    6.57   0
  10   5  -7   25.05    6.16   0
  10   7 -13    2.59    4.44   0
  11   3  -4   -1.97    4.76   0
  11   6 -10    0.46    4.66   0
  12  -1   0   33.54    5.81   0
  12   0  -1    0.51    4.54   0
  12   1  -2   24.26    6.43   0
  12   2  -3    8.70    4.91   0
  12   4  -6   13.79    5.74   0
  12   5  -8   -0.14    4.26   0
  13  -2   0   -0.77    4.22   0
  13   3  -5   36.32    7.22   0
  13   4  -7    4.03    5.87   0
  13   5  -9   24.10    7.18   0
  14   3  -6    1.08    5.98   0
   3   6 -12    8.10    2.89   0
   4  -6   5  122.75    3.39   0
   4  -1   2    1.91    2.03   0
   4   0   1   -0.07    2.18   0
   4   3  -3   33.14    4.01   0
   5  -4   4   16.27    2.50   0
   5   0   1   -0.12    2.60   0
   5   1   0  764.39   14.90   0
   5   6 -10    5.55    3.09   0
   6   7 -15   -2.10    3.73   0
   7   3  -3   47.02    5.71   0
   7   7 -14   -2.21    3.37   0
   8   3  -3  127.38    8.42   0
   9  -6   4    0.67    3.37   0
   9  -1   1   19.91    4.45   0
   9   2  -2    7.59    3.70   0
   9   5  -7   91.57    8.20   0
   9   7 -14    2.70    4.07   0
  10   6 -10    0.37    4.30   0
  10   7 -14    3.40    5.04   0
  11  -2   1    0.50    3.72   0
  11   2  -3   -0.99    4.67   0
  11   4  -6    0.12    4.90   0
  11   5  -8   31.94    6.90   0
  12  -3   1   10.72    4.72   0
  12   3  -5   21.76    6.61   0
  12   6 -11    5.77    4.97   0
  13  -4   1    0.09    4.09   0
  13  -1  -1    1.68    4.65   0
  13   0  -2    1.26    4.82   0
  13   1  -3    8.23    5.56   0
  13   2  -4   14.18    5.32   0
  14  -2  -1    0.64    5.00   0
  14   2  -5    1.69    6.04   0
  14   4  -8    5.29    5.32   0
   0   4  -8   19.73    1.36   0
   2   2  -2   83.70    3.81   0
   2   5  -9    1.91    1.97   0
   3  -6   5    1.42    0.77   0
   3   5  -8   37.83    3.82   0
   4  -4   4    3.12    1.59   0
   4   4  -5   67.37    5.07   0
   4   6 -11   -0.19    2.90   0
   5   3  -3   25.02    3.79   0
   5   5  -7   45.06    4.63   0
   6   3  -3  112.33    7.08   0
   6   5  -7   30.96    4.74   0
   6   6 -10    4.33    3.25   0
   6   7 -16    9.86    4.18   0
   7  -3   3   76.23    5.50   0
   7   4  -5  107.87    7.84   0
   7   5  -7   93.62    7.41   0
   7   6 -10   16.69    4.30   0
   7   7 -15    0.09    4.03   0
   8  -9   5   -1.09    2.59   0
   8  -2   2    6.29    3.25   0
   8   2  -2    2.74    3.80   0
   8   4  -5  483.28   16.00   0
   8   5  -7   95.54    7.76   0
   8   6 -10    1.98    3.98   0
   8   7 -15   13.51    5.02   0
   8   7 -14    5.81    3.92   0
   9  -4   3    2.60    3.29   0
   9   0   0    3.81    3.13   0
   9   1  -1    2.38    3.41   0
   9   6 -10    5.37    3.66   0
  10  -8   4   -2.52    3.30   0
  10  -5   3    3.14    3.72   0
  10  -3   2   16.46    4.25   0
  10   3  -4   81.34    7.83   0
  10   4  -6   -0.12    4.61   0
  10   5  -8    6.12    5.11   0
  11  -6   3    7.29    4.18   0
  11  -4   2    1.21    3.54   0
  11  -1   0    0.04    3.50   0
  11   0  -1    0.28    4.12   0
  11   1  -2   25.09    5.55   0
  11   6 -11   19.48    5.39   0
  12  -5   2    1.86    3.77   0
  12   2  -4    6.92    5.52   0
  12   4  -7    1.58    4.62   0
  12   5  -9   -0.96    4.45   0
  12   6 -12    0.29    5.46   0
  13   3  -6   -1.11    4.87   0
  13   5 -10   -0.13    5.60   0
  14  -1  -2    7.03    5.74   0
  14   0  -3   -2.20    5.65   0
  14   1  -4   -1.99    4.83   0
  14   3  -7    3.00    5.81   0
   2   4  -6    3.53    1.72   0
   3  -4   4   37.71    1.96   0
   3   6 -13   -0.50    2.69   0
   5   4  -5    1.84    2.60   0
   5   6 -11   12.60    3.81   0
   6  -7   5    0.07    2.20   0
   6   4  -5    5.16    2.94   0
   7  -5   4   21.14    3.38   0
   7   2  -2   42.01    5.43   0
   7   7 -16    4.47    4.00   0
   8  -1   1    7.40    3.58   0
   8   1  -1   34.71    5.29   0
   9   3  -4   11.97    4.24   0
   9   5  -8   25.20    5.72   0
   9   6 -11    0.68    4.10   0
  10  -2   1   30.47    5.25   0
  10   2  -3   35.59    5.94   0
  10   6 -11   -1.48    3.78   0
  11   3  -5    1.62    4.34   0
  11   5  -9    9.23    5.41   0
  11   6 -12   -0.24    4.88   0
  12  -2   0    2.00    3.62   0
  12  -1  -1   10.74    5.20   0
  12   1  -3    8.33    5.59   0
  13  -3   0    2.79    4.64   0
  13   2  -5    0.90    5.41   0
  13   4  -8    0.96    4.98   0
   1   4  -7    0.29    1.36   0
   1   5 -11   -0.44    1.55   0
   2   3  -4  130.25    4.87   0
   3   6 -14   -1.37    2.86   0
   4   5  -8   43.37    4.45   0
   4   6 -12    0.31    2.99   0
   6  -3   3   -0.15    2.15   0
   6   2  -2  173.48    8.59   0
   6   6 -11    4.95    3.28   0
   7  -8   5   -0.74    2.45   0
   7  -2   2   -1.61    2.58   0
   7   6 -11   13.88    4.09   0
   8  -6   4    8.44    3.33   0
   8  -4   3   56.73    5.50   0
   8   0   0    2.47    2.93   0
   8   3  -4   14.62    4.64   0
   8   5  -8   25.56    5.33   0
   8   6 -11   -0.43    3.56   0
   9  -7   4   -1.22    3.34   0
   9  -3   2    4.56    3.42   0
   9   4  -6    0.46    3.61   0
  10  -1   0   -0.54    3.59   0
  10   0  -1    2.76    3.97   0
  10   1  -2   -3.10    3.07   0
  10   3  -5    4.07    4.92   0
  10   5  -9    5.13    4.98   0
  10   6 -12   10.05    5.03   0
  11  -7   3   -2.58    4.02   0
  11  -3   1    4.58    4.01   0
  11   2  -4    4.23    5.06   0
  11   4  -7    1.02    4.27   0
  11   6 -13    5.24    5.31   0
  12  -6   2    1.39    4.64   0
  12  -4   1    4.68    4.24   0
  12   0  -2    1.55    4.14   0
  12   3  -6   -0.94    4.73   0
  12   4  -8    2.05    5.22   0
  12   5 -10    2.54    4.71   0
  13  -2  -1    5.04    4.81   0
  13  -1  -2   -1.84    4.60   0
  13   0  -3    2.02    5.07   0
  13   1  -4    6.37    5.42   0
  13   3  -7   17.89    7.10   0
  13   4  -9    7.18    6.19   0
  13   5 -11   -1.54    4.71   0
  14   1  -5    3.03    5.99   0
  14   2  -6    4.32    5.43   0
  14   3  -8    2.88    5.93   0
   3   2  -2   84.33    4.45   0
   3   4  -6  130.28    5.98   0
   3   6 -15    4.75    3.02   0
   4   2  -2  135.22    6.38   0
   5   2  -2   11.98    3.08   0
   5   5  -8    3.95    3.12   0
   5   6 -12    6.43    3.67   0
   6   5  -8    4.67    3.42   0
   7  -1   1   -1.51    2.91   0
   7   0   0  162.53    8.53   0
   7   1  -1   41.62    4.99   0
   7   3  -4   31.62    5.14   0
   7   5  -8    6.73    3.28   0
   8   4  -6   44.52    5.81   0
   9  -5   3   16.49    4.33   0
   9   2  -3   81.90    7.33   0
   9   5  -9   27.87    6.02   0
   9   6 -12    2.01    4.03   0
  10  -6   3   12.37    4.24   0
  10  -4   2    2.50    3.56   0
  10   4  -7    1.77    4.03   0
  10   6 -13    6.84    4.78   0
  11  -5   2   -0.30    3.36   0
  11  -2   0   12.78    4.65   0
  11   1  -3   -3.09    4.43   0
  11   5 -10    0.01    3.95   0
  12   2  -5   14.92    6.18   0
  12   5 -11   15.99    6.67   0
  14  -2  -2   -1.00    4.38   0
  14  -1  -3    3.30    5.99   0
  14   0  -4    2.50    5.83   0
   2   5 -10    2.07    1.99   0
   3   5  -9  106.72    5.61   0
   3   6 -17    3.91    2.84   0
   3   6 -16    5.06    2.97   0
   4   6 -13    2.39    3.13   0
   5  -3   3   10.13    2.50   0
   6  -5   4    1.08    2.08   0
   6  -2   2   32.55    3.90   0
   6   1  -1   13.99    3.42   0
   6   3  -4   67.43    6.15   0
   6   4  -6   26.74    4.50   0
   6   6 -12    3.72    3.47   0
   7   4  -6    5.75    3.37   0
   7   6 -12   12.24    4.28   0
   8   2  -3   -0.35    3.72   0
   8   5  -9    5.45    4.15   0
   8   6 -12   -0.78    2.60   0
   9  -8   4   26.78    4.57   0
   9  -2   1    8.21    3.22   0
   9  -1   0   67.92    6.66   0
   9   0  -1   -0.74    3.45   0
   9   1  -2   31.94    5.10   0
   9   3  -5   -1.53    3.24   0
   9   4  -7  117.54    9.41   0
   9   6 -13    3.46    4.27   0
  10   2  -4   28.31    5.92   0
  10   5 -10    0.14    4.70   0
  11  -1  -1    4.53    4.03   0
  11   0  -2    0.25    3.86   0
  11   3  -6   -1.02    4.10   0
  11   4  -8    0.53    4.27   0
  12  -3   0   -1.15    3.83   0
  12   1  -4    2.11    5.25   0
  12   3  -7   14.18    6.28   0
  12   4  -9   -3.52    4.62   0
  13  -4   0   -1.24    3.76   0
  13   2  -6    3.16    4.73   0
  13   3  -8    1.36    5.83   0
  13   4 -10    8.73    6.64   0
  14   2  -7   22.53    6.60   0
  14   3  -9   -1.49    5.96   0
   3   3  -4    3.11    1.96   0
   4   3  -4   24.63    3.68   0
   4   4  -6   -0.28    2.10   0
   4   5  -9  302.57   10.05   0
   4   6 -14    4.31    3.47   0
   5   1  -1  343.46   10.41   0
   5   3  -4   35.19    4.21   0
   5   4  -6    6.27    2.87   0
   5   6 -13   35.69    4.93   0
   6  -1   1   34.63    4.27   0
   6   0   0    6.40    2.92   0
   6   6 -13    3.82    3.90   0
   7  -9   5    2.43    2.55   0
   7  -6   4   48.93    4.59   0
   7  -4   3    5.06    3.18   0
   7   5  -9   14.89    4.28   0
   7   6 -13    1.69    3.41   0
   8  -3   2   10.37    3.60   0
   8   6 -13    4.49    3.98   0
   9   5 -10   11.03    5.21   0
   9   6 -14   -1.58    3.91   0
  10  -3   1    4.45    3.69   0
  10   1  -3   25.77    5.67   0
  10   3  -6   -2.97    4.34   0
  10   4  -8    0.19    4.59   0
  10   6 -14    0.19    3.94   0
  11  -4   1    3.48    3.90   0
  11   2  -5   -0.95    4.85   0
  11   5 -11    3.90    4.24   0
  12  -5   1   18.11    5.06   0
  12  -2  -1    0.62    3.57   0
  12  -1  -2   25.78    6.35   0
  12   0  -3   -1.09    4.14   0
  12   5 -12    4.22    5.00   0
  13  -3  -1   -2.86    4.15   0
  13  -2  -2   -0.86    4.58   0
  13   0  -4   39.12    7.43   0
  13   1  -5    2.10    4.86   0
  14  -3  -2   -5.03    5.00   0
  14   1  -6   18.36    6.39   0
   2   1  -1   97.57    3.82   0
   4  -3   3    5.28    1.85   0
   4   1  -1    2.54    2.68   0
   4   6 -15   13.66    4.04   0
   5  -7   5    1.19    1.71   0
   5  -2   2   14.48    3.02   0
   5   5  -9   16.62    3.79   0
   5   6 -14    3.01    3.65   0
   6   5  -9   30.52    4.40   0
   7   2  -3   14.90    3.84   0
   8  -7   4    1.92    3.17   0
   8  -5   3    0.67    3.01   0
   8  -2   1    0.69    3.04   0
   8   0  -1   -1.53    3.35   0
   8   1  -2   52.90    5.74   0
   8   3  -5   26.95    4.75   0
   8   4  -7   -0.54    3.19   0
   8   5 -10   57.55    6.77   0
   8   6 -14    1.28    3.78   0
   9  -6   3    3.32    3.53   0
   9  -4   2    0.85    3.14   0
   9   2  -4   -1.72    3.07   0
   9   6 -15   -1.38    4.28   0
  10  -7   3    2.10    3.56   0
  10  -5   2    5.65    3.81   0
  10  -2   0    4.89    3.96   0
  10  -1  -1    5.42    4.22   0
  10   0  -2   57.89    6.97   0
  10   5 -11   24.11    6.06   0
  10   6 -15    2.17    4.23   0
  11  -6   2   16.56    4.41   0
  11   1  -4   34.67    6.76   0
  11   3  -7   12.42    5.05   0
  11   4  -9    6.16    4.69   0
  11   5 -12   16.19    5.88   0
  12   2  -6   19.35    6.13   0
  12   3  -8   -1.58    5.19   0
  12   4 -10    9.25    5.00   0
  12   5 -13    0.64    5.27   0
  13  -5   0    1.66    4.37   0
  13  -1  -3    7.28    5.04   0
  13   2  -7   -0.01    4.58   0
  13   3  -9   23.27    7.54   0
  13   4 -11    5.47    5.38   0
  14  -2  -3    0.48    5.39   0
  14  -1  -4    2.04    5.69   0
  14   0  -5    5.87    5.37   0
  14   2  -8    0.54    5.00   0
  14   3 -10   -0.24    5.76   0
   1   5 -12    3.90    1.88   0
   2   4  -7  234.32    6.65   0
   3   1  -1    0.69    1.81   0
   3   5 -10   60.19    4.53   0
   4   6 -17    1.23    3.25   0
   4   6 -16    0.03    3.09   0
   5  -5   4    4.11    1.96   0
   5  -1   1   84.80    5.25   0
   5   0   0  646.70   13.48   0
   5   6 -15   -1.63    3.37   0
   6  -8   5    8.00    2.48   0
   6   2  -3   59.50    5.81   0
   6   6 -14    1.26    3.08   0
   7   1  -2   18.68    4.45   0
   7   3  -5  210.00   10.11   0
   7   4  -7  104.47    7.50   0
   7   5 -10    2.60    3.56   0
   7   6 -14    6.33    3.73   0
   8  -1   0    2.29    2.77   0
   8   6 -15    3.21    3.95   0
   9  -9   4    0.96    3.21   0
   9   3  -6   70.18    7.14   0
   9   4  -8   17.64    4.79   0
   9   5 -11   34.30    6.39   0
  10   2  -5   39.60    6.56   0
  10   4  -9   -4.25    4.38   0
  10   5 -12    3.22    4.68   0
  11  -3   0   19.98    4.58   0
  11  -2  -1    9.37    4.87   0
  11   0  -3    2.15    4.50   0
  11   5 -13   -1.80    4.58   0
  12  -6   1    3.49    4.05   0
  12  -4   0    0.20    3.95   0
  12   1  -5   18.46    6.32   0
  13  -4  -1   -0.41    4.63   0
  13   4 -12    2.36    6.31   0
  14   1  -7    4.92    6.58   0
   1   3  -5  111.82    3.65   0
   2   5 -11    0.56    1.92   0
   3   4  -7  150.45    6.42   0
   4   0   0    4.12    2.53   0
   4   5 -10   14.90    3.68   0
   5   2  -3   14.64    3.75   0
   5   4  -7    5.74    3.31   0
   5   5 -10   12.51    4.01   0
   5   6 -17   11.52    4.21   0
   5   6 -16    1.85    3.66   0
   6  -4   3  110.96    5.85   0
   6   3  -5  263.09   10.69   0
   6   4  -7   29.59    4.30   0
   6   5 -10   21.19    4.37   0
   6   6 -16    4.14    4.06   0
   6   6 -15   13.21    3.86   0
   7 -10   5    9.44    2.83   0
   7  -3   2   37.44    4.43   0
   7   6 -16    7.71    4.65   0
   7   6 -15   -0.17    3.30   0
   8   2  -4    0.87    3.18   0
   8   4  -8   26.51    5.51   0
   8   5 -11    8.55    4.41   0
   8   6 -16    1.13    3.73   0
   9  -3   1   34.49    5.13   0
   9   1  -3    6.14    3.55   0
  10  -8   3   -1.69    3.80   0
  10  -4   1   31.71    5.24   0
  10   3  -7    0.96    4.09   0
  11  -7   2   13.23    5.12   0
  11  -5   1    1.48    3.67   0
  11  -1  -2   20.64    5.17   0
  11   2  -6   13.38    5.19   0
  11   3  -8    2.67    5.20   0
  11   4 -10    1.92    4.39   0
  12  -3  -1   11.23    4.99   0
  12  -2  -2   -0.99    4.51   0
  12  -1  -3    6.59    5.29   0
  12   0  -4    6.02    4.70   0
  12   2  -7    1.52    5.46   0
  12   3  -9    5.04    5.64   0
  12   4 -11    0.24    4.71   0
  13  -3  -2    7.34    5.17   0
  13   0  -5    3.78    5.50   0
  13   2  -8   -4.09    5.63   0
  13   3 -10    8.02    6.38   0
  14   0  -6    2.19    6.01   0
  14   2  -9   20.38    6.58   0
   3  -3   3  739.93    8.85   0
   4  -2   2   11.58    2.23   0
   4  -1   1    0.42    2.08   0
   4   4  -7   12.40    3.21   0
   5   3  -5   28.52    4.37   0
   6   1  -2   42.17    5.12   0
   6   6 -17    0.52    3.94   0
   7  -2   1    1.55    2.95   0
   7  -1   0   75.70    6.19   0
   7   0  -1    4.02    3.08   0
   7   5 -11   22.55    4.72   0
   8  -8   4    6.73    3.55   0
   8  -4   2  146.36    8.24   0
   8   3  -6   24.48    4.70   0
   9  -2   0   18.65    4.02   0
   9  -1  -1   -2.16    3.42   0
   9   0  -2   46.93    5.75   0
   9   2  -5    2.48    4.18   0
   9   4  -9  193.65   11.64   0
   9   5 -12   15.58    5.39   0
  10  -6   2    2.24    4.12   0
  10   1  -4   -0.13    3.39   0
  10   4 -10   -3.87    4.45   0
  10   5 -13   17.20    5.61   0
  11   1  -5   -0.03    4.89   0
  11   4 -11    6.23    5.27   0
  11   5 -14   -0.80    4.33   0
  12  -5   0   20.49    5.46   0
  12   4 -12    4.17    5.71   0
  13  -2  -3    2.23    4.31   0
  13  -1  -4    4.81    5.00   0
  14  -3  -3    4.36    5.03   0
  14  -2  -4    0.17    5.55   0
  14  -1  -5    2.13    5.24   0
  14   1  -8   13.74    6.69   0
   1   2  -3  778.31    8.26   0
   1   4  -8   18.80    2.11   0
   1   5 -13    0.23    2.02   0
   3   0   0 1804.00   17.17   0
   3   5 -11   45.66    4.17   0
   4   2  -3  451.59   10.98   0
   4   3  -5   -1.91    2.56   0
   6  -6   4    7.84    2.53   0
   6   5 -11    0.75    3.11   0
   7  -7   4    0.44    2.73   0
   7  -5   3   61.73    5.17   0
   7   2  -4   21.79    4.20   0
   7   3  -6    1.70    3.73   0
   7   4  -8   18.49    4.10   0
   8   1  -3    3.31    3.26   0
   8   5 -12   15.41    4.77   0
   9  -7   3    7.02    4.03   0
   9  -5   2   45.55    5.50   0
   9   3  -7   40.98    5.95   0
   9   5 -13   38.78    6.46   0
  10  -3   0   36.34    5.66   0
  10  -2  -1   42.34    6.11   0
  10  -1  -2   -1.37    3.83   0
  10   0  -3    0.01    3.35   0
  10   2  -6   24.47    6.08   0
  10   3  -8   38.52    6.70   0
  10   5 -14    1.69    4.57   0
  11  -4   0   -0.25    3.84   0
  11   2  -7   26.46    6.63   0
  11   3  -9   15.98    6.13   0
  12   1  -6    4.30    4.83   0
  12   2  -8    8.42    5.95   0
  12   3 -10    2.42    5.33   0
  12   4 -13    2.58    5.72   0
  13  -5  -1    2.15    4.67   0
  13   1  -7    3.62    5.02   0
  13   2  -9    1.52    5.90   0
  13   3 -11    3.16    5.41   0
  14   0  -7   -2.18    5.90   0
  14   2 -10    3.60    5.48   0
   2   2  -3   33.66    2.76   0
   2   3  -5   82.20    3.98   0
   2   5 -12   13.10    2.87   0
   3   2  -3    4.90    2.03   0
   3   3  -5  323.72    8.70   0
   4   5 -11   15.74    3.34   0
   5   5 -11   13.78    3.66   0
   6  -3   2    1.02    2.41   0
   6   0  -1    1.09    3.37   0
   6   4  -8   12.68    3.47   0
   7   5 -12   -0.87    3.30   0
   8  -6   3    1.61    2.76   0
   8  -3   1  114.68    7.51   0
   8   0  -2    9.30    4.09   0
   8   2  -5   49.02    6.26   0
   8   5 -13   -0.20    3.72   0
   9   1  -4   -0.76    3.82   0
   9   4 -10    1.63    4.82   0
   9   5 -14   -0.63    4.24   0
  10   4 -11    2.56    4.97   0
  10   5 -15    6.64    5.16   0
  11  -6   1    0.24    3.57   0
  11  -3  -1    3.83    4.23   0
  11  -2  -2    8.64    4.75   0
  11  -1  -3    2.54    4.74   0
  11   0  -4   37.62    6.38   0
  11   4 -12    6.84    5.37   0
  12  -4  -1   19.03    5.47   0
  12   0  -5   -2.70    4.19   0
  13  -4  -2   15.79    5.74   0
  13   0  -6   36.11    7.34   0
  13   3 -12   -1.35    6.15   0
  14  -1  -6   28.89    7.97   0
  14   1  -9    1.14    6.30   0
  14   2 -11   13.16    7.16   0
   1   5 -14    0.83    2.12   0
   2   0   0    1.27    1.20   0
   3  -2   2    1.12    1.51   0
   3  -1   1   -0.21    1.61   0
   4  -5   4   52.05    2.98   0
   5  -4   3   18.61    2.80   0
   5   1  -2   18.29    3.38   0
   5   4  -8    0.89    2.93   0
   6  -9   5    5.73    2.56   0
   6  -2   1   14.31    3.34   0
   6  -1   0    9.92    3.47   0
   6   2  -4   73.96    6.01   0
   6   3  -6   57.51    5.88   0
   6   5 -12    0.70    3.15   0
   7   1  -3    1.19    3.77   0
   7   4  -9    1.10    3.54   0
   8  -9   4    3.60    3.30   0
   8  -2   0   11.99    3.92   0
   8  -1  -1   48.21    5.39   0
   8   3  -7   18.11    4.35   0
   9  -4   1   11.80    4.03   0
   9   2  -6   14.81    5.03   0
   9   3  -8   12.83    5.05   0
   9   5 -15    0.85    4.32   0
  10  -7   2    3.01    4.28   0
  10  -5   1   23.24    4.99   0
  10   1  -5    0.69    3.61   0
  10   3  -9   -0.22    4.77   0
  11   1  -6   -0.05    5.00   0
  11   3 -10    5.04    5.45   0
  11   4 -13   -1.87    4.72   0
  12  -6   0    6.98    4.52   0
  12  -3  -2    0.56    3.66   0
  12  -2  -3    9.96    4.85   0
  12  -1  -4    6.18    4.66   0
  12   1  -7   12.24    6.18   0
  12   2  -9   -2.37    5.31   0
  12   3 -11    6.63    4.91   0
  12   4 -14   -0.66    4.81   0
  13  -3  -3   58.75    7.80   0
  13  -2  -4   13.71    5.32   0
  13  -1  -5   -3.05    4.13   0
  13   1  -8   10.52    5.55   0
  13   2 -10    1.31    5.23   0
  14  -3  -4    0.40    4.83   0
  14  -2  -5    1.73    5.20   0
   0   4  -9    9.85    1.40   0
   1   5 -15    5.49    2.38   0
   2   4  -8   42.09    3.35   0
   2   5 -13   24.69    3.39   0
   3   4  -8   16.08    3.16   0
   3   5 -12    0.12    2.67   0
   4  -7   5    0.43    1.41   0
   4   4  -8   18.13    3.48   0
   4   5 -12    2.47    2.98   0
   5   5 -12    2.59    3.27   0
   7  -4   2    2.65    3.25   0
   7   5 -13   -0.52    3.68   0
   8   4 -10    2.85    3.55   0
   8   5 -14   23.94    5.38   0
   9  -8   3   -0.74    3.61   0
   9  -6   2   17.50    4.53   0
   9  -3   0   14.17    4.23   0
   9  -1  -2   33.85    5.50   0
   9   0  -3    0.66    3.09   0
   9   4 -11    5.25    4.65   0
   9   5 -16    3.84    4.53   0
  10  -4   0    3.17    3.78   0
  10   0  -4   34.87    6.43   0
  10   2  -7    8.08    4.25   0
  10   4 -12    3.17    4.06   0
  11  -5   0   10.59    4.58   0
  11   2  -8   14.89    5.28   0
  11   4 -14    3.87    5.55   0
  12   3 -12    1.07    5.67   0
  13   0  -7    5.12    5.85   0
  13   3 -13    1.31    5.19   0
  14   0  -8   -1.89    5.07   0
  14   1 -10   -2.17    5.71   0
   1   5 -17    3.85    2.26   0
   1   5 -16   -1.23    2.09   0
   2  -3   3  155.01    2.98   0
   4   1  -2  161.48    6.62   0
   5  -8   5    8.11    2.33   0
   5   0  -1    1.35    2.48   0
   5   2  -4   19.70    3.59   0
   5   3  -6   72.96    5.61   0
   5   5 -13    6.46    3.86   0
   6   4  -9   30.86    4.48   0
   6   5 -13   -0.75    3.37   0
   7   0  -2    5.62    3.31   0
   7   2  -5   -0.48    2.82   0
   7   3  -7   33.51    4.93   0
   7   4 -10    0.69    3.55   0
   7   5 -14    2.40    3.64   0
   8  -5   2   11.32    3.52   0
   8   1  -4  151.41    9.15   0
   8   3  -8    0.70    3.90   0
   8   5 -15    7.22    4.40   0
   9  -2  -1    9.60    3.58   0
  10  -3  -1    2.25    3.90   0
  10  -1  -3   31.46    5.90   0
  10   3 -10   -3.05    4.67   0
  10   4 -13    0.34    4.59   0
  11  -7   1   15.01    4.51   0
  11  -4  -1   16.01    4.92   0
  11   0  -5    0.81    4.17   0
  11   3 -11   -1.44    5.02   0
  11   4 -15   23.53    6.81   0
  12  -7   0    4.89    5.10   0
  12  -5  -1   14.68    5.36   0
  12   0  -6   -0.54    4.42   0
  12   1  -8   39.13    7.84   0
  12   2 -10    2.24    5.63   0
  13  -5  -2    0.33    4.84   0
  13  -1  -6    2.37    5.41   0
  13   1  -9   -0.75    5.17   0
  13   2 -11   18.61    6.62   0
  14  -4  -4    3.24    6.07   0
  14  -3  -5    6.72    6.16   0
  14  -2  -6   -0.54    6.22   0
  14  -1  -7    1.13    5.33   0
   2   5 -14   -0.20    2.65   0
   3   5 -13    0.29    2.72   0
   4   3  -6   54.14    4.73   0
   4   5 -13   50.43    5.15   0
   5  -3   2   17.68    2.84   0
   5  -1   0  764.71   14.54   0
   5   4  -9   -1.19    2.84   0
   6  -5   3  187.76    7.38   0
   6   1  -3    1.54    2.88   0
   6   5 -14    7.72    3.90   0
   7  -8   4   17.83    3.64   0
   7  -6   3   11.10    3.44   0
   7  -3   1   16.25    3.76   0
   7  -2   0  120.43    7.39   0
   7  -1  -1   39.47    5.16   0
   7   5 -15   11.50    4.27   0
   8 -10   4    2.72    3.17   0
   8  -7   3    7.53    3.58   0
   8   0  -3    0.44    3.66   0
   8   2  -6    8.10    3.83   0
   8   4 -11   30.88    5.32   0
   8   5 -17    4.58    4.18   0
   8   5 -16    2.16    4.04   0
   9  -9   3    0.03    3.79   0
   9   1  -5    0.02    3.23   0
   9   2  -7   84.21    8.17   0
   9   3  -9    3.63    3.77   0
   9   4 -12    9.07    4.55   0
  10  -8   2    2.39    4.18   0
  10  -6   1   11.61    4.17   0
  10  -2  -2   -0.08    3.22   0
  10   1  -6   26.78    5.42   0
  10   2  -8   -4.46    4.21   0
  10   4 -14   -1.62    4.55   0
  11  -3  -2   15.14    5.36   0
  11  -2  -3    5.31    4.88   0
  11  -1  -4   27.42    5.56   0
  11   1  -7    3.43    4.62   0
  11   2  -9    1.72    4.52   0
  12  -4  -2   -0.27    3.68   0
  12  -3  -3    4.85    4.95   0
  12  -2  -4    6.84    5.46   0
  12  -1  -5   17.30    5.58   0
  12   3 -13    1.32    4.99   0
  13  -4  -3    5.81    4.97   0
  13  -3  -4    3.52    5.32   0
  13  -2  -5   -0.35    4.64   0
  13   0  -8    8.92    6.23   0
  13   2 -12    0.51    6.35   0
  14   1 -11    1.78    5.44   0
   2  -1   1  210.00    4.47   0
   3   1  -2  358.45    8.46   0
   3   5 -14   15.62    3.82   0
   4   2  -4  409.10   10.67   0
   4   4  -9   39.07    4.35   0
   4   5 -14   -0.96    3.30   0
   5  -6   4    1.09    1.85   0
   5  -2   1  180.07    7.10   0
   5   5 -14    2.37    3.36   0
   6  -7   4   47.05    4.08   0
   6   2  -5    5.77    3.24   0
   6   3  -7    3.58    2.98   0
   6   4 -10    7.52    3.73   0
   6   5 -15    5.15    3.67   0
   7   1  -4   15.61    4.53   0
   7   4 -11   51.11    6.21   0
   7   5 -17    0.71    4.26   0
   7   5 -16   -1.70    3.36   0
   8  -4   1  115.77    7.59   0
   8   4 -12    0.44    4.05   0
   9  -5   1    9.58    3.87   0
   9   0  -4    2.05    4.01   0
   9   4 -13   65.46    7.90   0
  10   3 -11   23.98    6.39   0
  10   4 -15    3.04    4.88   0
  11  -8   1    1.23    4.70   0
  11  -6   0   -0.11    3.81   0
  11   0  -6   13.40    5.94   0
  11   3 -12    3.89    4.55   0
  12  -6  -1   29.29    6.18   0
  12   0  -7   -1.34    5.37   0
  12   2 -11    0.39    5.34   0
  12   3 -14   -1.74    5.63   0
  13  -6  -2    4.63    5.58   0
  13   1 -10   15.82    6.40   0
  14  -1  -8   17.94    6.62   0
  14   0 -10   -3.57    5.61   0
   1   4  -9  144.43    4.76   0
   2  -2   2   31.56    1.81   0
   2   5 -17    0.60    2.75   0
   2   5 -16    8.53    3.22   0
   3   3  -6   79.83    4.79   0
   3   4  -9  105.51    5.79   0
   3   5 -15    4.36    3.52   0
   4   0  -1    1.20    2.51   0
   4   5 -15    1.29    3.52   0
   5   5 -15    5.65    3.87   0
   6 -10   5    1.67    2.50   0
   6   0  -2 1243.28   21.12   0
   6   5 -17    2.24    4.34   0
   6   5 -16    0.51    3.38   0
   7   2  -6   -0.12    3.51   0
   7   3  -8   -0.66    2.95   0
   8  -3   0   55.33    5.86   0
   8  -2  -1    0.50    3.42   0
   8  -1  -2   51.04    5.65   0
   8   1  -5   50.21    6.38   0
   8   3  -9   11.44    4.06   0
   9  -7   2    0.95    3.99   0
   9  -4   0   12.72    4.09   0
   9  -1  -3   13.12    4.60   0
   9   3 -10   16.34    4.76   0
   9   4 -14    6.84    4.89   0
  10  -9   2    3.96    4.29   0
  10  -5   0    4.10    3.74   0
  10   0  -5    1.89    3.73   0
  10   2  -9    4.38    4.90   0
  10   4 -16   -3.30    5.20   0
  11   1  -8   -0.94    5.17   0
  11   2 -10    1.19    4.54   0
  11   3 -13   -1.80    4.85   0
  12  -1  -6    7.00    5.72   0
  12   1  -9    0.61    4.87   0
  13  -5  -3   14.43    6.05   0
  13  -2  -6   11.97    6.14   0
  13  -1  -7    1.85    4.73   0
  13   0  -9    1.19    5.79   0
  13   1 -11   -2.14    5.84   0
  13   2 -13    2.36    5.50   0
  14  -4  -5    1.50    6.12   0
  14  -3  -6    8.78    6.55   0
  14  -2  -7   21.84    6.82   0
   2   3  -6   27.94    2.88   0
   2   4  -9   23.02    2.86   0
   3   2  -4  293.24    8.13   0
   3   5 -17   -1.06    3.15   0
   3   5 -16    0.15    3.32   0
   4  -4   3   58.57    3.51   0
   4   5 -17    5.51    3.82   0
   4   5 -16   -1.86    3.43   0
   5   1  -3   23.55    3.67   0
   5   3  -7   52.88    5.01   0
   5   4 -10    8.93    3.52   0
   5   5 -17    0.51    4.05   0
   5   5 -16   10.46    4.07   0
   6  -4   2   20.49    3.36   0
   6   4 -11    2.15    3.39   0
   7   4 -12    3.66    3.81   0
   8  -8   3    0.17    3.82   0
   8  -6   2   17.16    4.13   0
   8   2  -7   47.34    5.89   0
   8   4 -13   13.44    5.00   0
   9  -3  -1   25.07    4.96   0
   9  -2  -2    0.86    3.71   0
   9   2  -8   47.42    6.37   0
   9   4 -15   -4.75    4.13   0
  10  -7   1    0.22    3.90   0
  10  -4  -1   25.89    5.29   0
  10  -2  -3   38.01    6.27   0
  10  -1  -4    1.32    3.50   0
  10   1  -7    3.86    4.26   0
  10   3 -12    6.55    4.80   0
  11  -5  -1   11.84    4.01   0
  11  -4  -2    6.29    4.77   0
  11  -2  -4    5.25    5.11   0
  11  -1  -5    0.85    3.79   0
  11   3 -14   -2.11    5.25   0
  12  -5  -2    8.74    4.41   0
  12  -4  -3    4.77    4.89   0
  12  -3  -4    2.32    5.18   0
  12  -2  -5   13.79    6.00   0
  12   0  -8   22.25    7.00   0
  12   1 -10    0.12    5.81   0
  12   2 -12   13.92    5.70   0
  13  -4  -4    2.63    4.54   0
  13  -3  -5   30.92    6.64   0
  14  -1  -9   -2.79    4.89   0
  14   0 -11    2.69    6.29   0
   0   3  -6   52.46    2.01   0
   1   3  -6    8.78    1.71   0
   4   4 -10    5.70    3.43   0
   5   2  -5    3.74    2.82   0
   6  -3   1    0.59    2.60   0
   6  -2   0   91.03    6.11   0
   6  -1  -1   11.84    3.29   0
   6   3  -8   18.28    3.86   0
   7  -9   4    1.26    3.10   0
   7  -5   2   51.76    5.02   0
   7   0  -3    1.21    3.16   0
   7   3  -9   32.71    5.36   0
   8   0  -4   18.43    4.82   0
   8   3 -10   32.60    5.87   0
   8   4 -14   -0.80    3.86   0
   9   3 -11    3.10    4.20   0
   9   4 -16   11.33    5.27   0
  10  -3  -2   17.14    4.50   0
  10   2 -10   18.70    6.15   0
  10   3 -13   32.50    6.85   0
  11  -7   0    0.06    3.85   0
  11  -3  -3    1.06    3.65   0
  11   0  -7   -4.28    4.05   0
  11   1  -9    6.78    5.77   0
  11   2 -11    0.80    4.55   0
  11   3 -15    1.05    5.86   0
  12  -7  -1    4.55    4.58   0
  12   2 -13   10.50    6.56   0
  13  -1  -8   10.28    5.52   0
  13   0 -10   20.25    7.80   0
  13   1 -12   -0.54    5.36   0
  14  -2  -8   -3.77    5.20   0
   2   1  -2  290.78    6.31   0
   4  -3   2  134.88    5.29   0
   4  -1   0  986.45   14.64   0
   4   3  -7   12.37    3.26   0
   5   4 -11   32.64    4.68   0
   6   1  -4   -0.60    2.85   0
   6   2  -6   -1.13    2.83   0
   6   4 -12    0.85    3.26   0
   7  -7   3   25.17    4.32   0
   7  -1  -2   20.98    4.62   0
   7   1  -5   21.90    4.86   0
   7   4 -13   26.89    5.20   0
   8   2  -8    1.33    3.95   0
   8   4 -15   16.42    5.20   0
   9  -8   2    0.57    4.24   0
   9  -6   1   28.72    5.06   0
   9   0  -5   -0.43    3.19   0
   9   2  -9    2.13    4.70   0
   9   3 -12    3.01    4.63   0
   9   4 -17    7.68    5.13   0
  10  -6   0    9.86    4.54   0
  10   0  -6  191.81   11.63   0
  10   1  -8   14.15    4.79   0
  10   3 -14   -0.21    4.79   0
  11  -6  -1    2.06    4.33   0
  11   2 -12   -2.81    4.97   0
  11   3 -16    3.12    5.98   0
  12  -6  -2    0.15    4.50   0
  12  -1  -7   18.10    6.25   0
  12   0  -9   -2.28    5.60   0
  12   1 -11    6.99    6.03   0
  12   2 -14   -2.45    6.09   0
  13  -6  -3    3.18    5.44   0
  13  -5  -4   -2.08    4.96   0
  13  -3  -6   -0.80    5.27   0
  13  -2  -7   -0.83    4.56   0
  13   1 -13    4.82    6.87   0
  14  -4  -6   -0.87    5.05   0
  14  -1 -10    3.69    5.63   0
   2   2  -4   10.04    2.06   0
   3  -5   4   52.12    2.46   0
   3   0  -1    0.26    2.10   0
   3   4 -10   14.90    3.04   0
   4  -2   1   36.14    3.28   0
   4   1  -3   11.60    2.80   0
   5  -5   3   14.89    2.67   0
   5   0  -2    2.41    2.64   0
   5   3  -8    0.68    3.16   0
   6 -11   5   -0.02    2.53   0
   6  -6   3   20.95    3.58   0
   7  -4   1   25.55    4.18   0
   7  -3   0    3.74    3.27   0
   7  -2  -1    5.81    3.64   0
   7   2  -7    3.79    3.22   0
   7   3 -10    7.52    4.12   0
   7   4 -14   -0.35    3.98   0
   8  -5   1    5.61    3.49   0
   8  -1  -3    5.05    4.03   0
   8   1  -6   10.35    4.02   0
   8   3 -11   16.99    5.10   0
   8   4 -17   -2.75    4.91   0
   8   4 -16    3.42    4.44   0
   9  -1  -4   -1.73    3.77   0
   9   1  -7    3.81    3.72   0
  10  -8   1   10.35    4.45   0
  10  -1  -5    2.04    4.78   0
  10   2 -11   18.12    6.18   0
  10   3 -15    2.21    5.00   0
  11  -8   0    2.69    4.29   0
  11  -1  -6   -0.51    4.37   0
  11   0  -8   10.33    5.98   0
  11   1 -10   -1.00    5.29   0
  12  -5  -3    7.61    5.15   0
  12  -3  -5   19.86    6.47   0
  12  -2  -6   27.79    6.49   0
  12   2 -15    2.52    6.59   0
  13  -4  -5    2.15    4.95   0
  13  -1  -9    2.85    5.45   0
  13   0 -11   -4.67    4.86   0
  13   1 -14    3.50    6.47   0
  14  -2  -9   16.48    6.88   0
  14  -1 -11   -1.24    6.57   0
   0   4 -10   -0.53    1.34   0
   2   4 -10   -0.56    2.01   0
   3   3  -7    8.45    2.62   0
   4   2  -5   10.15    2.79   0
   4   4 -11   16.44    3.55   0
   5  -9   5    0.21    2.26   0
   5   4 -12   17.24    4.02   0
   6  -8   4   19.66    3.53   0
   6   3  -9  183.42    9.39   0
   6   4 -13   -0.37    3.17   0
   7 -10   4    2.38    3.35   0
   7   4 -15   -1.84    3.59   0
   8  -9   3   -1.73    3.52   0
   8  -7   2    4.96    3.67   0
   8  -4   0   16.68    4.28   0
   8  -3  -1    2.20    3.67   0
   8  -2  -2   -1.66    3.47   0
   9  -5   0   50.93    6.03   0
   9  -4  -1    2.80    3.77   0
   9  -2  -3   97.32    8.17   0
   9   2 -10    4.08    4.94   0
   9   3 -13    9.64    4.48   0
  10  -5  -1   -2.28    3.54   0
  10  -4  -2    5.73    4.33   0
  10  -2  -4   24.62    5.76   0
  10   0  -7    1.53    4.75   0
  10   1  -9    5.87    5.33   0
  10   3 -16   10.39    6.18   0
  11  -5  -2    2.77    3.77   0
  11  -4  -3   47.33    7.24   0
  11  -3  -4    5.67    5.12   0
  11  -2  -5    1.49    3.87   0
  11   2 -13   -0.22    4.36   0
  12  -4  -4    3.17    4.22   0
  12  -1  -8   25.97    7.23   0
  12   0 -10   13.08    6.70   0
  12   1 -12   29.25    6.84   0
  13  -2  -8    0.31    6.02   0
  13   0 -12    2.97    6.37   0
  14  -4  -7   24.89    8.19   0
  14  -3  -8    8.11    6.15   0
   1   4 -10    1.24    1.70   0
   3   4 -11   54.56    4.77   0
   5  -1  -1  326.82   10.04   0
   5   1  -4  145.72    7.35   0
   5   2  -6   30.44    4.53   0
   6   4 -14    0.96    3.59   0
   7   0  -4   19.39    4.85   0
   7   2  -8    4.52    3.92   0
   7   3 -11    3.78    3.95   0
   7   4 -17   -1.32    3.65   0
   7   4 -16    3.32    3.97   0
   8   0  -5    1.48    4.00   0
   8   2  -9   34.59    5.44   0
   8   3 -12   14.67    4.49   0
   9  -9   2    0.61    4.21   0
   9  -7   1    4.88    4.28   0
   9  -3  -2   58.87    6.36   0
   9   0  -6    0.71    3.40   0
   9   1  -8    2.30    4.28   0
   9   3 -14    6.79    4.95   0
  10  -9   1    0.18    4.47   0
  10  -7   0   41.63    6.32   0
  10  -3  -3   13.60    4.45   0
  10   2 -12    7.49    4.93   0
  11  -7  -1    1.28    4.15   0
  11  -1  -7    7.74    5.66   0
  11   1 -11    4.58    5.81   0
  11   2 -14    0.74    4.88   0
  12  -7  -2    4.47    4.81   0
  12  -2  -7    3.94    5.80   0
  12   1 -13    6.41    6.39   0
  13  -6  -4    3.78    5.77   0
  13  -5  -5   28.80    7.35   0
  13  -4  -6    8.17    6.00   0
  13  -3  -7    9.82    5.49   0
  13  -1 -10   12.20    6.36   0
  14  -2 -10    0.63    5.40   0
   4   3  -8    0.06    2.73   0
   4   4 -12    8.40    3.46   0
   5  -7   4   31.79    3.32   0
   5  -4   2   25.68    3.17   0
   5   3  -9    1.88    3.23   0
   5   4 -13   35.95    5.15   0
   6   1  -5   12.18    3.71   0
   6   2  -7   70.54    6.16   0
   6   3 -10    0.42    3.52   0
   6   4 -15   12.25    4.22   0
   7  -6   2    4.52    3.32   0
   7   1  -6  211.03   10.38   0
   8 -10   3    1.57    3.88   0
   8   1  -7    2.79    3.36   0
   8   3 -13   17.10    5.43   0
   9   2 -11   22.13    5.90   0
   9   3 -15    5.38    4.91   0
  10  -1  -6   34.27    5.96   0
  10   1 -10   -0.06    5.05   0
  10   2 -13   -3.58    4.92   0
  11  -2  -6   16.44    6.14   0
  11   0  -9    1.71    4.81   0
  11   2 -16   -2.11    5.63   0
  11   2 -15    6.93    5.52   0
  12  -6  -3    4.22    5.07   0
  12  -5  -4   16.91    5.96   0
  12  -3  -6    0.35    5.49   0
  12  -1  -9    5.03    6.15   0
  12   0 -11    1.20    5.07   0
  12   1 -14    7.65    6.94   0
  13  -2  -9    2.40    6.31   0
  13  -1 -11    4.42    6.21   0
  13   0 -13    1.19    5.33   0
  14  -4  -8    4.11    7.11   0
  14  -3  -9    4.23    5.85   0
  14  -2 -11   12.33    7.52   0
   1  -1   1  145.70    2.30   0
   1   2  -4  110.30    3.51   0
   2   3  -7  128.79    5.29   0
   2   4 -11   15.52    3.04   0
   3  -1   0  162.55    5.43   0
   3   1  -3   94.12    4.88   0
   3   2  -5  292.03    8.37   0
   4  -6   4   14.56    2.18   0
   4   0  -2  180.39    7.09   0
   5  -3   1   30.25    3.59   0
   5  -2   0   22.58    3.22   0
   5   4 -14    2.76    3.56   0
   6  -5   2   84.65    5.53   0
   6  -1  -2   38.92    4.57   0
   6   4 -18    0.24    4.49   0
   6   4 -17    5.79    3.89   0
   6   4 -16    0.98    3.45   0
   7 -11   4    5.03    3.49   0
   7  -8   3    0.32    3.02   0
   7  -1  -3   -0.23    3.74   0
   7   3 -12   31.36    5.58   0
   8  -6   1    2.97    3.28   0
   8  -1  -4  147.36    9.40   0
   8   2 -10   21.73    5.39   0
   8   3 -14    6.98    4.77   0
   9 -10   2    1.93    4.03   0
   9  -6   0    7.05    3.76   0
   9  -1  -5    0.77    3.46   0
   9   1  -9    5.10    4.63   0
   9   3 -17    2.44    4.93   0
   9   3 -16   -0.50    3.88   0
  10  -6  -1    0.88    3.72   0
  10  -2  -5   37.59    6.75   0
  10   0  -8    1.58    3.91   0
  10   2 -14   -2.65    4.85   0
  11  -6  -2   -0.92    4.10   0
  11  -5  -3   30.46    6.45   0
  11  -3  -5    2.61    5.06   0
  11  -1  -8    2.72    5.52   0
  11   0 -10   98.56   10.47   0
  11   1 -12   -0.14    4.72   0
  12  -4  -5   -2.60    3.97   0
  12   0 -12   24.84    7.29   0
  12   1 -15    2.16    6.32   0
  13  -3  -8    1.15    6.54   0
  13   0 -14    2.36    5.50   0
  14  -3 -10   -1.05    6.17   0
   3   4 -12   32.76    4.33   0
   4   4 -13    2.36    3.17   0
   5   4 -16    0.10    3.89   0
   5   4 -15   -0.92    3.37   0
   6  -4   1   16.05    3.76   0
   6  -2  -1    1.04    3.10   0
   6   3 -11   -0.99    3.36   0
   7  -5   1   10.58    3.47   0
   7   2  -9   28.99    5.28   0
   8  -8   2  100.71    7.45   0
   8   1  -8    3.70    4.17   0
   8   3 -15    9.37    4.84   0
   9  -8   1   -0.82    3.96   0
   9  -2  -4    2.76    4.12   0
   9   0  -7    1.91    3.56   0
   9   2 -12   46.97    7.06   0
  10  -8   0    2.21    4.15   0
  10  -5  -2   -1.51    3.81   0
  10  -4  -3   35.52    6.22   0
  10  -3  -4   84.61    8.44   0
  10   1 -11   -0.27    5.13   0
  10   2 -15   12.47    5.91   0
  11  -8  -1   -0.26    4.03   0
  11  -4  -4   -2.56    3.44   0
  11   1 -13    7.40    5.21   0
  12  -7  -3    1.97    4.86   0
  12  -2  -8   -1.92    4.85   0
  12  -1 -10    3.82    5.21   0
  13  -6  -5    6.58    5.89   0
  13  -5  -6    3.77    6.06   0
  13  -4  -7    3.78    5.50   0
  13  -2 -10    2.20    5.55   0
  13  -1 -12   -1.68    5.24   0
   1   4 -11   48.59    3.50   0
   3   3  -8   26.25    3.45   0
   3   4 -13    8.77    3.77   0
   4   1  -4    6.65    3.05   0
   4   2  -6   12.12    2.92   0
   4   3  -9   49.54    4.94   0
   4   4 -14   -0.56    3.40   0
   5   0  -3    1.74    2.74   0
   5   2  -7    7.93    3.62   0
   5   3 -10   71.55    6.25   0
   5   4 -18   -3.64    4.00   0
   5   4 -17    9.18    4.35   0
   6  -9   4   14.53    3.47   0
   6  -7   3   39.29    4.46   0
   6  -3   0    0.67    2.88   0
   6   0  -4  589.77   15.52   0
   6   2  -8   11.78    3.55   0
   7  -4   0   31.41    4.67   0
   7  -3  -1  425.97   13.49   0
   7  -2  -2   47.95    5.35   0
   7   0  -5   -2.99    3.76   0
   7   1  -7    1.67    3.85   0
   7   3 -13   19.36    4.56   0
   8  -5   0    3.67    3.49   0
   8  -4  -1  151.65    9.13   0
   8  -3  -2   20.99    4.91   0
   8  -2  -3   -1.07    2.96   0
   8   0  -6    2.75    3.46   0
   8   2 -11   35.89    6.26   0
   8   3 -17   12.73    5.37   0
   8   3 -16   -0.07    4.46   0
   9  -5  -1   14.07    3.99   0
   9  -4  -2    7.94    4.30   0
   9  -3  -3    3.81    3.56   0
   9   1 -10   16.35    5.52   0
   9   2 -13   -0.44    5.00   0
  10  -1  -7    2.32    4.01   0
  10   0  -9    1.34    4.48   0
  10   2 -16    6.14    5.80   0
  11  -7  -2    9.75    5.04   0
  11  -2  -7   24.31    6.17   0
  11   0 -11   -0.63    5.82   0
  11   1 -14    9.34    6.12   0
  12  -6  -4    3.13    4.97   0
  12  -5  -5   21.25    6.50   0
  12  -4  -6   16.12    6.33   0
  12  -3  -7   17.52    6.16   0
  12   0 -13   -3.09    5.14   0
  13  -3  -9   23.70    7.82   0
  13  -1 -13   -0.80    6.16   0
   2   4 -12   25.51    3.39   0
   3  -2   1    6.63    2.01   0
   4   4 -18    0.50    3.89   0
   4   4 -17    0.76    3.93   0
   4   4 -16   -1.28    3.99   0
   4   4 -15    4.35    3.35   0
   5   1  -5  195.42    8.58   0
   6   1  -6   49.89    5.47   0
   6   3 -12    0.65    3.38   0
   7   2 -10    4.41    3.97   0
   7   3 -14   13.71    4.80   0
   8   3 -18    1.58    4.68   0
   9  -1  -6    2.06    3.59   0
   9   0  -8   39.97    6.61   0
   9   2 -14   14.87    5.84   0
  10  -7  -1    5.38    4.32   0
  10  -2  -6   24.02    6.06   0
  10   1 -12    1.60    4.59   0
  10   2 -17    7.96    5.42   0
  11  -6  -3   47.85    7.23   0
  11  -3  -6    2.57    5.32   0
  11  -1  -9   12.41    5.60   0
  11   1 -15    4.43    6.34   0
  12  -8  -3    1.43    5.17   0
  12  -2  -9    2.83    5.11   0
  12  -1 -11    3.51    5.43   0
  12   0 -14   13.19    6.54   0
  13  -6  -6   -1.46    5.58   0
  13  -5  -7    3.73    6.26   0
  13  -4  -8    1.65    6.19   0
  13  -2 -11   22.42    7.01   0
  13  -1 -14    2.62    7.07   0
   4  -1  -1    8.92    2.45   0
   5   3 -11   29.12    4.75   0
   6   2  -9    1.12    3.48   0
   6   3 -13   12.88    4.29   0
   7   3 -16    2.63    4.18   0
   7   3 -15    2.89    4.34   0
   8  -1  -5   53.57    6.22   0
   8   1  -9   37.74    5.70   0
   8   2 -12   -0.65    3.79   0
   9  -7   0   -0.25    3.66   0
   9  -2  -5   -5.42    3.71   0
   9   1 -11    3.20    4.77   0
   9   2 -15    5.28    5.17   0
  10  -9   0   12.65    4.89   0
  10  -6  -2   12.44    4.86   0
  10  -3  -5    4.42    4.83   0
  10  -1  -8   10.14    5.44   0
  10   0 -10   80.60    8.88   0
  10   1 -13    1.70    4.73   0
  11  -5  -4   16.80    5.34   0
  11  -4  -5    4.59    4.57   0
  11  -2  -8   16.82    6.49   0
  11  -1 -10    6.12    6.05   0
  11   0 -12    4.50    5.40   0
  11   1 -16    3.85    5.58   0
  12  -7  -4    2.48    5.08   0
  12  -3  -8    3.77    5.14   0
  12  -2 -10    1.55    6.04   0
  12  -1 -12   24.58    7.93   0
  12   0 -15   -0.45    5.51   0
  13  -3 -10   10.78    6.37   0
  13  -2 -12   -1.75    5.18   0
   5  -1  -2   13.84    3.21   0
   6  -1  -3    1.09    2.91   0
   7  -1  -4   20.89    4.45   0
   8   0  -7    2.60    3.64   0
   9   2 -16    1.65    4.56   0
  11   0 -13    1.67    4.96   0
  12  -4  -7    0.89    5.04   0
  13  -4  -9   10.87    6.25   0
  -3  10   8    1.65    3.04   0
  -2   6   7   64.21    4.61   0
  -2   9   9    5.69    3.65   0
  -1   2   3  802.58    8.68   0
  -1   7   9    2.13    3.55   0
   0   7  10    6.66    3.70   0
   0   9  11    5.00    4.38   0
   1  10  12    5.31    4.88   0
   2   2   7    1.90    3.73   0
   2   8  12    3.00    4.56   0
   3  -2   0   88.90    3.43   0
   3   0   5    1.85    2.86   0
   3   3   9   31.20    5.34   0
   3   4  10    8.12    4.18   0
   3   7  12    1.91    4.82   0
   4   5  11   20.45    6.46   0
   5   6  12    1.98    6.17   0
   6  -1   5   26.70    5.13   0
   6   1   8   49.79    6.85   0
   6   2   9    8.25    5.79   0
   6   3  10    2.87    5.76   0
   6   4  11   -2.25    4.88   0
   7  -4  -2   20.98    2.72   0
   7   0   7    2.71    4.36   0
   7   4  11   19.90    7.36   0
   8  -4  -1  153.10    7.01   0
   8  -2   4    0.98    3.76   0
   8   0   7    4.86    5.44   0
   9  -3   2    8.38    3.89   0
   9  -2   4   11.27    4.72   0
   9   0   7    3.29    5.43   0
  10  -2   4    6.37    4.79   0
  10   0   7   -4.02    5.82   0
  11  -5  -4   18.95    3.89   0
  11  -3   2    9.94    4.58   0
  11  -2   4    0.67    4.47   0
  11   0   7    1.76    5.99   0
  12  -3   2    2.71    4.42   0
  12  -2   4   -4.08    4.00   0
  13  -5  -4   -0.63    3.58   0
  -3   6   5    0.88    1.40   0
  -3   7   6   58.12    3.55   0
  -1   9  10    1.93    3.49   0
   1   2   6    2.19    2.67   0
   1   6  10    1.41    3.73   0
   1   8  11    0.56    3.92   0
   2   3   8   -1.19    3.57   0
   2   4   9    8.31    4.21   0
   2   5  10   -0.36    3.19   0
   2   9  12    7.51    5.45   0
   3   6  11    6.09    5.23   0
   3   8  12    7.59    5.70   0
   4   1   7    1.67    3.48   0
   4   2   8   21.28    5.34   0
   4   4  10   13.87    5.77   0
   4   7  12    5.60    5.98   0
   5   0   6    6.79    3.69   0
   5   5  11    9.51    5.91   0
   6  -2   3   73.09    5.93   0
   7  -3   1   12.73    3.52   0
   7  -1   5   -0.31    3.85   0
   7   1   8   -2.92    4.14   0
   7   2   9    3.78    4.97   0
   7   3  10    0.31    5.33   0
   8   1   8    7.12    5.14   0
   8   2   9    0.49    5.74   0
   8   3  10   -0.03    4.99   0
   9  -4  -1    1.60    3.10   0
   9   1   8   -0.44    5.76   0
   9   2   9   -2.06    5.96   0
  10  -3   2   17.47    4.18   0
  10   1   8    2.08    5.59   0
  12  -5  -4   14.95    3.97   0
  12  -1   5    0.87    5.83   0
  13  -4  -1    0.76    3.80   0
  -4  10   6    4.47    2.10   0
  -3  11   8   -1.49    2.90   0
  -2  10   9    0.61    3.38   0
  -1   4   6   -0.85    2.09   0
  -1   5   7   11.57    3.07   0
  -1   6   8   16.17    3.56   0
  -1  10  10   -0.50    3.83   0
   0   3   6   53.67    4.43   0
   0   6   9   -0.64    3.18   0
   0  10  11    7.80    4.09   0
   1   0   2 2223.87   16.88   0
   1   3   7   10.78    3.83   0
   1   4   8    0.05    3.28   0
   1   5   9   26.56    4.92   0
   2   7  11   25.06    5.44   0
   3   1   6    2.61    3.29   0
   3   5  10    4.38    4.93   0
   4  -2   1   36.50    3.40   0
   4   3   9   74.17    7.84   0
   5  -2   2   10.48    3.29   0
   5  -1   4   27.34    4.84   0
   5   1   7    5.01    4.39   0
   5   4  10   15.36    6.30   0
   5   7  12    5.26    5.49   0
   6  -3   0   -0.67    2.39   0
   6   0   6   58.20    6.95   0
   6   5  11    4.42    5.46   0
   7  -2   3    2.67    3.48   0
   7   5  11    9.05    7.02   0
   8  -1   5    0.71    4.15   0
   9  -1   5    8.52    5.17   0
  10  -4  -1   29.03    4.55   0
  10  -1   5    3.43    5.08   0
  11  -4  -1   14.36    4.08   0
  11  -1   5    1.79    4.69   0
  12  -4  -1   19.61    4.57   0
  12  -2   3    3.04    4.85   0
  13  -3   1   21.23    5.66   0
  -3  12   8    4.39    3.39   0
  -2   8   8   72.88    5.60   0
  -1   8   9   54.84    5.96   0
  -1  11  10   17.31    4.96   0
   0   4   7  189.52    8.25   0
   0   5   8   40.14    4.66   0
   0   8  10    2.06    3.42   0
   0  11  11    2.97    4.46   0
   1   1   4  309.27    8.51   0
   1   7  10   11.51    4.39   0
   1   9  11    0.28    3.97   0
   2  -1   1  213.71    5.24   0
   2   1   5   79.90    5.62   0
   2   6  10    0.06    3.98   0
   2   8  11    1.51    4.31   0
   3   2   7   11.94    4.33   0
   3   4   9    1.54    4.20   0
   3   7  11   -0.25    4.53   0
   4   0   5    0.40    3.12   0
   4   6  11    3.62    4.37   0
   4   8  12   -1.19    4.56   0
   5  -3  -1   15.62    2.22   0
   5   2   8   -2.06    3.38   0
   5   3   9    1.66    4.31   0
   5   6  11   14.98    6.21   0
   6   1   7   22.91    5.73   0
   6   3   9    1.45    5.34   0
   6   4  10   -0.62    4.64   0
   7   0   6  132.57    9.62   0
   7   4  10   -4.68    5.62   0
   8  -4  -2  188.37    7.17   0
   8  -3   1  117.61    7.44   0
   8  -2   3    1.18    3.51   0
   8   0   6    1.08    4.64   0
   8   4  10   11.41    6.79   0
   9  -3   1   40.25    5.31   0
   9  -2   3    3.64    3.95   0
   9   0   6    2.86    5.29   0
  10  -3   1    0.36    3.33   0
  10  -2   3    4.32    4.53   0
  10   0   6   51.30    8.13   0
  11  -5  -5    4.12    3.03   0
  11  -3   1    5.16    4.15   0
  11  -2   3   15.17    5.24   0
  11   0   6    0.07    5.00   0
  12  -5  -5   25.84    4.19   0
  12  -3   1   10.58    4.68   0
  13  -5  -5   34.61    4.73   0
  -3   9   7    5.13    2.60   0
  -2  11   9   -2.83    3.22   0
  -2  12   9    5.22    3.91   0
   0   9  10    2.86    4.16   0
   1  10  11    1.38    4.10   0
   2   0   3   -0.65    2.42   0
   2   5   9    3.12    3.90   0
   3  -1   2  220.70    7.19   0
   3   0   4    1.29    2.58   0
   3   3   8   28.80    4.93   0
   4  -1   3   36.15    4.09   0
   4   1   6   78.10    7.01   0
   4   5  10    5.63    4.66   0
   4   7  11    2.64    5.08   0
   6  -4  -4   55.89    2.05   0
   6  -2   2   27.78    4.31   0
   6  -1   4   10.69    3.57   0
   6   2   8    2.03    4.33   0
   6   6  11    1.73    5.11   0
   7   1   7   -1.36    3.63   0
   7   2   8    0.77    4.55   0
   7   3   9    0.14    5.11   0
   8   1   7    2.47    4.54   0
   8   2   8   -0.35    5.45   0
   8   3   9    4.32    5.52   0
   9  -5  -6   14.79    1.97   0
   9   1   7    1.02    4.55   0
   9   2   8    1.51    5.21   0
   9   3   9   18.02    6.55   0
  10   1   7    2.90    5.27   0
  10   2   8    8.61    5.99   0
  12  -4  -2   -1.94    3.66   0
  12  -1   4   29.58    6.61   0
  13  -4  -2   21.18    5.13   0
  13  -3   0    6.39    5.20   0
  13  -2   2   10.42    5.70   0
  -2   4   4  242.83    5.17   0
  -2   7   7    0.55    2.48   0
  -1   7   8    9.60    3.69   0
  -1   9   9   14.86    4.39   0
   0   2   4   15.98    2.62   0
   0   7   9   -2.54    3.06   0
   1   6   9   10.08    4.01   0
   1   8  10    3.33    3.90   0
   2   2   6    5.40    3.10   0
   2   3   7    5.10    3.75   0
   2   4   8   16.51    4.53   0
   2   7  10    0.96    4.34   0
   2   9  11   -2.68    4.18   0
   3   6  10   -2.72    3.80   0
   3   8  11    1.13    4.61   0
   4   2   7    5.71    3.60   0
   4   3   8    0.85    4.14   0
   4   4   9   -1.93    3.47   0
   5   0   5    1.93    3.03   0
   5   5  10   -5.08    4.11   0
   5   7  11   -1.30    5.55   0
   6   5  10   12.51    6.27   0
   6   7  11   -0.10    5.92   0
   7  -4  -3   14.13    2.17   0
   7  -3   0    4.59    2.79   0
   7  -1   4   24.41    4.55   0
   7   5  10    0.62    6.40   0
   8  -1   4   -0.37    3.82   0
   8   5  10   12.11    6.88   0
   9  -4  -2   10.38    3.08   0
   9  -1   4   23.00    5.77   0
  10  -4  -2   10.30    3.62   0
  10  -1   4    5.35    5.09   0
  11  -4  -2    3.89    3.71   0
  11  -1   4   17.39    5.35   0
  11   0   5    1.56    5.20   0
  12  -3   0    3.49    4.03   0
  12  -2   2    0.29    4.43   0
  12   0   5   -0.20    4.87   0
  -4  11   6    1.64    2.18   0
  -2   6   6   55.90    4.05   0
  -2   9   8   80.19    5.92   0
   0   6   8    4.27    3.29   0
   0  10  10    3.94    3.67   0
   1   2   5    2.58    2.41   0
   1   5   8    3.66    3.54   0
   2  10  11   -1.16    4.32   0
   3   1   5   -0.64    3.35   0
   3   5   9   77.21    7.85   0
   3   9  11    0.87    4.96   0
   4   6  10   -2.08    4.91   0
   4   8  11    0.58    5.29   0
   5  -2   1  175.33    7.06   0
   5  -1   3  124.21    7.35   0
   5   1   6  177.37   10.03   0
   5   2   7    3.62    4.33   0
   5   3   8    2.45    4.86   0
   5   4   9    4.69    4.65   0
   5   8  11    5.11    6.05   0
   6   0   5   -0.62    2.97   0
   6   4   9   21.64    6.70   0
   7  -2   2   -1.61    2.41   0
   7   0   5   -2.25    3.86   0
   7   4   9    3.77    6.08   0
   8  -3   0   57.71    5.27   0
   8  -2   2    8.50    3.79   0
   8   4   9   45.41    8.93   0
   9   0   5    0.47    4.82   0
   9   4   9   11.24    6.25   0
  10  -2   2   -0.75    3.65   0
  10   0   5    3.27    5.18   0
  10   2   7    0.58    6.12   0
  10   3   8   -4.79    5.79   0
  11  -3   0   23.42    4.98   0
  11  -2   2    1.87    4.13   0
  11   1   6    6.03    5.57   0
  11   2   7   -1.51    5.14   0
  13  -5  -6    4.71    3.43   0
  13  -4  -3    8.67    4.49   0
  -3  10   7   -0.44    2.76   0
  -2   5   5   51.07    3.23   0
  -1   3   4   14.76    2.05   0
  -1   6   7    3.10    2.65   0
  -1  10   9   19.17    4.55   0
   0   5   7    1.11    3.02   0
   0   8   9    0.54    3.06   0
   0  11  10    2.97    3.59   0
   1   3   6    1.81    2.56   0
   1   4   7    0.54    2.72   0
   1   7   9   38.55    5.60   0
   1   9  10    8.99    4.40   0
   2   6   9   33.72    5.67   0
   2   8  10   -0.82    4.04   0
   3   2   6    7.25    4.05   0
   3   4   8   21.46    5.09   0
   3   7  10    1.62    4.71   0
   4   0   4   52.00    5.12   0
   4   5   9   54.35    7.43   0
   4   9  11    9.91    6.26   0
   5   6  10    2.32    4.88   0
   6  -3  -1    9.23    2.49   0
   6   1   6   -0.32    3.33   0
   6   2   7   36.76    6.25   0
   6   3   8   35.07    6.51   0
   6   6  10    1.64    5.84   0
   7   1   6   21.62    5.87   0
   7   2   7   16.26    6.02   0
   7   3   8    0.46    4.54   0
   7   6  10   -1.10    5.92   0
   8   0   5    0.41    3.90   0
   8   1   6   12.18    5.65   0
   8   2   7    2.28    5.44   0
   8   3   8    2.08    4.90   0
   9  -3   0   15.41    3.94   0
   9  -2   2   -0.45    2.81   0
   9   1   6    4.20    4.81   0
   9   2   7    1.95    4.66   0
   9   3   8    4.44    5.62   0
  10  -5  -6    5.24    2.30   0
  10  -3   0   40.47    5.37   0
  10   1   6    3.19    4.68   0
  11  -5  -6    1.90    2.56   0
  11  -1   3    5.68    4.88   0
  12  -5  -6    6.53    3.07   0
  12  -1   3   -2.09    3.75   0
  12   0   4    2.45    5.57   0
  13  -3  -1    2.61    3.94   0
  13  -2   1    1.51    4.54   0
  -5  11   4   -0.33    1.23   0
  -4  12   6    3.63    2.42   0
  -4  13   6    2.91    2.36   0
  -3   8   6   27.82    2.86   0
  -2  10   8   14.88    3.85   0
  -1   4   5  170.40    6.13   0
  -1   5   6   46.34    4.01   0
  -1   8   8   65.42    5.88   0
  -1  11   9   -0.33    4.15   0
   0   3   5   22.58    2.97   0
   0   4   6    6.80    2.95   0
   1  10  10   -1.04    3.77   0
   2   1   4   25.38    3.46   0
   3   3   7  351.36   13.21   0
   4  -2   0   -0.11    1.59   0
   4   4   8    9.22    4.76   0
   4   7  10    5.03    4.39   0
   5   5   9   15.16    6.00   0
   5   7  10    1.49    5.20   0
   6  -1   3   27.56    4.30   0
   6   5   9    5.13    5.72   0
   7   5   9   -3.16    5.22   0
   8  -4  -3  254.22    7.50   0
   8   5   9   28.49    8.19   0
  10  -1   3    0.23    4.35   0
  11  -4  -3   46.19    5.30   0
  11   0   4   14.78    5.84   0
  12  -4  -3    1.48    3.20   0
  12  -3  -1   13.26    4.66   0
  12  -2   1    0.79    4.17   0
  12   1   5    2.69    5.32   0
  13  -1   2   11.73    6.34   0
  14  -4  -4    3.32    3.92   0
  -4   9   5    0.71    1.48   0
  -3  11   7   -2.16    2.82   0
  -2   8   7    3.01    2.70   0
  -2  11   8    7.91    3.86   0
  -1  12   9   15.00    4.80   0
   0   7   8   31.85    4.72   0
   0   9   9   -1.49    3.30   0
   1   1   3    0.73    2.15   0
   1   6   8    9.22    3.88   0
   1  11  10    0.27    3.87   0
   2   5   8    0.44    2.76   0
   2   7   9    8.20    4.62   0
   2   9  10   11.33    4.97   0
   3  -2  -1   96.26    2.80   0
   3   0   3    2.19    2.34   0
   3   6   9    4.42    3.67   0
   3   8  10   -0.10    3.76   0
   4  -1   2    3.62    2.31   0
   4   1   5   41.01    5.14   0
   4   2   6    0.57    3.75   0
   4   3   7    1.83    3.28   0
   4   8  10   12.17    5.63   0
   5   0   4  168.92    8.82   0
   5   4   8    0.21    4.82   0
   6  -2   1   13.61    3.34   0
   6   7  10    3.18    5.28   0
   7  -1   3    6.46    3.25   0
   7   7  10    8.30    5.89   0
   8  -1   3   28.16    4.77   0
   8   4   8    1.62    5.91   0
   9  -4  -3  143.42    6.55   0
   9  -1   3    0.29    3.18   0
   9   4   8   10.34    5.93   0
  10  -4  -3   32.08    4.44   0
  10   0   4    0.95    4.90   0
  10   3   7   25.30    7.76   0
  11  -3  -1    1.82    3.76   0
  11  -2   1    3.23    4.20   0
  11   1   5    1.77    5.07   0
  11   2   6   -0.11    5.22   0
  13  -5  -7    2.31    3.04   0
  13  -4  -4   10.15    4.46   0
  13   0   3   -4.62    5.59   0
  14  -3  -2    0.55    4.16   0
  -3  12   7    1.49    2.98   0
  -2  12   8    3.94    3.61   0
   0  10   9    4.12    3.93   0
   1   8   9   16.18    4.49   0
   2   2   5  158.63    7.56   0
   2   3   6   50.10    5.51   0
   2   4   7   72.23    6.22   0
   2  10  10    7.41    4.71   0
   3   5   8    1.39    3.95   0
   3   9  10   -2.35    4.20   0
   4   6   9   13.51    5.17   0
   5  -3  -2    0.59    1.36   0
   5   1   5   45.14    5.51   0
   5   2   6    0.13    3.91   0
   5   3   7    4.31    3.77   0
   5   6   9    3.75    5.57   0
   5   8  10   -2.83    4.57   0
   6   0   4   -1.17    2.85   0
   6   3   7    1.99    4.70   0
   6   4   8   -0.96    4.27   0
   6   6   9   14.57    6.13   0
   6   8  10   -4.13    5.58   0
   7  -3  -1  429.51   10.73   0
   7  -2   1    1.12    2.95   0
   7   0   4   44.29    6.01   0
   7   3   7    1.56    5.31   0
   7   4   8    7.86    5.23   0
   7   6   9   -1.80    5.75   0
   8  -3  -1    3.48    3.20   0
   8  -2   1    0.36    3.04   0
   8   0   4   11.48    4.71   0
   8   3   7   22.21    6.89   0
   8   6   9   -0.82    5.83   0
   9  -2   1    5.61    3.63   0
   9   0   4   -0.22    3.46   0
   9   1   5   14.78    5.90   0
   9   2   6    6.34    5.79   0
   9   3   7    1.01    5.08   0
  10  -3  -1    2.75    3.14   0
  10  -2   1   25.17    5.01   0
  10   1   5    6.56    4.87   0
  10   2   6    9.36    5.31   0
  12  -5  -7   22.72    3.55   0
  12  -1   2    1.94    3.90   0
  12   0   3    0.38    4.87   0
  13  -3  -2    1.71    4.13   0
  13  -2   0    0.79    4.25   0
  -3   7   5   -0.31    1.48   0
  -1   7   7    4.71    2.86   0
  -1   9   8   36.07    4.85   0
   0  11   9   -0.80    3.67   0
   1   5   7  163.98    8.64   0
   1   9   9    1.74    3.86   0
   2   0   2  350.64    8.04   0
   2   6   8    2.02    3.64   0
   2   8   9    2.58    4.30   0
   2  11  10    1.22    4.90   0
   3  -1   1   -2.37    1.78   0
   3   1   4   -1.31    3.08   0
   3   4   7    6.14    4.11   0
   3   7   9   20.08    5.11   0
   3  10  10    2.67    5.11   0
   4   5   8    4.18    4.51   0
   4   9  10    1.58    4.59   0
   5  -1   2  131.74    7.01   0
   5   9  10    4.21    5.84   0
   6   1   5   25.23    4.77   0
   6   2   6    6.04    3.86   0
   7  -4  -4    2.28    1.57   0
   7   1   5    0.41    3.40   0
   7   2   6   36.44    6.12   0
   8   1   5    4.58    3.98   0
   8   2   6   -0.52    4.25   0
   9  -3  -1   23.85    4.07   0
   9   5   8    3.84    5.49   0
  10   4   7   -1.18    5.84   0
  11  -1   2   10.63    4.61   0
  11   3   6    4.69    6.80   0
  12  -4  -4    3.97    3.80   0
  12  -2   0    6.37    4.38   0
  12   1   4   20.61    6.45   0
  12   2   5    0.82    5.31   0
  13  -1   1    3.30    4.98   0
  14  -4  -5   -0.74    3.87   0
  14  -2  -1   -1.85    4.08   0
  -3   9   6   30.22    3.41   0
  -2   7   6   11.19    2.63   0
  -2   9   7   17.10    3.72   0
  -1  10   8   -0.92    3.70   0
   0   6   7   36.13    4.55   0
   0   8   8   -0.28    3.07   0
   0  12   9    0.27    4.02   0
   1   2   4  251.99    7.85   0
   1   4   6   25.63    4.21   0
   1   7   8   35.25    5.17   0
   1  10   9    1.64    3.82   0
   3   2   5   47.89    5.47   0
   3   3   6   16.05    4.45   0
   4  -3  -3   30.71    1.11   0
   4   0   3   -1.27    2.39   0
   4   4   7    2.99    4.11   0
   4   7   9    8.54    4.79   0
   5  -2   0   23.04    2.97   0
   5   5   8    4.01    4.12   0
   5   7   9   -3.42    4.67   0
   6  -1   2   34.49    4.81   0
   6   5   8   -0.53    4.32   0
   6   7   9   -1.50    5.46   0
   7   5   8    8.80    5.41   0
   7   7   9    1.53    5.26   0
   8   5   8    1.20    5.31   0
   9  -5  -7  100.03    3.35   0
   9  -1   2    1.97    3.78   0
   9   4   7   -1.04    5.96   0
  10  -5  -7   27.58    2.82   0
  10  -1   2   18.36    4.53   0
  10   3   6    6.96    6.77   0
  11  -5  -7   53.18    3.87   0
  11  -4  -4    0.22    3.13   0
  11  -2   0   12.39    4.37   0
  11   0   3   -0.15    3.85   0
  11   1   4   15.30    5.57   0
  11   2   5    6.13    5.56   0
  12  -3  -2    0.18    3.35   0
  13  -5  -8    3.08    2.91   0
  13   0   2    9.57    6.24   0
  14  -3  -3    4.17    4.59   0
  -1  11   8    0.87    3.65   0
   0   5   6   10.18    3.14   0
   1   3   5    0.47    2.27   0
   1  11   9    4.69    4.11   0
   2   5   7   37.98    5.40   0
   2   9   9    2.85    4.05   0
   3   6   8    4.13    3.53   0
   3   8   9   -2.06    3.57   0
   4   1   4  321.02   11.45   0
   4   3   6   10.33    4.43   0
   4   8   9    3.13    4.79   0
   5   0   3    0.24    3.43   0
   5   8   9    8.11    5.52   0
   6   4   7   50.73    7.70   0
   6   8   9   16.09    6.77   0
   7  -1   2    1.49    2.72   0
   7   4   7   26.26    6.96   0
   7   8   9   -2.21    6.18   0
   8  -4  -4   27.43    3.01   0
   8  -1   2    9.09    3.39   0
   8   4   7   38.91    7.32   0
   8   6   8    7.19    6.73   0
   9   0   3   -2.61    3.85   0
   9   3   6    6.60    5.36   0
   9   6   8   -0.05    5.29   0
  10  -4  -4   11.21    3.13   0
  10  -2   0    7.92    3.78   0
  10   0   3   -0.57    3.82   0
  10   1   4   12.46    5.21   0
  10   2   5   -2.58    4.56   0
  10   5   7   18.07    7.74   0
  11  -3  -2    9.89    3.88   0
  11   4   6   -4.22    5.63   0
  12  -1   1   -0.29    3.67   0
  13  -4  -5   -2.00    3.51   0
  13  -3  -3   63.98    6.96   0
  13  -2  -1    9.89    4.71   0
  -2  10   7   23.63    4.13   0
  -1   6   6    0.38    2.25   0
  -1   8   7   18.68    3.96   0
  -1  12   8    0.33    4.00   0
   0   2   3  195.55    5.47   0
   0   9   8    5.25    3.80   0
   1   6   7    5.68    3.50   0
   1   8   8   -1.47    3.11   0
   2  -1   0  979.93    8.80   0
   2   7   8   24.44    5.08   0
   2  10   9    6.70    4.56   0
   3   9   9    0.18    4.28   0
   4   2   5    1.58    3.25   0
   4   6   8    5.99    4.00   0
   4   9   9    1.90    4.73   0
   5   1   4   32.44    5.21   0
   5   3   6   30.49    5.21   0
   5   6   8    3.64    5.30   0
   6  -3  -2   72.58    3.88   0
   6  -2   0   88.70    5.39   0
   6   0   3    2.28    3.62   0
   6   3   6    6.29    4.78   0
   6   6   8   -0.27    5.31   0
   7   0   3    2.79    3.79   0
   7   3   6   -1.47    4.08   0
   7   6   8    5.10    5.32   0
   8   0   3    0.51    3.04   0
   8   1   4    2.95    4.34   0
   8   2   5    1.34    4.67   0
   8   3   6    2.23    4.56   0
   9  -4  -4   16.39    2.85   0
   9  -2   0   16.90    4.11   0
   9   1   4   27.53    5.57   0
   9   2   5   -0.75    4.26   0
   9   5   7    8.48    6.42   0
  10  -3  -2   15.40    4.11   0
  11  -1   1    3.93    4.51   0
  11   3   5    1.86    6.17   0
  12  -2  -1   -1.20    3.63   0
  12   0   2   12.17    4.89   0
  12   1   3    3.27    5.02   0
  12   2   4   -0.76    5.13   0
  13  -1   0    0.05    4.51   0
  14  -4  -6    1.61    3.92   0
  14  -2  -2    7.21    4.56   0
  -4  10   5    7.90    2.15   0
  -3   6   4    7.31    1.40   0
  -3  10   6   35.58    3.73   0
  -2   6   5   41.44    3.28   0
  -2  11   7    0.02    3.61   0
   0   3   4    3.17    2.10   0
   0   4   5  108.33    5.67   0
   0   7   7    2.47    3.13   0
   0  10   8    0.96    3.36   0
   2   1   3  137.90    5.93   0
   2   4   6   -1.99    2.63   0
   2  11   9    4.81    4.78   0
   3   5   7   20.01    4.33   0
   3   7   8   -2.19    4.22   0
   3  10   9   -1.05    4.48   0
   3  11   9    2.62    5.04   0
   4  -1   1    0.08    2.21   0
   4   5   7    1.81    4.09   0
   4  10   9    0.20    5.38   0
   5   2   5   61.38    6.28   0
   5   9   9    0.07    4.62   0
   6   1   4   12.39    3.88   0
   6   2   5   14.43    4.23   0
   6   9   9   -3.60    4.66   0
   7  -3  -2   62.37    4.34   0
   7  -2   0  109.50    6.52   0
   7   1   4   17.91    4.42   0
   7   2   5    3.98    3.79   0
   7   5   7   -0.74    5.41   0
   7   7   8   -1.14    5.69   0
   8  -3  -2   21.34    3.62   0
   8  -2   0   16.41    3.81   0
   8   5   7    6.41    5.36   0
   8   7   8    0.30    5.30   0
   9  -3  -2   55.60    5.25   0
   9   4   6    3.85    6.01   0
  10  -1   1   13.73    4.58   0
  10   3   5   -1.26    5.37   0
  10   4   6   -4.57    4.88   0
  11   0   2    6.50    5.18   0
  11   1   3    1.84    5.14   0
  11   2   4    4.85    4.85   0
  12  -5  -8    0.96    2.66   0
  12  -4  -5    0.59    3.36   0
  12  -3  -3    2.21    4.16   0
  13   0   1    1.64    4.88   0
  13   1   2   12.56    6.50   0
  14  -3  -4    1.78    4.31   0
  -5  12   4    9.11    1.77   0
  -5  13   4    1.80    1.71   0
  -2   8   6    3.81    2.47   0
  -2  12   7   31.53    4.72   0
  -2  13   7   12.04    3.96   0
  -1   2   2   22.05    1.32   0
  -1   5   5   23.66    2.91   0
  -1   9   7   41.38    5.09   0
   0  11   8    9.88    3.81   0
   0  12   8   -1.03    4.14   0
   1   9   8    1.37    3.42   0
   2   2   4    2.55    2.44   0
   2   3   5   90.21    6.10   0
   2   6   7    4.52    3.64   0
   2   8   8    6.80    4.15   0
   3   0   2   16.68    2.76   0
   3   4   6  139.87    8.68   0
   4   7   8   -1.16    3.91   0
   5   5   7   19.22    4.97   0
   5   7   8    2.64    4.50   0
   6   5   7   18.80    5.60   0
   6   7   8   25.62    6.53   0
   8   4   6   59.49    8.72   0
   9  -1   1   10.85    4.09   0
   9   3   5   67.34    9.03   0
   9   6   7   -3.31    4.73   0
  10   0   2   37.18    6.51   0
  10   1   3   -2.87    4.64   0
  10   2   4    1.31    5.46   0
  11  -4  -5    6.75    3.41   0
  11  -2  -1    9.87    3.95   0
  12  -1   0   33.98    6.20   0
  12   3   4   -0.93    6.37   0
  13  -4  -6   11.45    4.16   0
  13  -2  -2    0.83    3.89   0
  14  -1  -1    4.10    4.82   0
  -4  11   5    2.00    2.26   0
  -3  11   6   16.05    3.44   0
   0   8   7   92.00    6.98   0
   1   5   6   24.06    3.86   0
   1   7   7   67.41    6.33   0
   1  10   8   -2.06    3.36   0
   2   9   8    2.22    4.10   0
   3   3   5   20.30    4.57   0
   3   6   7    2.31    3.85   0
   3   8   8   40.83    6.22   0
   4  -2  -1  128.19    4.25   0
   4   4   6   11.38    3.88   0
   4   8   8    4.64    5.23   0
   5  -1   1   80.66    5.16   0
   5   4   6   39.27    6.24   0
   5   8   8    1.29    5.01   0
   6  -1   1   31.90    4.39   0
   6   4   6   21.62    5.78   0
   6   8   8   -0.91    5.13   0
   7  -1   1   -1.55    3.01   0
   7   4   6    5.45    4.79   0
   7   6   7   -0.00    5.44   0
   7   8   8    5.72    5.42   0
   8  -1   1    6.46    3.67   0
   8   3   5   16.05    6.07   0
   8   6   7    7.35    5.67   0
   9   0   2   27.37    5.49   0
   9   1   3    2.96    4.51   0
   9   2   4   18.14    6.08   0
   9   7   7    2.57    6.11   0
  10  -2  -1   46.63    5.57   0
  10   5   6   -6.48    4.56   0
  11  -3  -3    6.30    3.93   0
  11   4   5   17.08    6.70   0
  12   0   1   -0.80    3.72   0
  12   1   2    3.20    5.25   0
  12   2   3    2.23    5.04   0
  13  -5  -9   21.33    3.60   0
  13  -3  -4    2.34    3.53   0
  14  -4  -7   41.89    5.52   0
  14  -2  -3   -0.69    3.88   0
  -4  13   5    3.27    2.60   0
  -3   8   5    8.76    2.13   0
  -3  12   6    6.56    3.28   0
  -3  13   6    3.17    3.17   0
  -2   5   4  115.14    4.05   0
  -1   4   4    0.48    1.54   0
  -1   7   6    0.79    2.42   0
  -1  10   7    1.27    3.72   0
   0   6   6    6.98    3.09   0
   1   4   5    2.02    2.91   0
   1  11   8    5.32    4.03   0
   1  12   8   10.02    4.38   0
   2   5   6    3.64    3.40   0
   2  10   8   -1.02    3.96   0
   3   1   3   80.35    5.25   0
   3   2   4   11.16    3.27   0
   3   9   8    2.13    4.39   0
   4   0   2  647.66   13.56   0
   4   3   5   37.80    5.43   0
   4   6   7    0.68    3.39   0
   4   9   8    7.01    5.10   0
   5   6   7   89.97    8.69   0
   5   9   8    1.25    5.02   0
   6   3   5   40.37    6.32   0
   6   6   7    6.11    4.84   0
   6   9   8    9.80    6.58   0
   7   3   5   27.42    5.73   0
   8   0   2   29.13    5.21   0
   8   1   3   20.79    5.23   0
   8   2   4   -0.78    4.32   0
   8   5   6   -1.75    5.57   0
   8   7   7    1.45    6.40   0
   9   5   6    8.07    5.74   0
  10  -4  -5   53.95    4.59   0
  10   4   5    0.17    4.71   0
  10   6   6   -6.06    5.61   0
  11  -5  -8   29.07    3.18   0
  11  -1   0    1.86    3.31   0
  11   0   1    2.43    4.62   0
  11   2   3    9.57    5.98   0
  11   3   4   13.71    6.13   0
  12  -2  -2    0.94    3.73   0
  12   4   4    1.85    6.29   0
  13  -1  -1   -0.27    3.78   0
  13   0   0   -3.28    4.31   0
  13   1   1    6.70    5.89   0
  13   2   2    5.01    6.45   0
  14  -3  -5    3.33    4.53   0
  -4   8   4    1.53    1.15   0
  -4  12   5    1.77    2.34   0
  -2   9   6   60.40    4.85   0
  -1   3   3  192.18    4.66   0
  -1  11   7   -0.27    3.70   0
  -1  12   7   -0.22    3.83   0
  -1  13   7    2.12    4.05   0
   0   9   7    3.94    3.70   0
   1   1   2  398.45    7.56   0
   1   8   7    3.88    3.40   0
   2   7   7   39.27    5.23   0
   2  11   8    5.06    4.40   0
   2  12   8    1.56    4.24   0
   3  10   8   31.80    6.28   0
   3  11   8   -0.43    4.71   0
   4   1   3   29.78    4.13   0
   4   2   4    6.23    3.31   0
   4  10   8    2.85    4.80   0
   5   0   2   25.71    3.95   0
   5   2   4   10.16    4.26   0
   5   3   5   -1.97    3.06   0
   5  10   8    0.29    5.70   0
   6   0   2  601.13   15.65   0
   6   1   3   24.16    4.81   0
   6   2   4   50.09    6.32   0
   6   7   7    2.69    5.54   0
   7   0   2  101.65    7.30   0
   7   1   3    3.75    3.91   0
   7   2   4   29.90    5.22   0
   7   5   6   18.32    6.41   0
   7   7   7   20.89    6.07   0
   8   8   7   -0.98    5.88   0
   9  -2  -1   15.33    3.92   0
   9   4   5   -0.05    4.87   0
   9   6   6   -2.48    6.25   0
  10  -3  -3   25.29    4.16   0
  10  -1   0    0.28    3.53   0
  10   3   4    0.79    4.98   0
  11   1   2   13.62    5.28   0
  11   5   5    0.32    5.24   0
  12  -4  -6   13.73    3.93   0
  12  -3  -4    6.20    4.19   0
  12  -1  -1   10.40    4.42   0
  12   3   3    7.03    6.80   0
  13  -2  -3   -0.04    4.13   0
  14  -1  -2    4.60    4.79   0
  14   0  -1    4.95    5.54   0
   1   2   3   21.15    2.93   0
   1   3   4   64.36    4.47   0
   1   6   6   11.52    3.68   0
   2   4   5    5.81    3.52   0
   3   5   6    5.25    3.28   0
   3   7   7    4.30    3.49   0
   4   5   6   11.70    3.94   0
   4   7   7    2.67    3.98   0
   4  11   8    4.77    5.49   0
   5  -2  -1  105.79    4.65   0
   5   1   3  137.08    7.86   0
   5   5   6    2.10    3.64   0
   5   7   7    7.66    4.77   0
   6   5   6   20.38    5.23   0
   7  -2  -1    5.24    3.05   0
   7   8   7    7.39    6.60   0
   8  -2  -1    0.02    2.78   0
   8   4   5   31.11    6.58   0
   8   6   6   -2.48    5.50   0
   9  -4  -5   67.09    4.38   0
   9  -3  -3    8.47    3.25   0
   9   3   4    9.60    5.96   0
  10   0   1   -0.67    3.86   0
  10   1   2   25.83    6.14   0
  10   5   5   23.14    7.04   0
  11  -2  -2   10.31    3.87   0
  11   4   4    2.09    5.47   0
  12   0   0   10.35    5.04   0
  12   1   1    1.39    4.91   0
  12   2   2    1.22    5.28   0
  13  -4  -7    1.79    3.82   0
  -2   7   5    2.23    2.17   0
  -2  10   6    5.46    3.21   0
  -1   8   6   10.11    3.09   0
   0   5   5   41.25    4.08   0
   0   7   6   81.05    5.99   0
   0  10   7    3.39    3.57   0
   0  11   7    3.80    4.20   0
   1   9   7   17.89    4.39   0
   2   8   7    0.29    2.90   0
   3  -1   0  164.19    4.85   0
   3   8   7    4.34    4.48   0
   4   8   7    2.43    4.84   0
   5   8   7   35.82    7.15   0
   6  -2  -1    1.97    2.15   0
   6   4   5   -1.94    4.12   0
   6   8   7    1.95    4.40   0
   7   4   5   -0.29    3.80   0
   7   6   6   -0.03    5.41   0
   7   9   7    5.67    6.62   0
   8   3   4   37.64    6.80   0
   9  -1   0   75.24    6.53   0
   9   0   1    1.06    3.69   0
   9   1   2    9.18    4.67   0
   9   2   3    3.31    4.22   0
   9   5   5   28.14    7.60   0
   9   7   6    3.66    5.26   0
  10  -5  -8    8.51    2.18   0
  10   4   4    2.38    5.81   0
  10   6   5    2.17    6.02   0
  11  -1  -1    2.49    3.80   0
  11   3   3    6.72    4.98   0
  12  -5  -9   -0.21    2.52   0
  13  -3  -5   35.33    5.33   0
  13  -1  -2    3.71    4.45   0
  13   2   1    0.15    5.65   0
  13   3   2    1.50    5.43   0
  14  -4  -8    0.41    3.77   0
  14  -2  -4    1.34    3.80   0
  -3   9   5    2.21    2.24   0
  -2   4   3  378.82    5.34   0
  -2  11   6   41.01    5.14   0
  -2  12   6    1.07    3.80   0
  -2  13   6    2.81    3.74   0
  -1   6   5  161.41    6.48   0
   0  12   7   15.07    4.59   0
   1  10   7   30.27    5.41   0
   2   0   1   -0.63    1.36   0
   2   3   4   16.51    3.69   0
   2   6   6   18.36    3.95   0
   2   9   7    0.43    3.70   0
   3   4   5   18.43    4.02   0
   3   6   6   -0.16    3.49   0
   3   9   7    0.53    4.37   0
   4   4   5   17.46    4.18   0
   4   6   6    9.73    4.59   0
   5  -3  -3   25.44    1.84   0
   5   4   5   35.83    5.40   0
   5   6   6    0.62    4.37   0
   5   9   7   -2.09    4.67   0
   6  -4  -5    3.08    0.90   0
   6   6   6   -1.60    4.12   0
   6   9   7    1.24    4.79   0
   7   3   4    2.49    4.39   0
   8  -4  -5  500.03    8.97   0
   8  -3  -3  128.09    6.14   0
   8  -1   0    0.28    3.09   0
   8   2   3   -3.67    3.86   0
   8   5   5   18.19    6.59   0
   8   7   6    2.11    5.16   0
   9   8   6    7.11    5.81   0
  10  -2  -2    2.74    3.26   0
  11  -4  -6    5.09    2.86   0
  11  -3  -4    0.21    2.94   0
  11   0   0    7.98    4.54   0
  11   1   1   -3.51    4.53   0
  11   2   2    1.55    4.54   0
  11   5   4   -0.85    5.33   0
  12  -2  -3    4.83    3.94   0
  12   4   3    3.57    5.59   0
  13  -5 -10   -0.23    2.66   0
  13   0  -1   -1.37    3.63   0
  13   1   0   -2.23    3.95   0
  14  -3  -6    4.26    4.05   0
  14  -1  -3    2.12    4.43   0
  -1   9   6   40.56    4.78   0
   0   4   4  127.45    5.63   0
   1   5   5    5.12    3.11   0
   1   7   6    3.49    3.30   0
   1  11   7   36.38    5.71   0
   1  12   7    3.77    3.93   0
   2   2   3   33.70    3.87   0
   2  10   7    5.87    4.27   0
   2  11   7   -0.54    4.02   0
   3   3   4    7.13    3.73   0
   3  10   7    3.46    4.44   0
   4  -1   0  990.25   13.63   0
   4   9   7   21.43    5.38   0
   4  10   7    2.92    4.80   0
   5   3   4   27.75    5.23   0
   5  10   7    9.30    5.59   0
   5  11   7    1.56    5.48   0
   6  -3  -3  111.63    4.27   0
   6   3   4   11.11    4.01   0
   6   7   6    4.46    5.53   0
   6  10   7   -3.06    4.57   0
   7  -4  -5  107.76    3.56   0
   7  -3  -3   38.11    3.33   0
   7  -1   0   70.79    5.80   0
   7   2   3    1.99    3.89   0
   7   5   5   34.35    7.06   0
   7   7   6    5.88    5.18   0
   8   0   1    2.81    3.04   0
   8   1   2   11.88    3.94   0
   8   8   6   13.61    6.25   0
   9   4   4   15.06    5.67   0
   9   6   5   15.35    6.40   0
  10  -1  -1    4.66    3.65   0
  10   2   2   -1.61    4.84   0
  10   3   3    5.78    4.95   0
  10   5   4    8.77    6.71   0
  10   7   5   -2.30    5.11   0
  11   4   3   36.66    8.09   0
  11   6   4    1.27    6.20   0
  12  -1  -2   19.41    4.98   0
  12   2   1    4.10    5.33   0
  12   3   2   -3.75    4.73   0
  12   5   3   -4.52    6.00   0
  13  -2  -4   15.11    4.92   0
  14   0  -2   25.32    6.46   0
  14   1  -1   11.71    6.14   0
  -1  10   6   32.87    4.82   0
   0   8   6   59.08    5.54   0
   2   1   2    9.18    2.24   0
   2   5   5    1.51    3.36   0
   2   7   6   -0.12    3.36   0
   2  12   7   -2.29    3.88   0
   3   7   6   -0.04    3.68   0
   3  11   7    6.12    4.88   0
   3  12   7   -0.94    4.70   0
   4   3   4    2.12    3.15   0
   4   7   6    3.84    4.39   0
   4  11   7    1.80    4.99   0
   5  -1   0  769.64   13.77   0
   5   7   6   26.59    6.13   0
   6  -1   0    9.24    2.78   0
   6   2   3   66.22    6.71   0
   6   5   5    5.21    4.40   0
   7   0   1   -0.88    2.61   0
   7   1   2    3.79    3.26   0
   7   8   6    3.48    4.75   0
   8   4   4    6.66    4.86   0
   8   6   5    5.56    5.19   0
   8   9   6   -1.87    5.15   0
   9  -2  -2    8.37    3.36   0
   9   3   3   42.67    6.92   0
   9   7   5   -4.03    6.27   0
  10  -3  -4   81.80    6.00   0
  10   0   0    3.26    3.94   0
  10   1   1   18.09    5.61   0
  11  -2  -3    1.79    3.73   0
  11   3   2    5.89    5.71   0
  12  -4  -7   -1.38    3.30   0
  12  -3  -5   30.33    4.73   0
  12   0  -1    0.14    4.23   0
  12   1   0   34.00    6.78   0
  13   3   1   18.99    7.28   0
  14  -2  -5   -1.21    3.96   0
  -3  10   5   -1.24    2.24   0
  -2   8   5   16.40    3.09   0
  -1  11   6   21.23    4.66   0
  -1  12   6   -2.29    3.74   0
  -1  13   6    9.26    4.65   0
   0   6   5    0.23    2.49   0
   0   9   6    6.72    3.82   0
   1   8   6    0.10    3.20   0
   3   0   1    0.08    1.74   0
   3   1   2  223.88    7.83   0
   3   2   3   61.13    4.94   0
   3   5   5   22.98    4.24   0
   4   0   1   -0.37    2.49   0
   4   2   3   37.86    4.64   0
   4   5   5   20.34    4.31   0
   5   0   1   -0.51    2.91   0
   5   1   2  129.63    7.60   0
   5   2   3    7.03    3.45   0
   5   5   5   12.80    4.19   0
   5   8   6    5.68    5.34   0
   6   0   1   -1.17    2.61   0
   6   1   2   36.51    4.95   0
   6   8   6    1.72    4.92   0
   7   4   4    0.34    3.73   0
   7   6   5    1.62    5.28   0
   7   9   6    5.59    5.46   0
   7  10   6   11.76    6.82   0
   8   3   3   54.83    7.62   0
   8   7   5    9.11    6.21   0
   9  -1  -1    2.54    3.34   0
   9   2   2    4.49    4.61   0
   9   8   5    1.39    6.61   0
  10  -4  -6    2.34    2.59   0
  10   4   3    1.99    4.93   0
  10   6   4    5.50    5.51   0
  11   2   1   -0.11    5.10   0
  11   5   3   -5.32    5.70   0
  12   4   2   -0.01    5.22   0
  13  -4  -8    0.82    3.66   0
  13  -3  -6    1.42    4.09   0
  13  -1  -3    7.48    4.59   0
  13   0  -2   -0.38    4.27   0
  13   1  -1    3.50    4.97   0
  13   2   0    1.18    4.83   0
  14  -1  -4    4.18    5.31   0
  -4   9   4    2.32    1.71   0
  -3   7   4   88.50    3.58   0
  -3  11   5    2.39    2.92   0
  -3  12   5   16.49    3.61   0
  -3  13   5   29.48    4.27   0
  -1   5   4    5.17    2.13   0
  -1   7   5    3.02    2.34   0
   0   3   3  227.79    6.27   0
   0  10   6    9.02    3.95   0
   1   4   4   78.10    5.28   0
   2   8   6    6.85    3.87   0
   3   8   6   62.70    7.09   0
   4   1   2    4.94    2.74   0
   4   8   6    8.29    4.48   0
   5   9   6   15.19    5.77   0
   6   4   4   -0.42    3.37   0
   6   6   5   -0.18    4.57   0
   6   9   6    2.65    4.83   0
   6  10   6    2.46    5.71   0
   8  -2  -2   -0.72    2.56   0
   8   5   4    0.16    5.35   0
   9  -5  -8   23.68    2.25   0
   9  -3  -4   17.85    3.44   0
   9   0   0    6.77    3.88   0
   9   1   1   15.79    4.35   0
   9   6   4    8.68    6.37   0
  10   3   2   14.83    6.18   0
  10   7   4   -2.81    6.15   0
  11  -5  -9    5.64    2.50   0
  11  -1  -2   13.68    4.35   0
  11   0  -1   -1.59    3.99   0
  11   1   0    3.23    4.54   0
  12  -2  -4    3.52    3.82   0
  12   3   1    6.42    5.72   0
  14  -3  -7    2.30    3.98   0
  14   0  -3    0.98    4.72   0
  14   1  -2   12.28    6.46   0
  14   2  -1    0.59    5.00   0
  -2   6   4    0.45    1.68   0
   0  11   6   17.29    4.39   0
   0  12   6    4.85    4.06   0
   0  13   6    0.45    4.11   0
   1   6   5    9.86    3.49   0
   1   9   6   -0.91    3.09   0
   1  10   6   -2.34    3.59   0
   2   4   4   15.40    3.84   0
   2   6   5   11.49    3.83   0
   2   9   6    0.91    3.56   0
   3   9   6    3.01    4.43   0
   4   4   4    0.08    3.47   0
   4   6   5  120.09    8.92   0
   4   9   6    4.06    4.98   0
   5   4   4   13.68    4.15   0
   5   6   5   33.40    5.64   0
   5  10   6    0.46    4.85   0
   5  11   6    8.69    5.93   0
   7  -2  -2   47.32    4.33   0
   7   3   3   81.76    7.62   0
   7   5   4   25.76    6.28   0
   7   7   5   21.40    6.10   0
   8  -1  -1   37.18    4.81   0
   8   1   1    7.93    4.04   0
   8   2   2    5.66    3.68   0
   8   8   5    1.75    5.25   0
   8   9   5   -3.18    5.78   0
   9   4   3   -0.53    4.47   0
  10  -2  -3   42.88    5.16   0
  10   2   1   32.49    6.67   0
  10   5   3    0.63    4.95   0
  10   8   4   -5.89    6.16   0
  11  -3  -5    0.95    2.84   0
  11   4   2    1.03    5.15   0
  11   6   3   16.35    6.46   0
  12  -1  -3    0.19    4.05   0
  12   2   0    5.56    5.38   0
  12   5   2    1.06    5.58   0
  13  -2  -5    0.81    4.23   0
  13   3   0    2.82    6.30   0
  -2   9   5   36.86    3.91   0
   0   7   5  101.91    6.40   0
   1  11   6    9.73    4.26   0
   1  12   6   -1.93    3.53   0
   1  13   6    1.72    4.47   0
   2  10   6   31.24    5.62   0
   2  11   6   -0.81    4.01   0
   2  12   6   14.67    5.11   0
   3   4   4   35.55    4.70   0
   3   6   5    2.25    3.16   0
   3  10   6   41.71    6.65   0
   3  11   6    8.68    4.99   0
   3  12   6    2.01    4.67   0
   4  10   6   -1.76    3.76   0
   4  11   6    1.66    4.78   0
   4  12   6   -1.26    5.40   0
   6   3   3    1.14    3.25   0
   6   7   5    0.68    4.26   0
   7   2   2   -1.66    3.77   0
   7   8   5    0.12    4.77   0
   8   0   0    3.99    3.02   0
   8   4   3   50.64    7.55   0
   8   6   4    9.57    5.30   0
   9  -4  -6    2.42    2.27   0
   9   3   2    7.57    5.41   0
   9   7   4    1.32    5.32   0
  10  -1  -2    2.09    3.40   0
  10   0  -1   -1.18    3.53   0
  10   1   0   -0.63    3.91   0
  10   6   3    6.40    6.28   0
  11  -4  -7    4.01    3.13   0
  11   3   1    1.70    5.51   0
  11   7   3    0.83    5.50   0
  12  -5 -10   -1.35    2.43   0
  12  -3  -6    1.05    3.63   0
  12   0  -2    2.20    4.48   0
  12   1  -1   10.95    4.70   0
  12   4   1    6.74    6.66   0
  12   6   2    8.10    6.80   0
  13  -1  -4    2.22    4.17   0
  13   2  -1    5.58    5.47   0
  14  -2  -6    0.95    4.00   0
  -4  13   4   -0.08    2.60   0
  -2   3   2    6.73    0.61   0
  -2  10   5   -0.42    3.15   0
  -2  13   5    5.74    4.06   0
  -1   8   5   33.41    3.98   0
   0   2   2   31.75    2.22   0
   0   5   4   -0.69    2.17   0
   1   3   3   54.19    4.09   0
   1   7   5    2.45    3.15   0
   4   7   5    0.16    3.97   0
   5   3   3    9.71    3.54   0
   5   7   5    1.12    4.01   0
   6  -2  -2  176.04    6.40   0
   6   5   4   -1.26    3.43   0
   6   8   5    7.06    4.94   0
   7  -1  -1   41.68    4.59   0
   7   1   1    2.00    3.54   0
   7   6   4   52.86    8.02   0
   7   9   5   -4.02    4.25   0
   7  10   5    9.73    7.01   0
   8  -3  -4   10.22    2.68   0
   8   7   4    0.73    5.67   0
   9  -2  -3   86.34    6.37   0
   9   2   1    7.98    4.98   0
   9   8   4   28.04    7.40   0
  10   4   2   -2.08    4.35   0
  11  -2  -4    6.64    3.69   0
  11   2   0    6.29    5.40   0
  11   5   2    0.21    5.21   0
  12  -4  -8    4.66    3.44   0
  13  -5 -11    0.06    2.71   0
  13  -3  -7   12.99    4.54   0
  13   0  -3    2.88    4.59   0
  13   1  -2    1.85    4.72   0
  13   4   0    3.19    6.31   0
  14  -1  -5   -1.99    3.90   0
  14   2  -2    3.42    5.75   0
  -4  10   4    2.73    2.12   0
  -4  12   4   11.54    3.02   0
  -2  11   5    3.33    3.42   0
  -2  12   5    5.30    3.82   0
   0   8   5   20.09    4.24   0
   2   3   3  159.31    7.18   0
   2   7   5   47.16    5.69   0
   3   3   3  746.72   16.08   0
   3   7   5    9.55    3.65   0
   4   3   3    9.74    3.50   0
   4   5   4   52.64    6.25   0
   5   5   4    2.02    3.33   0
   5   8   5    9.44    4.77   0
   6   2   2   27.58    4.51   0
   6   9   5   -0.28    4.57   0
   6  10   5    0.07    5.25   0
   6  11   5    0.60    5.75   0
   7   0   0  164.73    8.44   0
   7   4   3    6.96    4.11   0
   8   3   2   11.21    4.43   0
   8   5   3    3.42    5.46   0
   8   8   4    6.14    5.90   0
   9   1   0   65.54    7.05   0
   9   6   3   -1.99    5.64   0
   9   9   4    2.12    5.61   0
  10  -3  -5    3.07    2.94   0
  10   3   1    3.89    5.30   0
  10   7   3    1.56    5.29   0
  11  -1  -3   -3.16    3.06   0
  11   0  -2    1.30    3.95   0
  11   1  -1    5.82    4.88   0
  11   4   1    0.78    5.47   0
  11   6   2   16.33    7.27   0
  12   3   0    5.66    4.79   0
  12   5   1   18.77    7.53   0
  13  -4  -9    6.95    3.83   0
  14  -3  -8    7.16    4.42   0
  14   0  -4    2.38    4.70   0
  14   1  -3    1.96    4.59   0
  -4  11   4    4.95    2.50   0
  -1   9   5   56.25    5.01   0
  -1  13   5   11.31    4.79   0
   1   5   4   47.97    4.69   0
   1   8   5    2.57    3.23   0
   2   5   4    1.35    3.27   0
   2   8   5    3.33    3.60   0
   3   5   4   55.40    5.97   0
   3   8   5    3.70    4.01   0
   4   8   5   11.79    4.27   0
   5  -2  -2   10.58    2.09   0
   5   2   2   16.96    3.90   0
   5   9   5   -1.64    4.08   0
   5  10   5   -3.41    4.57   0
   5  11   5    4.88    5.29   0
   6  -1  -1   13.10    3.09   0
   6   0   0    5.78    3.39   0
   6   1   1   40.84    4.90   0
   6   4   3   99.58    8.05   0
   6   6   4    6.75    4.14   0
   7   7   4    1.76    4.68   0
   8   2   1    4.34    4.05   0
   8   9   4    2.77    6.16   0
   9  -1  -2   35.19    4.93   0
   9   0  -1    0.81    3.48   0
   9   4   2    1.23    4.57   0
  10   5   2    8.69    5.50   0
  10   8   3    1.04    5.45   0
  11   7   2   11.65    7.43   0
  12  -2  -5    7.97    3.98   0
  12   1  -2   22.99    6.07   0
  12   2  -1   -1.17    4.28   0
  12   6   1    3.90    6.55   0
  13  -2  -6    4.71    4.23   0
  13   3  -1    1.36    4.99   0
  13   5   0    5.52    6.84   0
  14   3  -2    2.28    6.07   0
  -3   8   4   27.45    2.61   0
  -1   4   3  211.57    5.45   0
  -1   6   4    2.43    1.96   0
  -1  10   5   50.22    5.12   0
  -1  11   5   10.68    4.09   0
  -1  12   5   28.24    5.17   0
   0   9   5   -0.44    2.99   0
   0  13   5    3.64    4.67   0
   1   2   2   49.10    3.41   0
   3   9   5   -2.28    3.74   0
   4  -2  -2  129.09    3.78   0
   4   2   2    6.66    3.03   0
   4   9   5    0.74    3.87   0
   4  10   5   25.65    6.20   0
   4  11   5    1.57    4.69   0
   4  12   5   18.26    6.34   0
   5   1   1   76.36    5.97   0
   5   4   3   16.79    4.77   0
   5   6   4   -2.00    3.11   0
   6   7   4   46.38    7.52   0
   7  -3  -4   35.53    3.15   0
   7   3   2   37.99    5.54   0
   7   5   3   59.14    7.42   0
   7   8   4   13.55    5.71   0
   8  -2  -3    0.21    2.85   0
   8   4   2  130.73   10.44   0
   8   6   3    2.46    4.70   0
   8  10   4    1.84    5.55   0
   9   3   1   37.22    6.92   0
   9   7   3    2.03    5.19   0
   9   8   3    0.47    6.19   0
  10  -5  -9    3.98    2.17   0
  10  -4  -7   -0.38    2.62   0
  10  -2  -4   27.45    4.68   0
  10   2   0   -0.36    3.89   0
  10   6   2    3.82    6.22   0
  11  -3  -6    1.07    3.26   0
  11   3   0   29.29    6.38   0
  11   5   1    4.03    5.86   0
  12  -1  -4    8.69    4.39   0
  12   0  -3   -1.08    4.08   0
  12   4   0   -1.46    5.00   0
  13  -1  -5    0.78    4.33   0
  13   1  -3   11.59    5.36   0
  13   2  -2    0.61    4.61   0
  14  -2  -7   20.71    5.39   0
  14   2  -3    0.55    5.57   0
  -2   7   4    1.01    1.81   0
   0  10   5    1.08    3.29   0
   0  11   5   21.85    4.64   0
   0  12   5   15.62    4.31   0
   1   9   5    5.41    3.62   0
   1  10   5   12.86    4.03   0
   1  11   5    7.61    4.51   0
   1  12   5   -2.61    3.43   0
   1  13   5    0.09    3.67   0
   2   2   2   28.43    3.17   0
   2   9   5    0.95    2.93   0
   2  10   5   13.91    4.55   0
   2  11   5   27.60    5.66   0
   2  12   5    2.20    4.23   0
   2  13   5    5.39    4.53   0
   3  -2  -2   75.85    1.96   0
   3   2   2    0.07    2.29   0
   3  10   5    1.18    4.06   0
   3  11   5    0.50    4.19   0
   3  12   5    6.02    4.94   0
   4   4   3   62.63    6.34   0
   4   6   4   13.48    3.99   0
   5  -1  -1  348.25    8.87   0
   5   0   0  648.14   13.57   0
   5   7   4   29.57    6.04   0
   6   3   2   -0.72    3.72   0
   6   5   3  183.80   11.15   0
   6   8   4   24.00    6.61   0
   7   2   1   -0.59    3.66   0
   7   9   4    2.43    4.73   0
   7  10   4    3.18    6.09   0
   7  11   4    8.32    6.89   0
   8  -4  -6   47.27    3.15   0
   8  -1  -2   47.45    5.11   0
   8   0  -1   -0.34    3.22   0
   8   1   0    0.50    3.02   0
   8   7   3    5.40    5.91   0
   9   5   2   32.52    6.73   0
   9   9   3   -1.79    6.20   0
  10  -1  -3   28.30    4.81   0
  10   0  -2   64.25    6.72   0
  10   1  -1    5.92    3.76   0
  10   4   1   35.64    6.91   0
  10   7   2   -1.82    6.52   0
  11   2  -1   10.48    5.48   0
  12  -3  -7   19.85    4.44   0
  12   3  -1   18.93    6.31   0
  12   5   0   18.48    7.32   0
  13   0  -4   49.30    7.08   0
  13   4  -1   -4.55    4.98   0
  14  -1  -6   24.34    5.53   0
  14   0  -5   -2.02    4.26   0
  14   1  -4    2.89    5.16   0
  -3   9   4  106.12    5.05   0
  -3  13   4    1.49    3.33   0
   0   4   3   85.25    4.57   0
   0   6   4   78.96    5.24   0
   1   6   4   49.32    5.00   0
   2   6   4   11.80    3.87   0
   3   4   3   36.78    5.04   0
   3   6   4   -1.07    2.79   0
   4   1   1    0.47    2.33   0
   4   7   4   28.45    5.51   0
   5   8   4    6.67    5.25   0
   6   9   4   11.75    6.08   0
   6  10   4    5.97    5.55   0
   6  11   4   -1.62    5.51   0
   7   4   2    0.19    4.29   0
   7   6   3   10.04    5.06   0
   8   8   3    3.33    5.90   0
   9  -3  -5    0.04    2.45   0
   9   2   0   24.40    5.49   0
   9   6   2   14.62    6.59   0
  10   3   0   38.28    7.17   0
  10   5   1   12.43    6.49   0
  10   8   2    9.92    7.18   0
  11  -4  -8    6.78    3.35   0
  11  -2  -5    0.81    3.80   0
  11   1  -2   18.37    5.52   0
  11   4   0    4.14    5.85   0
  11   6   1    0.75    5.43   0
  12   2  -2    2.35    4.95   0
  13  -3  -8    3.88    4.13   0
  13   3  -2    1.26    5.52   0
  13   5  -1   -1.05    6.56   0
  14  -3  -9    1.37    4.28   0
  -5  13   3   -0.38    2.09   0
  -3  12   4   -0.03    3.07   0
  -1   7   4   99.04    5.54   0
   1   4   3    2.68    2.62   0
   2   4   3  263.17    9.46   0
   3   1   1    1.46    2.06   0
   3   7   4    1.18    3.56   0
   4  -1  -1    4.24    1.84   0
   4   0   0    1.16    2.36   0
   5   3   2   14.53    3.98   0
   5   5   3   13.90    4.23   0
   5   9   4   30.01    6.75   0
   5  12   4    1.60    5.47   0
   6   2   1    8.67    4.14   0
   6   6   3   25.59    5.94   0
   7   1   0   76.74    6.38   0
   7   7   3   19.57    5.84   0
   8   3   1  128.97    9.32   0
   8   5   2    9.03    4.98   0
   8   9   3    5.45    5.58   0
   8  10   3    4.60    6.76   0
   9   1  -1    1.96    3.77   0
   9   4   1    9.96    4.74   0
   9   7   2   -3.40    5.61   0
  10   9   2    1.54    5.45   0
  11  -5 -10   -0.54    2.36   0
  11  -1  -4   27.16    4.88   0
  11   0  -3   -0.18    3.59   0
  11   7   1   12.69    6.28   0
  12  -2  -6   24.24    5.16   0
  12   1  -3    5.95    4.88   0
  12   4  -1   11.77    6.31   0
  12   6   0    6.44    6.10   0
  13   2  -3    2.85    5.07   0
  14   3  -3    1.54    5.30   0
  -3  10   4    0.81    2.45   0
  -3  11   4   38.42    4.29   0
  -2   5   3  241.68    5.30   0
  -2   8   4   54.33    4.05   0
  -2  13   4   12.04    4.27   0
   0   7   4    7.79    3.40   0
   2   1   1  207.18    6.00   0
   2   7   4   58.39    6.00   0
   4   5   3   47.63    5.92   0
   4   8   4   12.51    4.30   0
   4   9   4   81.68    8.36   0
   5  10   4    1.23    4.16   0
   5  11   4    2.33    4.78   0
   6   4   2   23.85    5.30   0
   7  -2  -3   17.16    2.88   0
   7  -1  -2   20.92    3.64   0
   7   0  -1    1.33    3.24   0
   7   8   3   -1.43    4.45   0
   8   2   0   12.17    4.54   0
   8   6   2   11.56    6.00   0
   9  -2  -4    0.39    2.75   0
   9  -1  -3    6.54    3.48   0
   9   0  -2   50.05    5.87   0
   9   8   2   -1.56    6.03   0
  10  -3  -6    1.72    3.18   0
  10   2  -1   45.71    6.83   0
  10   6   1   13.85    5.97   0
  11   3  -1    3.60    4.67   0
  11   5   0    9.24    5.49   0
  11   8   1    9.62    6.23   0
  12  -5 -11   15.43    3.17   0
  12  -4  -9    2.02    3.07   0
  12  -1  -5   16.17    4.82   0
  12   0  -4    1.22    3.87   0
  12   7   0    9.35    6.19   0
  13  -4 -10    5.44    3.77   0
  13  -2  -7    0.36    3.42   0
  13   1  -4    8.65    5.14   0
  13   4  -2   16.21    7.10   0
  14  -2  -8    1.43    4.26   0
  14   2  -4   -2.44    5.20   0
  -2  12   4    3.43    3.85   0
  -1  13   4   20.61    5.11   0
   1   7   4   18.36    3.59   0
   2  13   4   -0.61    5.12   0
   3  -1  -1    1.15    1.45   0
   3   0   0 1784.51   16.97   0
   3   8   4   13.15    4.05   0
   3   9   4    8.21    4.42   0
   3  12   4    0.44    4.54   0
   3  13   4   -1.95    4.38   0
   4   3   2  149.66    7.91   0
   4  10   4   15.05    5.04   0
   4  11   4   20.07    5.93   0
   4  12   4   -1.35    3.81   0
   5   6   3   29.38    5.19   0
   6  -3  -4   68.61    3.28   0
   6   1   0   10.28    3.92   0
   6   7   3   26.60    5.64   0
   7   3   1   15.28    4.40   0
   7   5   2   47.46    6.57   0
   7   9   3    4.89    4.82   0
   7  10   3    6.21    5.51   0
   7  11   3    2.75    5.51   0
   8   4   1  128.45   10.04   0
   8   7   2    3.48    5.73   0
   9   3   0   17.43    4.87   0
   9   5   1   11.63    5.37   0
   9   9   2    4.77    5.79   0
   9  10   2   -3.43    6.15   0
  10   1  -2    3.11    4.06   0
  10   4   0    0.93    4.55   0
  10   7   1    4.68    5.54   0
  11   2  -2    9.42    5.08   0
  11   6   0   -0.76    6.02   0
  12   3  -2   -1.21    5.03   0
  12   5  -1   19.59    6.71   0
  13  -1  -6    2.65    3.92   0
  13   0  -5    1.85    4.36   0
  14  -1  -7   -1.64    3.80   0
  14   0  -6    7.76    4.98   0
  14   1  -5    1.65    4.37   0
  -2   9   4    0.25    2.38   0
  -2  10   4   -0.82    2.67   0
  -2  11   4    1.63    3.19   0
  -1   8   4  339.55   10.17   0
  -1  12   4    2.92    3.61   0
   0   8   4   24.35    4.04   0
   0  13   4    0.33    4.09   0
   1   8   4    0.66    3.22   0
   1  13   4   14.67    4.81   0
   2   0   0   -0.08    1.40   0
   2   8   4  218.61   10.55   0
   2   9   4    7.83    4.02   0
   2  12   4   14.84    5.07   0
   3   3   2   -0.31    3.07   0
   3   5   3    2.83    3.16   0
   3  10   4    4.74    4.59   0
   3  11   4    2.48    4.29   0
   4   6   3   73.00    7.13   0
   5   2   1  175.65    8.52   0
   5   4   2   26.20    5.12   0
   5   7   3   18.38    5.40   0
   6   8   3   22.98    5.89   0
   6   9   3    0.40    5.18   0
   6  10   3   -3.23    4.87   0
   6  11   3   11.74    6.16   0
   6  12   3    8.94    6.77   0
   7   6   2    5.99    5.11   0
   8  -3  -5   28.09    3.37   0
   8   1  -1   43.21    5.65   0
   8   8   2   89.10   10.35   0
   9  -4  -7  119.83    5.28   0
   9   6   1   33.52    7.57   0
  10  -2  -5   46.03    5.28   0
  10   0  -3    0.82    3.45   0
  10   5   0   -0.34    5.43   0
  10   8   1    8.51    6.14   0
  10   9   1    2.33    6.80   0
  11  -3  -7   11.38    3.79   0
  11   4  -1    8.57    6.04   0
  11   7   0    3.51    6.89   0
  12   2  -3    5.14    5.15   0
  12   6  -1   26.48    8.36   0
  13   5  -2   -0.16    5.37   0
  14  -3 -10   -0.21    3.90   0
  14   3  -4    1.83    5.89   0
  -1   5   3    1.97    1.87   0
  -1   9   4   53.91    5.17   0
  -1  10   4   40.33    4.89   0
  -1  11   4   13.52    4.35   0
   0   9   4   74.14    6.13   0
   0  11   4    4.20    4.04   0
   0  12   4    2.48    3.58   0
   1   9   4   10.54    3.89   0
   1  10   4    2.71    3.35   0
   1  11   4    0.94    3.72   0
   1  12   4   23.56    5.16   0
   2   5   3    0.38    2.59   0
   2  10   4   34.90    5.69   0
   2  11   4    1.28    3.63   0
   5   8   3   67.53    7.93   0
   6   0  -1    1.04    3.00   0
   6   3   1    1.69    3.86   0
   6   5   2   79.55    7.48   0
   7   2   0  108.11    7.94   0
   7   4   1   28.94    5.77   0
   7   7   2    5.22    5.22   0
   8   0  -2    7.77    3.68   0
   8   5   1    3.54    5.32   0
   8   9   2    1.58    5.29   0
   8  10   2   29.89    7.49   0
   8  11   2    1.78    5.76   0
   9   2  -1   16.10    4.44   0
   9   4   0   10.18    5.36   0
   9   7   1    8.65    6.29   0
  10  -1  -4   -1.39    3.01   0
  10   3  -1   -0.44    4.12   0
  11   1  -3    1.57    3.36   0
  11   8   0    3.23    5.70   0
  12  -3  -8    0.34    3.60   0
  12   4  -2    0.35    4.60   0
  12   7  -1    2.32    6.52   0
  13  -3  -9   20.77    4.95   0
  13   2  -4   20.54    6.18   0
  13   6  -2    2.55    5.91   0
  14   2  -5    4.86    5.62   0
   0   5   3    4.00    2.28   0
   0  10   4    2.64    3.40   0
   1   5   3  656.23   13.82   0
   2   3   2   87.92    5.16   0
   3   6   3   47.38    5.69   0
   4   2   1   37.58    4.26   0
   4   4   2   47.68    5.71   0
   4   7   3   11.77    4.55   0
   5   1   0  778.46   15.84   0
   5   9   3    3.22    4.36   0
   5  10   3    3.07    5.11   0
   5  11   3   -3.17    4.62   0
   5  12   3    5.26    5.00   0
   6  -2  -3   60.51    3.89   0
   6  -1  -2   41.60    3.96   0
   6   6   2   18.57    5.48   0
   7   8   2   -0.07    5.31   0
   8  -2  -4    4.50    2.90   0
   8  -1  -3    9.45    3.36   0
   8   3   0   52.43    6.40   0
   9   8   1   -2.32    4.66   0
   9   9   1   20.89    7.51   0
  10   6   0    7.01    5.73   0
  11  -2  -6   13.54    4.03   0
  11  -1  -5   -1.38    3.22   0
  11   0  -4   40.06    5.50   0
  11   3  -2   20.36    6.35   0
  11   5  -1    9.95    5.58   0
  12  -2  -7    0.62    4.04   0
  12   0  -5   -0.94    3.68   0
  12   1  -4    3.60    3.75   0
  12   5  -2    9.62    6.34   0
  13  -2  -8   -1.50    3.99   0
  13   1  -5   -3.58    4.11   0
  13   4  -3    8.90    5.89   0
  14  -2  -9   17.15    5.44   0
  14   1  -6   21.00    6.22   0
  14   4  -4    2.74    5.47   0
   0   3   2  173.10    5.11   0
   1   3   2   18.93    2.56   0
   2   6   3    1.30    3.25   0
   3  13   3    6.37    5.07   0
   4   8   3   10.48    4.72   0
   4   9   3   13.32    5.04   0
   4  11   3   12.99    5.39   0
   4  12   3    9.60    5.44   0
   5   5   2   21.16    4.55   0
   7   1  -1   39.08    5.24   0
   7   5   1   12.26    5.15   0
   7   9   2   -1.77    4.52   0
   7  10   2    5.88    5.02   0
   7  11   2    2.77    5.38   0
   8   6   1    8.10    4.96   0
   9   1  -2   35.59    5.12   0
   9   5   0   59.55    7.85   0
   9  10   1    3.74    5.89   0
  10   2  -2    4.13    3.72   0
  10   4  -1   30.47    6.37   0
  10   7   0   44.77    8.01   0
  10   8   0    4.31    6.46   0
  11   6  -1    6.32    5.31   0
  12  -1  -6    1.12    3.77   0
  12   3  -3    1.45    4.39   0
  13  -1  -7    1.12    3.75   0
  13   0  -6   35.74    6.33   0
  13   3  -4    3.22    5.49   0
  14  -1  -8   19.85    5.14   0
  14   0  -7   -0.34    4.28   0
  14   3  -5    2.82    5.91   0
   3   7   3    2.07    3.07   0
   4  10   3    4.55    4.21   0
   5   3   1   26.64    4.50   0
   6   2   0   92.62    6.83   0
   6   4   1   10.81    3.94   0
   6   7   2   33.22    6.20   0
   8   2  -1    1.48    3.24   0
   8   4   0   19.92    5.03   0
   8   7   1    2.87    4.74   0
   9   3  -1   26.29    5.34   0
  10   9   0   16.17    6.63   0
  11   2  -3    0.93    3.62   0
  11   4  -2    6.96    5.15   0
  11   7  -1    4.09    5.77   0
  12   6  -2   -0.16    5.37   0
  -7  -9   2    4.80    2.18   0
  -5 -13   1    5.75    4.16   0
  -4 -12   0    5.08    4.29   0
  -3 -10  -1   17.78    4.25   0
  -3  -7  -1   78.76    4.84   0
  -2 -13  -1    0.98    4.80   0
  -1 -11  -2    5.21    4.38   0
  -1  -6  -2   59.82    4.78   0
   0 -13  -2   -1.41    4.58   0
   1 -11  -3   12.51    5.16   0
   1 -10  -3   -1.42    3.96   0
   1  -7  -3    8.78    4.04   0
   1  -3  -2  121.78    5.42   0
   2  -5  -3  248.79   10.03   0
   3  -4  -3    3.89    3.10   0
   3   0  -1    1.57    1.50   0
   4 -10  -4    1.25    4.19   0
   4  -9  -4    9.18    4.94   0
   4  -8  -4    2.24    3.77   0
   5 -11  -4    0.34    4.82   0
   5 -10  -4   25.60    7.24   0
   5  -7  -4   37.13    6.59   0
   5  -3  -3   29.22    4.48   0
   5  -1  -2   20.24    3.14   0
   6 -12  -4    4.50    6.22   0
   6 -11  -4   -1.45    5.85   0
   6  -6  -4   50.90    6.62   0
   6  -3  -3  105.51    7.76   0
   6  -1  -2   38.30    4.44   0
   7 -12  -4   -0.43    5.99   0
   7 -11  -4    4.15    6.96   0
   7  -6  -4   59.56    7.76   0
   7  -3  -3   41.56    5.81   0
   7  -1  -2   18.15    3.91   0
   8 -11  -4   19.00    8.42   0
   8  -6  -4    2.03    4.45   0
   8  -3  -3  126.44    9.04   0
   8   4   3   53.08    2.29   0
   9 -11  -4   -1.13    5.89   0
   9 -10  -4   -0.26    7.05   0
   9  -9  -4   26.61    8.10   0
   9  -8  -4    3.53    6.28   0
   9  -7  -4   17.69    6.84   0
   9   0  -1   -0.04    2.83   0
   9   3   2    2.64    2.08   0
  10 -10  -4    7.00    6.42   0
  10  -9  -4    3.04    6.04   0
  10  -8  -4   -1.02    4.86   0
  10  -4  -3   31.70    6.41   0
  10  -2  -2    2.58    3.79   0
  10   4   4    1.66    2.02   0
  11  -5  -3   33.40    7.43   0
  11  -1  -1    5.99    4.19   0
  12  -7  -3    2.92    6.86   0
  12  -6  -3   -0.56    5.14   0
  12   3   4    0.09    2.92   0
  13  -5  -2   -3.02    6.14   0
  13   0   1   -4.12    3.82   0
  -8  -9   3    0.78    1.66   0
  -8  -8   3    2.66    1.34   0
  -3  -9  -1   -1.01    2.59   0
  -3  -8  -1   13.73    3.36   0
  -1 -10  -2   21.19    4.83   0
  -1  -7  -2   41.42    4.70   0
   1  -9  -3   39.79    5.71   0
   1  -8  -3    2.69    3.36   0
   2 -12  -3    7.41    4.89   0
   2 -11  -3   10.31    5.71   0
   3 -13  -3   18.45    6.60   0
   4 -13  -3   10.83    7.17   0
   5  -9  -4   19.79    5.65   0
   5  -8  -4    4.85    4.25   0
   6 -10  -4   19.23    6.48   0
   6  -9  -4    0.67    5.73   0
   6  -8  -4   84.49    9.58   0
   6  -7  -4    2.70    4.09   0
   7 -10  -4    2.48    5.49   0
   7  -9  -4    2.49    6.08   0
   7  -8  -4   12.91    6.47   0
   7  -7  -4    3.15    4.32   0
   8 -10  -4    7.31    6.06   0
   8  -9  -4    3.39    5.51   0
   8  -8  -4    2.46    5.11   0
   8  -7  -4   14.47    5.61   0
   9  -4  -3  145.25   10.53   0
   9   1   0   78.28    5.52   0
   9   2   1    9.34    2.67   0
  10  -5  -3   -1.04    5.13   0
  11  -6  -3   43.33    8.26   0
  11  -3  -2   11.41    4.98   0
  11   0   0    3.16    3.78   0
  11   2   2    0.73    3.32   0
  12  -8  -3    2.25    5.89   0
  12  -4  -2    1.15    4.86   0
  12  -2  -1   -1.48    3.99   0
  13  -6  -2   -1.78    6.32   0
  13  -3  -1   -3.16    4.42   0
  -5 -12   1    3.01    4.04   0
  -4 -11   0    3.73    3.89   0
  -2 -12  -1    1.51    3.76   0
  -1  -9  -2   91.04    7.23   0
  -1  -8  -2   65.94    6.00   0
  -1  -3  -1  216.92    5.26   0
   0 -12  -2   -0.92    4.37   0
   1 -13  -2    0.25    5.18   0
   2 -10  -3    4.50    5.05   0
   2  -6  -3  168.45    9.03   0
   3 -12  -3    6.40    5.30   0
   3  -5  -3  272.84   11.33   0
   3  -2  -2   81.91    4.93   0
   4 -12  -3    0.26    5.63   0
   4  -4  -3  129.96    7.86   0
   5 -13  -3    1.32    5.90   0
   8  -4  -3  254.73   12.90   0
   8   0  -1   -2.22    2.52   0
   9  -2  -2    5.70    3.95   0
  10  -6  -3    6.93    6.09   0
  10  -1  -1    1.87    3.46   0
  11  -9  -3    0.70    6.09   0
  11  -8  -3    9.74    6.59   0
  11  -7  -3   29.83    7.13   0
  11   1   1   -0.06    3.45   0
  12  -5  -2   10.90    6.04   0
  12  -1   0   49.59    6.42   0
  13  -4  -1   -2.00    4.95   0
  13  -2   0   -1.47    4.01   0
  -4 -10   0    0.83    3.44   0
  -4  -6   0   33.07    2.67   0
  -3 -13   0    1.25    4.46   0
  -2 -11  -1    1.28    4.07   0
  -2  -5  -1   28.86    2.95   0
  -1 -13  -1   15.40    5.46   0
   0 -14  -1    1.95    5.49   0
   0 -11  -2   -1.49    3.87   0
   0  -5  -2    2.79    2.25   0
   2  -9  -3   11.47    4.28   0
   2  -8  -3    3.50    3.53   0
   2  -7  -3    8.76    3.62   0
   3 -11  -3   -2.15    4.27   0
   3 -10  -3   15.51    6.02   0
   3  -6  -3   72.61    7.09   0
   4 -11  -3    3.71    5.89   0
   4   0  -1    0.02    1.69   0
   5 -12  -3    5.46    5.92   0
   5  -4  -3   24.14    4.60   0
   6 -12  -3    2.42    6.80   0
   6  -4  -3    6.91    3.63   0
   7 -12  -3    0.80    5.79   0
   7  -4  -3   13.60    4.33   0
   7   0  -1   -0.85    2.39   0
   8 -11  -3    6.24    7.02   0
   8  -5  -3   43.84    7.08   0
   8  -2  -2   -0.84    3.39   0
   9 -11  -3    6.03    6.45   0
   9 -10  -3   -3.12    6.29   0
   9  -6  -3   -2.76    5.24   0
   9  -5  -3    5.74    4.31   0
  10 -10  -3    5.26    6.26   0
  10  -9  -3   -0.02    5.88   0
  10  -8  -3    4.38    6.37   0
  10  -7  -3   -0.80    5.05   0
  10  -3  -2   13.34    4.34   0
  11  -4  -2    7.04    4.67   0
  11  -2  -1   10.41    4.41   0
  11   4   5   13.43    2.68   0
  12  -7  -2    3.08    6.87   0
  12  -6  -2   -2.90    5.31   0
  12  -3  -1   10.36    5.17   0
  12   0   1    2.94    4.24   0
  12   1   2    7.54    4.42   0
  12   2   3    5.40    3.76   0
  13  -5  -1   -0.57    6.14   0
  13  -1   1    1.43    5.02   0
  -4  -9   0   30.55    4.34   0
   0 -10  -2    0.32    3.77   0
   0  -6  -2   -1.63    2.84   0
   1 -12  -2   11.45    4.56   0
   2 -13  -2    1.32    4.62   0
   2  -3  -2   11.62    2.82   0
   3 -13  -2   16.12    7.21   0
   3  -9  -3   23.53    5.90   0
   3  -8  -3   31.10    5.97   0
   3  -7  -3   -3.81    3.79   0
   4 -10  -3   18.89    6.29   0
   4  -5  -3  425.72   14.41   0
   4  -2  -2  129.77    6.49   0
   5 -11  -3    1.80    5.23   0
   5  -5  -3    8.07    4.63   0
   5   0  -1   -0.34    1.99   0
   6 -11  -3   15.84    6.40   0
   6  -5  -3  364.58   14.79   0
   6   0  -1    2.06    2.37   0
   7 -11  -3    1.30    5.88   0
   7  -5  -3  121.45    9.23   0
   7  -2  -2   49.09    5.70   0
   8 -10  -3   -3.26    6.62   0
   8  -6  -3  133.97   10.86   0
   8   1   0   -1.32    2.33   0
   9  -9  -3    2.21    5.26   0
   9  -8  -3   -0.52    5.12   0
   9  -7  -3   27.26    6.77   0
   9  -3  -2   62.42    7.05   0
   9  -1  -1   -0.54    3.25   0
  10  -4  -2   12.55    5.29   0
  10   0   0   -1.13    3.27   0
  11  -5  -2   -3.25    4.26   0
  12  -4  -1   12.86    5.74   0
  13  -3   0    2.87    4.92   0
  13   0   2   11.90    5.26   0
  -6 -12   2   19.49    4.39   0
  -5 -11   1   13.36    4.27   0
  -4 -13   1   11.60    5.09   0
  -4  -8   0    8.03    2.87   0
  -4  -7   0    1.79    2.05   0
  -3 -12   0    8.90    4.11   0
  -2 -10  -1    9.67    3.84   0
  -1 -12  -1    0.62    4.19   0
   0 -13  -1   11.69    5.55   0
   0  -9  -2  218.72   11.16   0
   0  -8  -2   31.20    5.13   0
   0  -7  -2   22.79    4.45   0
   1 -11  -2   -1.61    4.24   0
   2 -12  -2   -1.72    4.89   0
   4 -13  -2    2.60    6.56   0
   4  -9  -3    2.44    4.12   0
   4  -8  -3    4.76    4.80   0
   4  -7  -3   42.67    6.08   0
   4  -6  -3   -0.31    3.27   0
   5 -13  -2    2.48    7.26   0
   5 -10  -3   -1.16    4.63   0
   5  -9  -3    4.82    5.72   0
   5  -8  -3   11.12    5.71   0
   5  -7  -3   27.53    6.10   0
   5  -6  -3   25.24    5.17   0
   5  -2  -2    7.94    2.98   0
   6 -10  -3    9.29    5.82   0
   6  -9  -3    4.09    5.99   0
   6  -6  -3    4.99    4.75   0
   6  -2  -2  191.67    8.79   0
   7 -10  -3   28.01    7.32   0
   7  -9  -3   -0.55    4.95   0
   7  -8  -3   -0.04    5.68   0
   7  -7  -3   -2.53    4.75   0
   7  -6  -3    2.31    3.97   0
   8  -9  -3    1.07    5.33   0
   8  -8  -3    5.10    5.41   0
   8  -7  -3    0.05    4.59   0
   8   2   1    1.07    2.01   0
   8   3   2    7.96    1.98   0
  10  -5  -2   -1.47    5.02   0
  10  -2  -1   45.31    6.10   0
  10   1   1   15.98    3.87   0
  10   3   3    4.20    2.80   0
  11  -9  -2    6.50    6.46   0
  11  -8  -2    0.68    5.61   0
  11  -7  -2   11.43    5.86   0
  11  -6  -2    0.86    4.69   0
  11  -3  -1    5.26    4.54   0
  11  -1   0    2.05    3.93   0
  12  -5  -1   17.65    6.44   0
  12  -2   0    4.22    4.32   0
  13  -4   0    2.02    5.25   0
  -7 -12   3    0.69    3.46   0
  -3 -11   0   40.74    5.87   0
  -2 -13   0    2.83    4.23   0
  -2  -9  -1    2.56    3.22   0
  -2  -8  -1   18.43    4.13   0
  -2  -7  -1   33.03    4.14   0
  -2  -6  -1    0.34    2.02   0
  -1 -11  -1   10.78    4.47   0
   1 -10  -2    4.97    4.49   0
   1  -5  -2   77.08    5.80   0
   2 -11  -2   38.71    7.29   0
   3 -12  -2   -4.05    4.16   0
   3  -3  -2   59.37    5.16   0
   4 -12  -2    8.85    6.27   0
   6 -12  -2   19.78    8.03   0
   6  -8  -3    1.31    4.17   0
   6  -7  -3   49.98    6.93   0
   7 -12  -2    2.16    6.78   0
   7   1   0   68.78    4.44   0
   8  -3  -2   24.91    4.82   0
   8  -1  -1   39.36    5.00   0
   9 -11  -2   12.01    6.88   0
   9  -4  -2    7.21    4.16   0
  10 -10  -2    2.39    5.98   0
  10  -9  -2    8.89    6.54   0
  10  -8  -2   -4.47    5.55   0
  10  -7  -2    9.10    6.49   0
  10  -6  -2   10.30    6.37   0
  10   2   2   -0.30    2.80   0
  11   0   1    2.24    3.95   0
  12  -7  -1    7.07    7.25   0
  12  -6  -1   30.46    7.86   0
  12  -1   1    1.31    4.27   0
  13  -5   0    0.81    6.32   0
  13  -2   1   -1.43    4.01   0
  -6 -11   2   12.30    3.95   0
  -5 -13   2    1.67    4.24   0
  -5 -10   1   -1.09    2.87   0
  -4 -12   1    9.48    4.44   0
   0 -12  -1   -1.73    4.25   0
   1 -13  -1    3.83    4.89   0
   1  -8  -2   20.10    4.94   0
   1  -6  -2   30.79    4.76   0
   2 -10  -2    5.92    5.19   0
   2  -4  -2   19.33    3.50   0
   2  -1  -1   92.09    3.90   0
   3 -11  -2    6.61    5.80   0
   4  -3  -2  366.86   11.58   0
   5 -12  -2    8.58    6.15   0
   6  -3  -2   70.37    6.60   0
   7 -11  -2    7.90    7.18   0
   7  -3  -2   67.57    6.41   0
   8 -11  -2    8.23    6.37   0
   8 -10  -2   10.12    7.04   0
   8  -4  -2  179.93   11.02   0
   9 -10  -2    4.06    6.16   0
   9  -9  -2   33.52    8.44   0
   9  -8  -2   -4.78    5.77   0
   9  -6  -2   -2.55    5.20   0
   9  -5  -2   24.88    5.63   0
   9  -2  -1   13.81    4.42   0
   9   0   0    4.33    3.11   0
  10  -3  -1    0.07    4.05   0
  11  -5  -1   19.16    6.29   0
  11  -4  -1   14.92    4.92   0
  11  -2   0    8.74    4.35   0
  11   3   4   19.71    3.67   0
  12  -3   0    2.20    4.49   0
  13  -3   1   20.90    6.09   0
  13  -1   2   16.19    5.62   0
  -3 -13   1    5.98    4.58   0
  -3 -10   0    1.81    3.55   0
  -2 -12   0    5.88    4.24   0
  -1 -13   0   15.02    5.51   0
  -1 -10  -1    2.87    3.82   0
  -1  -4  -1    2.22    1.81   0
   0 -14   0   16.24    6.20   0
   0 -11  -1   35.76    6.24   0
   1 -12  -1    2.75    4.89   0
   1  -7  -2   30.46    4.63   0
   2 -13  -1    1.53    4.66   0
   2  -9  -2   41.01    6.51   0
   3 -13  -1    4.62    6.90   0
   3 -10  -2   11.65    5.87   0
   4 -13  -1    7.69    6.95   0
   4 -11  -2    9.77    5.56   0
   5 -13  -1    8.90    7.34   0
   5 -11  -2   -1.26    4.99   0
   5  -3  -2   -0.46    2.84   0
   6 -11  -2    5.37    5.53   0
   6 -10  -2    4.07    6.42   0
   6   1   0   10.77    2.31   0
   7 -10  -2    5.29    5.73   0
   7  -4  -2   18.26    5.20   0
   7  -1  -1   46.47    4.94   0
   8  -9  -2   -2.85    4.90   0
   8  -8  -2   37.81    8.10   0
   8  -5  -2   68.85    8.03   0
   9  -7  -2   11.80    5.65   0
  10 -10  -1   -0.27    7.13   0
  10  -4  -1   31.46    6.37   0
  10  -1   0   -0.90    3.20   0
  10   5   6    0.53    1.74   0
  11  -7  -1   -3.18    5.59   0
  11  -6  -1    3.32    4.84   0
  11   1   2   13.46    4.23   0
  11   2   3   16.81    4.16   0
  12  -4   0   -3.61    4.63   0
  12   0   2   10.17    4.56   0
  12   1   3    1.58    3.79   0
  12   2   4    0.34    3.64   0
  13  -4   1    2.58    5.57   0
  13   0   3   -1.76    4.20   0
  -5  -9   1    0.16    2.80   0
  -1  -9  -1   25.68    4.84   0
   2 -12  -1   11.22    5.93   0
   2  -8  -2   59.44    6.59   0
   2  -7  -2   16.54    4.65   0
   2  -6  -2   25.61    4.95   0
   2  -5  -2    1.69    2.91   0
   3  -9  -2    8.51    5.11   0
   3  -4  -2  188.50    8.59   0
   4 -10  -2   -3.83    4.31   0
   4  -9  -2  160.04   11.79   0
   4  -4  -2   57.13    6.02   0
   5 -10  -2    3.85    5.02   0
   5  -4  -2    7.20    4.28   0
   6  -9  -2    4.43    5.96   0
   6  -4  -2    1.93    3.31   0
   6  -1  -1   10.43    3.28   0
   7 -12  -1   -0.46    6.71   0
   7  -9  -2    4.03    5.34   0
   7  -8  -2   68.13    9.26   0
   7  -5  -2   13.02    5.22   0
   7   2   1    0.31    1.67   0
   8  -7  -2   -0.91    4.49   0
   8  -6  -2    5.11    4.31   0
   8  -2  -1   -0.00    3.41   0
   8   0   0    5.00    3.31   0
   9 -10  -1    5.06    6.91   0
   9  -3  -1   26.43    5.45   0
   9   1   1   14.83    3.39   0
  10  -9  -1    3.85    6.10   0
  10  -8  -1   -3.42    5.70   0
  10  -5  -1   -0.14    4.82   0
  11  -3   0   15.21    5.27   0
  12  -7   0    3.37    6.50   0
  12  -6   0    0.96    6.10   0
  12  -5   0   13.89    5.57   0
  12  -2   1    1.42    4.10   0
  13  -2   2    6.97    4.75   0
  -7 -11   3   -1.49    3.10   0
  -6 -10   2   11.28    3.62   0
  -5 -12   2    7.16    4.19   0
  -5  -8   1    8.08    2.60   0
  -4 -11   1    5.66    3.98   0
  -3  -9   0   46.12    5.17   0
  -2 -11   0   16.77    4.80   0
  -1 -12   0    5.01    4.55   0
  -1  -8  -1   14.78    3.97   0
  -1  -5  -1   12.01    2.68   0
   0 -13   0    0.62    4.32   0
   0 -10  -1   27.01    5.41   0
   0  -3  -1   65.98    3.69   0
   1 -11  -1   19.64    5.73   0
   3 -12  -1   -0.45    4.45   0
   3  -8  -2   12.57    4.34   0
   3  -7  -2    3.80    4.24   0
   3  -6  -2   11.61    4.64   0
   3  -5  -2   78.52    6.48   0
   3  -1  -1   -0.85    1.61   0
   3   1   0  154.12    3.18   0
   4 -12  -1   15.49    6.75   0
   4  -8  -2   15.80    5.44   0
   4  -5  -2  149.95    9.15   0
   5 -12  -1    1.01    5.56   0
   5  -9  -2    3.19    4.40   0
   5  -8  -2   36.31    6.87   0
   5  -5  -2   34.74    5.80   0
   5  -1  -1  328.87    9.56   0
   5   1   0  766.29   10.55   0
   6 -12  -1    1.26    5.93   0
   6  -8  -2   28.40    6.15   0
   6  -7  -2    1.04    4.69   0
   6  -6  -2    4.28    4.59   0
   6  -5  -2   64.05    6.85   0
   7 -11  -1    8.00    7.26   0
   7  -7  -2    0.35    3.98   0
   7  -6  -2    1.80    3.77   0
   8 -11  -1    4.38    6.08   0
   9  -9  -1   -1.06    6.39   0
   9  -4  -1    1.11    4.34   0
   9  -1   0   76.14    6.55   0
  10  -7  -1    3.55    5.02   0
  10  -6  -1    3.30    4.97   0
  10  -2   0    1.52    3.69   0
  10   0   1    1.34    3.26   0
  11  -4   0    5.59    5.07   0
  11  -1   1    2.31    3.98   0
  12  -3   1    5.05    4.94   0
  12  -1   2    3.70    4.67   0
  13  -3   2    1.55    4.73   0
  -4 -13   2    3.16    4.80   0
  -3 -12   1   -1.28    3.53   0
  -3  -8   0    6.24    3.13   0
  -3  -4   0   16.49    1.59   0
  -2 -13   1    1.13    4.26   0
  -1  -7  -1   22.62    3.98   0
  -1  -6  -1   24.32    3.60   0
   0  -9  -1    4.17    3.98   0
   1 -13   0   12.86    5.67   0
   1 -10  -1   23.99    5.69   0
   1  -2  -1  357.31    7.37   0
   2 -13   0    3.67    5.80   0
   2 -11  -1   10.29    5.09   0
   3 -11  -1   12.76    6.27   0
   4 -11  -1    3.24    5.90   0
   4  -7  -2   62.02    6.92   0
   4  -6  -2    4.30    3.54   0
   4  -1  -1    5.30    2.13   0
   4   1   0  977.64   10.01   0
   5 -11  -1    9.57    6.68   0
   5  -7  -2    6.36    4.09   0
   5  -6  -2   32.97    5.52   0
   6 -11  -1    5.35    5.61   0
   7 -10  -1    1.98    6.50   0
   7  -2  -1    7.95    3.83   0
   8 -10  -1    4.04    5.94   0
   8  -9  -1   -3.75    5.98   0
   8  -3  -1    2.25    4.03   0
   9  -8  -1   -0.36    5.44   0
   9  -7  -1    4.57    5.94   0
   9  -6  -1   63.55    8.49   0
   9  -5  -1   14.90    5.65   0
   9   2   2    2.80    2.68   0
  11  -8   0    0.24    5.69   0
  11  -7   0   -2.85    5.95   0
  11  -6   0    2.95    5.58   0
  11  -5   0    7.41    4.80   0
  11   0   2    3.93    4.14   0
  12  -4   1    4.31    5.28   0
  -5  -7   1  129.18    4.83   0
  -4 -10   1   -3.81    3.04   0
  -2 -10   0   16.55    4.27   0
  -1 -11   0   -2.47    3.53   0
   0 -14   1    2.15    5.06   0
   0 -12   0   17.99    5.14   0
   0  -8  -1   99.40    7.54   0
   2 -10  -1    0.94    4.53   0
   3 -13   0   -0.97    5.27   0
   4 -13   0    0.75    5.61   0
   5 -13   0   -3.26    5.50   0
   6 -10  -1   -1.48    5.89   0
   6  -2  -1    1.77    3.27   0
   7 -12   0    9.51    7.33   0
   7  -9  -1   34.02    8.01   0
   7   0   0  160.71    7.15   0
   7   3   2   37.21    2.44   0
   8 -11   0    9.05    7.22   0
   8  -8  -1   -0.30    5.79   0
   8  -4  -1  140.47    9.87   0
   9 -10   0    0.05    6.52   0
   9   3   3   43.13    3.75   0
   9   4   4   14.64    2.40   0
  10  -9   0   10.70    6.63   0
  10  -8   0    4.09    6.58   0
  10  -3   0   40.12    5.89   0
  10   1   2   17.66    4.13   0
  11  -2   1    2.91    4.28   0
  12  -6   1    4.13    5.55   0
  12  -5   1   16.49    6.10   0
  12  -2   2    2.28    4.25   0
  12   0   3   -1.88    4.26   0
  -8 -11   4   21.16    3.74   0
  -6 -12   3    0.95    4.06   0
  -6  -9   2    7.08    2.89   0
  -5 -11   2   -0.03    3.46   0
  -5  -6   1   21.67    2.04   0
  -3 -11   1    9.38    4.56   0
  -3  -7   0   62.20    4.57   0
  -3  -6   0   18.87    2.80   0
  -3  -5   0   55.82    3.16   0
  -2 -12   1   10.79    5.03   0
  -1 -13   1    2.05    4.68   0
   0  -7  -1  274.62   10.81   0
   0  -4  -1  233.36    7.36   0
   1 -12   0   -0.70    3.96   0
   1  -9  -1   48.10    6.04   0
   2 -12   0    8.00    5.73   0
   2  -2  -1   16.39    2.83   0
   3 -10  -1    2.32    4.10   0
   4 -10  -1   -3.03    4.33   0
   5 -12   0   13.83    7.82   0
   5 -10  -1   -3.83    4.54   0
   6 -12   0   -2.66    5.65   0
   6  -9  -1   12.27    6.42   0
   6   2   1   13.73    1.97   0
   7 -11   0    0.26    6.67   0
   7  -8  -1    1.16    5.70   0
   7  -3  -1  399.73   13.88   0
   8  -7  -1    0.89    4.61   0
   8  -6  -1    3.70    4.18   0
   8  -5  -1  117.25    9.37   0
   8  -1   0    0.45    3.05   0
   8   1   1    5.25    2.65   0
   9  -9   0   -2.75    6.67   0
   9  -2   0   21.90    4.79   0
   9   0   1    0.53    3.19   0
  10  -7   0   33.61    7.15   0
  10  -6   0    7.49    5.93   0
  10  -5   0   -0.86    4.70   0
  10  -4   0   -3.01    3.66   0
  10  -1   1   16.81    4.32   0
  10   2   3    2.12    3.17   0
  11  -8   1    2.74    7.24   0
  11  -3   1    4.83    4.57   0
  11   1   3    3.46    4.02   0
  11   4   6   -1.28    2.70   0
  12  -3   2   -1.55    4.42   0
  12   1   4   20.36    5.10   0
  12   2   5    1.15    3.68   0
  -9  -8   4    2.25    1.37   0
  -7 -10   3   18.44    3.55   0
  -5 -13   3   -0.49    4.36   0
  -4 -12   2    5.76    4.36   0
  -3 -13   2   12.11    4.76   0
  -2  -9   0   57.59    5.78   0
  -1 -10   0   32.23    5.37   0
   0 -13   1    7.90    5.49   0
   0 -11   0    1.79    3.48   0
   0  -6  -1   -0.83    2.84   0
   0  -5  -1  302.89    9.36   0
   1  -8  -1    5.80    4.10   0
   1  -3  -1  222.35    7.02   0
   2  -9  -1   26.72    5.25   0
   3 -12   0   10.00    5.40   0
   3  -9  -1    0.72    4.42   0
   4 -12   0    0.70    4.95   0
   4  -9  -1   20.02    6.00   0
   4  -2  -1  129.73    6.53   0
   5  -9  -1   -1.35    3.92   0
   5  -2  -1  107.22    6.29   0
   6 -11   0    6.52    6.90   0
   6  -8  -1   22.00    5.95   0
   6  -3  -1   10.96    4.20   0
   7  -7  -1    1.75    4.06   0
   7  -6  -1   -0.65    4.49   0
   7  -5  -1  239.36   12.52   0
   7  -4  -1   77.21    7.15   0
   8 -10   0   17.33    6.97   0
   9  -8   0    4.88    6.21   0
   9  -3   0   17.22    4.86   0
  10  -9   1    0.11    6.66   0
  10   3   4    3.85    2.97   0
  10   4   5    1.03    2.39   0
  11  -7   1   16.83    6.58   0
  11  -6   1    3.08    5.64   0
  11  -5   1   -0.46    4.92   0
  11  -4   1    2.03    4.00   0
  11  -1   2   12.71    4.67   0
  11   2   4    2.19    3.89   0
  11   3   5    2.69    3.31   0
  12  -6   2    3.32    6.14   0
  12  -5   2    9.36    6.36   0
  12  -4   2    3.72    5.21   0
  12  -1   3    0.62    4.56   0
  -4  -9   1   15.09    3.58   0
  -2  -8   0  198.94    9.02   0
  -1 -12   1    2.60    4.43   0
   1 -13   1   17.86    6.02   0
   1 -11   0   -0.21    3.51   0
   1  -7  -1    6.65    3.95   0
   2 -13   1    0.01    5.94   0
   2 -11   0   20.95    6.45   0
   2  -8  -1   57.05    6.45   0
   3 -13   1    2.01    6.65   0
   3 -11   0   37.95    7.77   0
   3  -8  -1   -2.17    3.95   0
   4 -13   1   -1.72    6.37   0
   4 -11   0    6.98    6.25   0
   4  -8  -1   46.49    6.99   0
   5 -11   0    6.32    5.46   0
   5  -8  -1    5.69    4.35   0
   5  -3  -1   19.67    4.33   0
   6  -7  -1   56.25    7.15   0
   6  -6  -1   -5.00    3.89   0
   6  -5  -1  149.66    9.86   0
   6  -4  -1   -1.89    3.67   0
   6   0   0    6.25    2.48   0
   7 -10   0   29.07    7.41   0
   8 -11   1    4.60    6.90   0
   8  -9   0    0.06    5.18   0
   8  -2   0   14.79    4.20   0
   9 -10   1    4.31    6.91   0
   9  -7   0    3.53    5.00   0
   9  -6   0   13.89    5.11   0
   9  -5   0   55.07    7.76   0
   9  -4   0    7.74    3.99   0
  10  -8   1    5.65    7.08   0
  10  -2   1   26.61    5.18   0
  -9 -11   5    0.76    2.60   0
  -7 -12   4   -0.39    3.58   0
  -3 -10   1   -0.28    3.41   0
  -2 -13   2    3.74    4.57   0
  -2 -11   1   11.04    4.49   0
  -1  -9   0    4.52    3.71   0
   0 -12   1   -1.45    4.30   0
   0 -10   0   58.27    6.50   0
   1  -6  -1    8.79    3.25   0
   1  -5  -1  135.67    7.13   0
   1  -4  -1    6.87    2.51   0
   2  -7  -1   -0.59    2.95   0
   2  -3  -1  340.96    9.30   0
   3  -7  -1   24.52    5.30   0
   4  -7  -1   10.70    4.18   0
   4  -3  -1   49.47    5.09   0
   5 -12   1    7.27    6.97   0
   5 -10   0   16.53    6.79   0
   5  -7  -1  133.93    9.74   0
   5  -6  -1   30.70    5.89   0
   5  -5  -1  247.08   11.69   0
   5  -4  -1   70.97    6.71   0
   6 -12   1    2.42    6.11   0
   6 -10   0    0.40    5.11   0
   7 -11   1    5.85    7.27   0
   7  -9   0    2.52    5.15   0
   7  -1   0   70.43    5.66   0
   7   4   3    3.66    1.19   0
   8 -10   1    3.82    6.75   0
   8  -8   0   15.88    6.09   0
   8  -7   0    5.72    5.75   0
   8  -3   0   52.71    6.39   0
   8   2   2    3.00    2.21   0
   9  -9   1   10.59    7.15   0
   9  -1   1   16.58    4.17   0
  10  -7   1   -1.11    4.62   0
  10  -6   1    9.16    5.91   0
  10  -5   1    9.65    5.68   0
  10  -4   1   37.31    6.63   0
  10  -3   1    2.54    4.08   0
  10   0   2   36.41    5.07   0
  11  -7   2   18.72    7.55   0
  11  -2   2    2.58    4.11   0
  11   0   3    0.43    4.11   0
  12  -2   3    2.26    4.23   0
  12   0   4   -1.69    4.30   0
  -6 -11   3   16.75    4.34   0
  -6  -8   2   29.06    3.07   0
  -5 -12   3   -0.15    4.17   0
  -5 -10   2    0.80    3.22   0
  -4 -13   3   12.92    5.05   0
  -4 -11   2   12.37    4.68   0
  -4  -8   1   41.14    4.30   0
  -3 -12   2    1.99    3.72   0
  -2  -7   0   53.94    4.88   0
  -1 -13   2    2.41    4.87   0
   1 -12   1    2.80    5.03   0
   1 -10   0   32.86    5.62   0
   2 -12   1   -2.07    5.00   0
   2 -10   0   17.29    5.59   0
   2  -6  -1  177.54    9.06   0
   2  -5  -1   36.63    4.94   0
   2  -4  -1  957.73   17.01   0
   3 -12   1   10.66    6.26   0
   3 -10   0    5.19    5.46   0
   3  -6  -1    1.13    3.31   0
   3  -5  -1    2.02    3.93   0
   3  -4  -1  818.69   17.01   0
   3  -3  -1  501.90   12.14   0
   4 -12   1   -4.08    4.56   0
   4 -10   0   -2.48    4.33   0
   4  -6  -1   92.21    7.50   0
   4  -5  -1   11.43    3.99   0
   4  -4  -1   12.18    3.67   0
   5   0   0  668.30   11.69   0
   6 -11   1   13.97    7.79   0
   6  -9   0    5.22    5.18   0
   7  -8   0   58.73    8.18   0
   7   1   1    0.07    2.12   0
   8  -6   0    7.98    4.52   0
   8  -5   0    8.69    4.98   0
   8  -4   0   17.72    4.59   0
   8   0   1   -0.91    2.95   0
   9  -8   1   -1.78    5.60   0
   9   1   2    6.94    3.25   0
  10  -9   2    3.99    6.91   0
  11  -6   2   11.22    6.19   0
  11  -5   2   -0.66    4.93   0
  11  -4   2    2.06    4.69   0
  11  -3   2   10.13    4.62   0
  12  -5   3   -2.52    5.86   0
  12  -4   3    8.82    5.61   0
  12  -3   3    0.09    4.53   0
  12   1   5   -0.57    3.96   0
  -8 -10   4    8.66    3.03   0
  -2 -10   1    0.67    3.90   0
  -1 -11   1   18.25    4.98   0
  -1  -8   0  232.34   10.14   0
   0 -13   2    1.84    5.11   0
   0  -9   0   -0.83    3.04   0
   1 -13   2   -1.94    4.94   0
   1  -9   0    4.03    4.23   0
   3 -13   2   11.69    7.07   0
   4 -13   2   -0.68    6.34   0
   4  -9   0   32.11    6.72   0
   5 -11   1    8.33    6.43   0
   5  -9   0  111.24    9.99   0
   6 -12   2   23.64    8.12   0
   6  -8   0    2.56    5.55   0
   6  -1   0    5.66    2.93   0
   7 -10   1    3.09    5.98   0
   7  -7   0   18.37    5.33   0
   7  -6   0  116.35    9.72   0
   7  -2   0  113.22    7.26   0
   8 -11   2    3.47    6.06   0
   8  -9   1   -2.42    5.00   0
   9 -10   2    1.44    5.73   0
   9  -7   1    8.51    5.40   0
   9  -6   1   30.92    7.13   0
   9  -2   1    7.65    4.03   0
  10  -8   2    5.35    5.86   0
  10  -1   2   24.44    4.96   0
  10   1   3    0.74    3.41   0
  11  -1   3    6.69    4.43   0
  11   1   4   20.42    4.83   0
  12  -1   4   24.50    5.56   0
  -7  -9   3   -0.74    2.39   0
  -3 -13   3   12.72    4.93   0
  -3  -9   1    1.47    2.82   0
  -2 -12   2   -1.07    3.85   0
  -2  -6   0   -0.02    2.04   0
   0 -11   1   40.30    6.11   0
   1 -11   1   13.22    5.62   0
   2 -13   2    4.39    5.37   0
   2 -11   1   -0.88    5.04   0
   2  -9   0   64.40    7.08   0
   3 -11   1    0.38    5.59   0
   3  -9   0   46.04    6.53   0
   4 -11   1   -4.11    4.55   0
   5 -12   2    2.56    6.65   0
   5  -8   0    2.57    4.93   0
   5   2   1  169.68    4.07   0
   6 -10   1   14.73    6.17   0
   6  -7   0   -0.83    4.55   0
   7 -11   2    6.19    6.89   0
   7  -9   1   -1.20    5.87   0
   7  -5   0   -1.22    3.24   0
   7  -4   0   32.32    5.21   0
   7  -3   0    3.77    3.14   0
   8 -10   2   24.54    8.41   0
   8  -8   1    1.50    5.43   0
   9  -9   2    4.48    5.93   0
   9  -5   1   13.94    5.11   0
   9  -4   1    8.45    4.71   0
   9  -3   1   32.29    5.21   0
  10  -7   2    1.34    5.21   0
  10  -6   2    2.98    5.38   0
  10  -2   2   -1.11    3.43   0
  11  -7   3   -0.48    6.10   0
  11  -2   3   12.09    4.75   0
  12  -3   4    1.91    5.72   0
  12  -2   4   -1.10    4.05   0
  -5 -13   4    3.98    4.39   0
  -5  -9   2    5.13    3.29   0
  -4 -12   3    4.22    4.50   0
  -4  -7   1   11.33    2.69   0
  -3 -11   2    7.54    4.14   0
  -2 -13   3    2.22    4.64   0
  -2  -5   0    0.73    1.94   0
  -1 -12   2   10.53    5.07   0
  -1 -10   1   26.02    5.12   0
  -1  -7   0   69.04    5.65   0
   0  -8   0  107.35    7.45   0
   1  -8   0  230.17   11.27   0
   3  -8   0    7.47    4.62   0
   4 -12   2    5.41    6.50   0
   4  -8   0    9.14    4.26   0
   4   0   0    4.87    1.84   0
   5 -10   1   -2.35    4.67   0
   5  -7   0   91.93    8.65   0
   6 -11   2   24.77    8.46   0
   6  -9   1   -1.68    5.49   0
   6  -6   0   17.05    4.75   0
   6  -2   0   93.07    6.52   0
   7  -8   1    1.13    5.67   0
   8  -7   1    3.99    4.41   0
   8  -1   1    7.79    3.40   0
   8   3   3   52.34    3.58   0
   9  -8   2   -1.91    4.72   0
   9   0   2   21.84    4.17   0
   9   2   3    1.37    2.59   0
  10  -8   3    1.57    6.52   0
  10  -5   2    3.08    4.32   0
  10  -4   2   -0.94    4.20   0
  10  -3   2   15.70    5.01   0
  10   2   4    0.48    3.48   0
  11  -6   3   10.53    5.82   0
  11  -5   3    0.56    5.06   0
  11  -4   3   21.20    6.07   0
  11  -3   3   -0.35    4.33   0
  11   2   5    8.50    4.04   0
  12  -4   4    3.87    5.57   0
  12   0   5   -1.13    4.02   0
  -7 -11   4    1.11    3.56   0
  -6 -12   4    4.18    4.07   0
  -6 -10   3   12.90    3.92   0
  -5 -11   3   -1.66    3.67   0
  -4 -10   2   -1.47    2.97   0
  -2  -9   1   27.28    4.63   0
  -2  -4   0  260.18    5.92   0
  -2  -3   0  218.13    4.09   0
  -1 -13   3   15.74    5.96   0
   0 -12   2   -2.14    3.63   0
   0 -10   1   22.48    5.26   0
   0  -7   0    1.46    3.40   0
   1 -12   2   16.03    5.96   0
   1 -10   1    2.95    4.34   0
   2 -12   2   -1.63    5.02   0
   2  -8   0  180.09   10.35   0
   3 -13   3    2.84    6.42   0
   3 -12   2    1.25    4.80   0
   3 -10   1   19.51    6.17   0
   4 -10   1   18.34    6.01   0
   4  -7   0   -0.62    4.09   0
   5 -11   2    7.39    6.26   0
   5  -6   0   51.26    6.73   0
   5  -1   0  770.22   14.13   0
   6 -12   3    4.12    6.88   0
   6  -5   0   13.03    4.26   0
   6  -4   0    2.19    3.12   0
   6  -3   0   -0.24    2.88   0
   7 -10   2    6.00    6.25   0
   7   0   1    1.43    2.45   0
   8  -9   2    0.39    4.97   0
   8  -6   1    1.70    3.96   0
   8  -5   1    9.24    4.99   0
   8  -4   1  119.65    9.20   0
   8  -3   1  105.26    8.20   0
   8  -2   1    0.07    3.24   0
   9  -9   3    1.03    6.56   0
   9  -7   2    1.79    4.88   0
  10  -7   3   -0.03    5.94   0
  10   0   3   -0.87    3.26   0
  11   0   4    8.87    3.88   0
  11   3   6    2.42    3.42   0
  12  -1   5   -1.70    4.46   0
  -6  -7   2   -0.04    1.62   0
  -4 -13   4    3.28    4.45   0
  -3 -12   3    6.37    4.17   0
  -3  -8   1    1.75    2.65   0
  -2 -11   2   34.25    5.58   0
  -1  -6   0   19.04    3.38   0
   0 -13   3   -0.19    4.79   0
   1 -13   3   10.84    6.30   0
   1  -7   0   74.29    6.67   0
   2 -13   3    3.81    5.44   0
   2 -10   1    4.87    4.41   0
   2  -7   0   49.50    6.05   0
   3  -7   0   68.85    6.76   0
   3   0   0 1797.81   14.36   0
   4 -11   2   11.33    6.51   0
   4  -6   0   33.07    5.62   0
   5 -12   3    1.04    6.70   0
   5  -9   1    5.26    4.96   0
   5  -5   0   11.86    4.56   0
   5  -2   0   23.75    3.96   0
   6 -10   2    2.26    5.29   0
   6  -8   1   -0.22    4.41   0
   6   1   1   33.29    3.10   0
   6   3   2    0.70    1.14   0
   7 -11   3    1.62    5.70   0
   7  -9   2    1.66    6.07   0
   7  -7   1   40.55    6.87   0
   8 -10   3    1.50    5.63   0
   8  -8   2   89.52    9.97   0
   8   1   2    9.58    2.96   0
   9  -6   2    5.77    4.90   0
   9  -5   2   36.62    7.00   0
   9  -1   2    7.92    3.70   0
  10  -6   3   16.70    6.26   0
  10  -1   3    0.92    4.19   0
  10   3   5    1.05    3.15   0
  11  -6   4    1.44    6.27   0
  11  -1   4   17.11    4.74   0
  12  -2   5    0.84    4.26   0
  -9 -10   5    1.11    2.58   0
  -3 -10   2   15.84    4.07   0
  -1 -11   2    1.08    3.93   0
  -1  -9   1   43.76    5.71   0
   0 -11   2    2.54    4.70   0
   0  -6   0   96.86    6.33   0
   1 -11   2    1.13    4.99   0
   2 -11   2    2.85    5.35   0
   3 -11   2   37.14    7.23   0
   3  -9   1    0.86    4.54   0
   3  -6   0   21.06    4.93   0
   4 -12   3   16.36    7.39   0
   4  -9   1    4.44    4.29   0
   4  -1   0 1009.89   14.69   0
   5 -10   2   16.19    6.82   0
   5  -8   1   49.99    7.70   0
   5  -4   0    0.60    3.11   0
   5  -3   0  129.67    7.39   0
   6 -11   3   10.50    6.35   0
   6  -7   1    3.88    4.86   0
   7 -10   3    3.94    6.53   0
   7  -6   1    3.75    3.96   0
   7  -5   1    6.79    4.58   0
   7  -1   1   -0.13    2.85   0
   7   2   2    1.96    1.87   0
   8  -9   3    2.20    6.82   0
   8  -7   2    3.08    5.59   0
   9  -8   3    0.36    5.22   0
   9  -4   2    0.80    3.49   0
   9  -3   2    7.58    4.26   0
   9  -2   2   -0.14    2.73   0
   9   1   3    0.65    3.06   0
  10  -8   4    3.74    5.81   0
  10  -5   3   -0.26    4.78   0
  10  -4   3   -2.34    4.38   0
  10  -3   3    6.28    4.70   0
  10  -2   3    2.48    3.74   0
  10   4   6    0.83    2.78   0
  10   5   7   20.76    3.04   0
  11  -5   4    3.59    4.85   0
  11  -4   4   -0.24    4.81   0
  11  -3   4   17.76    5.67   0
  11  -2   4    2.57    4.17   0
  11   1   5    2.26    3.99   0
  -8 -11   5   12.54    3.90   0
  -7 -12   5    3.76    3.89   0
  -5 -12   4    9.29    4.46   0
  -5  -8   2   39.40    3.85   0
  -4 -11   3    3.58    3.64   0
  -4  -9   2  152.59    7.81   0
  -4  -6   1   93.65    4.20   0
  -3 -13   4   -3.15    4.00   0
  -2 -12   3    6.43    4.12   0
  -2  -8   1   55.55    5.38   0
  -1 -12   3   12.49    5.17   0
  -1  -5   0   21.32    3.02   0
   0  -9   1   -0.04    2.96   0
   1  -9   1   22.30    4.78   0
   1  -6   0   24.21    3.99   0
   2 -12   3    0.12    5.28   0
   2  -9   1    2.23    3.59   0
   2  -6   0    6.47    3.35   0
   3 -13   4    0.51    6.70   0
   3 -12   3    4.30    5.45   0
   4 -10   2    1.72    5.71   0
   4  -8   1   25.83    5.97   0
   4  -5   0   24.94    4.56   0
   4  -4   0   34.10    4.99   0
   5 -11   3    0.04    6.24   0
   6  -9   2    2.83    5.01   0
   6  -6   1   28.87    5.87   0
   7 -11   4    7.71    7.06   0
   7  -8   2    4.41    4.95   0
   7  -4   1   26.44    4.80   0
   7  -3   1    9.52    4.10   0
   7  -2   1    3.58    3.39   0
   8 -10   4    0.27    6.17   0
   8  -6   2   12.07    5.76   0
   8   0   2   26.06    4.31   0
   8   4   4    6.05    2.13   0
   9  -9   4   -1.15    5.63   0
   9  -7   3    8.05    5.55   0
  10  -7   4    1.35    5.32   0
  10   1   4   10.18    3.98   0
  11   0   5    1.12    4.16   0
  11   2   6    1.64    4.01   0
  -8  -9   4    6.57    2.60   0
  -7  -8   3    1.26    2.06   0
  -6 -11   4    0.88    3.91   0
  -5 -13   5   23.49    5.90   0
  -5 -10   3   -0.75    3.11   0
  -3  -7   1   24.62    3.50   0
  -2 -13   4   13.45    5.77   0
  -2 -10   2    6.85    3.83   0
  -1 -13   4   22.11    6.39   0
  -1  -8   1    7.30    3.72   0
   0 -13   4   -1.66    5.21   0
   0 -12   3   -0.28    3.87   0
   0  -5   0    1.39    2.63   0
   1 -13   4   10.37    6.69   0
   1 -12   3   -1.37    4.17   0
   2 -13   4    7.90    5.88   0
   2  -5   0    1.64    3.38   0
   2   0   0    0.74    0.95   0
   3 -10   2   40.08    7.53   0
   3  -8   1   15.49    5.10   0
   3  -5   0   52.24    5.36   0
   4 -11   3    4.87    6.08   0
   4  -3   0   23.71    3.74   0
   4  -2   0   -0.10    2.13   0
   5 -12   4    2.66    5.66   0
   5  -9   2    8.06    6.04   0
   5  -7   1   12.47    4.52   0
   6 -10   3   -0.44    5.13   0
   6  -8   2   24.75    6.89   0
   6   0   1    0.79    2.51   0
   7  -9   3    5.61    6.37   0
   7  -7   2    7.81    5.66   0
   8  -8   3    0.22    5.38   0
   8  -5   2    8.45    4.91   0
   9  -8   4   25.07    7.88   0
   9  -6   3    1.80    4.61   0
   9   4   5    1.48    2.39   0
  10  -6   4   -1.11    4.30   0
  10   0   4    3.27    3.94   0
  11  -5   5   -3.46    5.73   0
  11  -1   5    4.79    4.44   0
  -7 -10   4    0.40    3.24   0
  -6  -9   3   11.02    3.23   0
  -4 -12   4   11.72    4.31   0
  -3 -11   3    3.01    3.76   0
  -1 -10   2    2.87    3.79   0
  -1  -4   0  154.79    5.35   0
   0 -10   2    7.96    4.45   0
   0  -8   1  101.96    7.58   0
   1 -10   2   28.17    6.17   0
   1  -8   1    6.57    4.20   0
   1  -5   0   22.34    3.55   0
   2 -10   2   -3.03    3.39   0
   2  -8   1   19.39    4.51   0
   3 -11   3    4.08    5.82   0
   3  -4   0   19.92    3.73   0
   3  -1   0  161.11    5.51   0
   4 -12   4    0.13    5.47   0
   4  -9   2   61.92    8.44   0
   4  -7   1    1.37    4.16   0
   5 -10   3   -2.90    5.56   0
   5  -6   1   34.09    5.97   0
   6 -11   4    2.55    5.58   0
   6  -5   1   44.44    5.89   0
   6  -4   1   14.24    4.41   0
   7 -10   4    0.74    5.26   0
   7  -6   2    0.32    4.51   0
   8  -9   4    3.92    5.70   0
   8  -7   3    1.03    5.49   0
   8  -4   2  130.92    9.26   0
   8  -3   2    8.41    4.16   0
   8  -2   2    4.30    3.56   0
   8  -1   2    6.41    3.38   0
   8   2   3   -1.14    2.19   0
   9  -7   4    2.12    5.46   0
   9  -5   3   16.41    5.10   0
   9  -4   3   -0.46    4.17   0
   9   0   3   -2.63    2.64   0
  10  -7   5    2.75    6.55   0
  10  -5   4    6.24    4.99   0
  10  -4   4    2.58    4.64   0
  10  -1   4    7.05    4.25   0
  10   2   5    5.24    3.81   0
  11  -4   5   13.02    5.35   0
  11  -3   5   -1.66    4.43   0
  11  -2   5    6.24    4.53   0
  -6 -12   5    1.82    4.46   0
  -4 -13   5    4.32    4.26   0
  -3 -12   4   -1.68    3.75   0
  -3  -9   2   11.02    3.57   0
  -2 -11   3    4.01    3.96   0
  -2  -7   1   -2.79    2.78   0
  -1 -11   3    6.91    4.50   0
  -1  -3   0   75.12    3.25   0
   0  -4   0   -0.48    2.12   0
   1 -11   3   75.75    8.95   0
   1  -4   0  170.04    7.00   0
   2 -12   4   14.97    6.41   0
   2 -11   3   18.43    5.80   0
   2  -4   0  261.74    9.05   0
   3 -12   4    0.65    5.17   0
   3  -9   2   82.43    8.65   0
   3  -7   1   75.89    7.41   0
   3  -3   0   52.28    4.46   0
   3  -2   0   87.92    4.82   0
   5 -11   4   -2.66    5.22   0
   5  -8   2   99.47    9.18   0
   5   1   1   73.35    3.63   0
   6  -9   3    4.42    5.18   0
   6  -7   2   33.73    6.07   0
   6  -3   1    2.33    3.52   0
   6  -2   1    9.65    3.59   0
   6  -1   1   39.01    4.29   0
   7  -8   3    1.55    4.81   0
   7   1   2    6.47    2.52   0
   8  -8   4    6.81    6.09   0
   8  -6   3   -3.60    4.83   0
   9  -8   5    4.87    6.56   0
   9  -3   3   41.13    6.19   0
   9  -2   3    4.42    3.65   0
   9  -1   3   -1.49    3.08   0
   9   2   4   10.27    3.44   0
   9   5   6   13.88    2.60   0
  10  -6   5    0.29    6.02   0
  10  -3   4    4.93    4.51   0
  10  -2   4   -0.79    3.98   0
  11   1   6    0.96    4.09   0
 -10 -10   6   17.83    2.99   0
  -9 -11   6    6.28    3.31   0
  -5 -11   4   -1.08    3.91   0
  -4 -10   3   21.39    4.47   0
  -4  -8   2   17.14    3.44   0
  -3 -13   5   22.30    5.81   0
  -2 -13   5    6.18    5.26   0
  -2 -12   4    1.20    4.36   0
  -2  -9   2   37.20    5.10   0
  -1 -12   4   -2.00    4.25   0
   0 -13   5    3.73    5.83   0
   0 -12   4    2.93    4.97   0
   0 -11   3    6.93    4.52   0
   1 -13   5   -1.90    6.00   0
   1 -12   4   27.34    6.86   0
   2 -13   5    6.93    5.78   0
   2  -9   2   -2.27    4.03   0
   2  -7   1   36.98    5.54   0
   2  -3   0  222.08    7.51   0
   2  -1   0 1001.74   11.30   0
   4 -12   5   14.39    7.29   0
   4 -11   4   23.81    7.21   0
   4 -10   3    4.52    5.08   0
   4  -8   2   -2.46    4.64   0
   4  -6   1  108.69    8.04   0
   5  -9   3    2.77    5.65   0
   5  -5   1    0.27    3.09   0
   6 -11   5    1.51    5.52   0
   6 -10   4    1.51    5.59   0
   7 -10   5    7.51    6.70   0
   7  -9   4    4.11    5.07   0
   7  -7   3   21.62    6.61   0
   7  -5   2   45.95    6.24   0
   8  -9   5   -2.10    6.24   0
   8  -5   3   -0.88    4.63   0
   9  -6   4   -5.21    3.73   0
  10  -5   5   23.48    6.59   0
  10   1   5    6.55    3.82   0
  11  -4   6    3.64    5.82   0
  11  -3   6    1.61    4.69   0
  11  -1   6    1.57    4.32   0
  11   0   6    1.33    4.22   0
  11   2   7   -3.03    3.88   0
  -7 -11   5    1.17    3.79   0
  -6  -6   2    5.20    1.38   0
  -5 -12   5    1.49    4.34   0
  -4  -5   1   13.52    1.78   0
  -3  -6   1   -0.25    1.97   0
  -1 -13   5    1.93    4.66   0
  -1  -9   2  237.65   11.22   0
  -1  -7   1   10.02    3.02   0
   0  -9   2  226.19   11.47   0
   0  -7   1  274.35   10.84   0
   0  -3   0    1.04    1.81   0
   1  -9   2   80.83    7.52   0
   1  -7   1   24.52    4.34   0
   1  -3   0   69.97    4.09   0
   2  -2   0  160.70    5.63   0
   3 -12   5    3.22    6.42   0
   3 -11   4    0.60    5.52   0
   3 -10   3   -0.36    4.36   0
   3  -6   1   60.92    6.49   0
   4   2   1   33.58    1.58   0
   5 -11   5    1.87    6.47   0
   5 -10   4   -0.83    5.90   0
   5  -7   2   18.82    4.90   0
   5  -4   1   56.39    5.77   0
   6  -8   3   20.57    6.02   0
   6  -6   2   18.01    4.78   0
   7  -4   2   -1.98    2.91   0
   7  -3   2   41.78    5.64   0
   7   0   2  112.60    6.26   0
   8  -7   4    4.11    4.95   0
   8  -4   3   49.44    6.79   0
   8   1   3   27.15    3.85   0
   9  -8   6    4.70    6.68   0
   9  -7   5   -0.00    5.14   0
   9  -5   4   12.33    5.44   0
   9   1   4   25.13    4.27   0
  10  -6   6    3.35    5.99   0
  10  -4   5    2.24    4.69   0
  10   3   6    5.10    3.50   0
  11  -2   6   -0.41    4.12   0
  -7 -12   6    2.60    4.12   0
  -6 -10   4   17.25    4.05   0
  -5  -9   3    3.57    3.10   0
  -5  -7   2    5.69    2.19   0
  -4 -11   4    0.10    3.67   0
  -3 -10   3   14.07    4.10   0
  -2 -10   3    6.95    3.81   0
   1 -10   3   22.15    5.95   0
   1  -2   0    3.10    1.86   0
   2 -12   5    0.15    5.95   0
   2 -11   4    1.19    5.47   0
   2 -10   3    5.16    4.51   0
   3  -8   2   53.80    6.59   0
   4  -9   3   13.43    5.40   0
   4  -5   1   57.54    5.95   0
   5  -3   1   29.29    4.23   0
   5  -2   1  181.31    8.04   0
   5   0   1   -0.36    1.86   0
   6 -10   5    0.68    5.20   0
   6  -9   4   14.99    6.05   0
   6  -5   2   82.65    7.77   0
   7 -10   6   10.27    7.46   0
   7  -9   5    0.29    6.16   0
   7  -8   4   12.14    5.70   0
   7  -6   3   12.15    4.67   0
   7  -2   2    0.91    3.24   0
   7  -1   2    7.18    3.34   0
   7   3   3   76.82    3.73   0
   8  -9   6   -1.22    6.18   0
   8  -8   5    0.84    5.21   0
   8  -6   4    4.46    5.46   0
   8  -3   3   50.49    6.35   0
   9  -6   5   22.58    6.65   0
   9  -4   4    8.21    4.52   0
   9  -3   4   10.66    4.65   0
  10  -5   6    3.25    5.62   0
  10  -3   5   -1.74    4.27   0
  10  -2   5   -1.96    3.72   0
  10  -1   5    5.74    3.95   0
  10   0   5   -2.26    3.29   0
  10   4   7    0.42    3.22   0
  11   1   7    3.48    4.61   0
  -8 -10   5    0.75    3.07   0
  -4 -13   6    0.83    4.28   0
  -4 -12   5    2.86    3.93   0
  -3 -13   6    9.99    5.54   0
  -3 -11   4   29.19    5.55   0
  -3  -8   2   16.84    3.57   0
  -2  -6   1  171.78    6.86   0
  -1 -10   3   -3.82    3.47   0
   0 -13   6   -5.63    5.30   0
   0 -11   4    4.32    5.10   0
   0 -10   3    6.08    3.83   0
   1 -13   6   -1.65    5.07   0
   1 -12   5   -0.20    5.15   0
   1 -11   4   -1.52    5.10   0
   1  -6   1   24.47    4.46   0
   2  -8   2   59.52    6.51   0
   2  -6   1    2.77    3.17   0
   3  -9   3    1.03    4.74   0
   3  -5   1   40.91    5.44   0
   4 -12   6    2.46    5.59   0
   4 -11   5    4.29    5.77   0
   4 -10   4    8.20    5.52   0
   4  -7   2   56.55    6.58   0
   4  -4   1    2.52    3.59   0
   5  -9   4   28.84    7.43   0
   5  -8   3   64.75    7.80   0
   5  -6   2   -0.03    3.28   0
   5  -1   1   80.38    5.12   0
   6  -7   3   29.19    5.88   0
   6  -4   2   19.38    4.76   0
   6   2   2   33.13    2.66   0
   7  -7   4    2.38    5.48   0
   7  -5   3   54.60    7.12   0
   8  -7   5    6.18    5.68   0
   8  -2   3   -0.66    3.31   0
   8  -1   3   26.83    4.47   0
   8   0   3   -0.24    2.60   0
   9  -7   6   -1.81    5.77   0
   9  -5   5   27.35    6.59   0
   9  -2   4   10.30    4.15   0
   9  -1   4   21.27    4.50   0
   9   0   4    2.68    3.40   0
   9   3   5   66.67    5.09   0
  10  -4   6    1.86    4.82   0
  10   2   6   12.45    4.32   0
  11  -2   7    2.18    4.47   0
  11  -1   7    5.40    4.65   0
  11   0   7    0.02    4.16   0
  -9  -9   5    0.28    2.32   0
  -7  -9   4    1.53    2.86   0
  -6 -11   5    1.18    4.12   0
  -6  -8   3   -0.33    2.36   0
  -4  -9   3    2.75    3.28   0
  -3 -12   5   16.09    5.12   0
  -2 -13   6   -3.53    4.62   0
  -2 -12   5    6.20    4.83   0
  -2 -11   4   -1.30    2.99   0
  -2  -8   2   60.58    5.62   0
  -1 -13   6    7.43    5.21   0
  -1 -12   5   27.02    6.35   0
  -1 -11   4   15.07    4.53   0
  -1  -8   2   23.69    4.54   0
  -1  -6   1    5.14    2.83   0
   0 -12   5   15.92    5.70   0
   0  -8   2   28.94    5.15   0
   0  -6   1    0.72    2.99   0
   1  -8   2   60.94    6.35   0
   2  -9   3   13.39    5.19   0
   3 -12   6    1.79    5.55   0
   3 -11   5   -2.23    5.35   0
   3 -10   4    8.40    5.28   0
   3  -7   2   27.66    5.49   0
   4  -8   3    9.70    5.22   0
   5 -11   6   12.46    6.24   0
   5 -10   5   -2.23    5.33   0
   6 -10   6    9.88    7.10   0
   6  -9   5   -0.33    5.91   0
   6  -8   4   20.98    6.08   0
   6  -6   3   20.97    5.64   0
   7  -9   6    7.40    7.31   0
   7  -8   5    0.46    5.57   0
   8  -8   6   15.25    6.49   0
   8  -5   4    3.18    3.90   0
   8   3   4   36.23    3.45   0
   9  -6   6    0.71    5.24   0
  10  -3   6    6.06    4.86   0
  -8 -11   6    5.87    3.90   0
  -6 -12   6    0.05    3.86   0
  -5 -10   4   17.29    4.00   0
  -4  -7   2   55.63    4.21   0
   1  -9   3   77.97    7.85   0
   2 -12   6   25.45    7.69   0
   2 -11   5   33.60    7.47   0
   2 -10   4   37.16    7.22   0
   2  -5   1   33.28    4.34   0
   3  -4   1   46.85    5.18   0
   4 -11   6    0.95    6.74   0
   4 -10   5   27.07    7.50   0
   4  -9   4   83.79    9.51   0
   4  -6   2   33.44    5.26   0
   4  -3   1    4.71    2.85   0
   5  -7   3   11.69    4.56   0
   5  -5   2   25.51    4.70   0
   6  -3   2    1.62    2.83   0
   7  -6   4   44.59    7.24   0
   7  -4   3    1.80    3.29   0
   8  -6   5    8.15    5.83   0
   8  -4   4    3.48    4.63   0
   9  -7   7    1.02    5.20   0
   9  -4   5    1.24    4.09   0
   9   2   5   -1.43    3.23   0
  10  -5   7   26.04    6.66   0
  10  -2   6   10.98    4.74   0
  10  -1   6    2.58    3.80   0
  10   0   6   51.86    6.57   0
  10   1   6    1.87    3.47   0
  -5 -12   6   19.25    5.15   0
  -5 -11   5   29.92    4.95   0
  -4 -10   4    1.97    3.60   0
  -3  -9   3   22.88    4.29   0
  -3  -5   1    4.59    1.78   0
  -2  -9   3   13.77    4.11   0
  -1  -9   3   37.71    5.54   0
   0  -9   3   21.29    5.11   0
   1 -12   6   -2.97    5.49   0
   1 -11   5    0.15    5.20   0
   1 -10   4    3.73    4.97   0
   1  -5   1   16.08    3.71   0
   2  -7   2    0.29    3.03   0
   3 -12   7    1.52    6.49   0
   3  -8   3   21.89    5.05   0
   4  -2   1   35.67    4.04   0
   5 -11   7    5.38    5.99   0
   5 -10   6    0.24    6.36   0
   5  -9   5   -0.85    5.66   0
   5  -8   4   13.67    5.35   0
   5  -4   2   30.27    5.22   0
   6 -10   7   -1.76    6.46   0
   6  -9   6   -2.76    5.47   0
   6  -8   5    8.37    6.09   0
   6  -7   4   53.47    7.44   0
   6  -5   3  185.36   10.89   0
   6  -2   2   28.28    4.07   0
   6  -1   2   37.60    4.35   0
   6   0   2  581.47   12.42   0
   6   1   2   37.05    3.35   0
   7  -9   7    4.59    7.02   0
   7  -8   6    7.60    6.10   0
   7  -7   5   22.04    6.07   0
   7  -3   3   71.61    6.86   0
   7   2   3    0.93    2.06   0
   8  -8   7    0.41    5.58   0
   8  -7   6    0.98    5.02   0
   8  -3   4   32.55    5.61   0
   9  -6   7    0.19    5.59   0
   9  -5   6   10.09    4.98   0
   9  -3   5   55.67    6.90   0
   9  -2   5   -1.65    3.44   0
  10  -4   7   -1.99    4.29   0
  10   3   7   22.30    4.52   0
  -4 -12   6   10.67    4.63   0
  -4 -11   5    2.06    3.59   0
  -3 -12   6    5.81    4.70   0
  -3 -10   4   -0.82    3.15   0
  -3  -7   2    2.61    2.74   0
  -2 -13   7    7.24    5.88   0
  -2 -12   6   -6.96    4.48   0
  -2 -10   4   -0.99    3.43   0
  -2  -5   1   36.79    3.36   0
  -1 -13   7   -0.74    4.97   0
  -1 -12   6    4.12    5.16   0
  -1 -10   4   37.29    6.05   0
   0 -12   6   -3.27    4.42   0
   0 -11   5   22.12    6.22   0
   0 -10   4   -1.05    3.31   0
   0  -5   1  280.66    9.11   0
   1  -7   2   42.20    5.14   0
   2 -12   7    4.38    6.39   0
   2  -8   3   -0.31    4.00   0
   3 -11   6    4.96    5.27   0
   3 -10   5   -1.26    4.71   0
   3  -9   4    8.08    4.49   0
   3  -6   2   28.35    4.69   0
   4 -11   7    1.97    6.40   0
   4  -7   3   12.12    4.32   0
   4  -5   2   19.59    4.14   0
   4  -1   1    1.72    2.20   0
   4   1   1    0.76    1.26   0
   5  -6   3   33.65    5.50   0
   7  -5   4   19.44    4.91   0
   7  -2   3   -0.75    3.08   0
   8  -6   6    6.57    5.54   0
   8  -5   5   16.67    5.28   0
   8  -2   4    2.10    3.38   0
   8   2   4    0.50    2.30   0
   9  -4   6    5.74    4.96   0
   9  -1   5    7.99    3.98   0
   9   0   5   -2.21    3.09   0
   9   1   5    9.78    3.45   0
  10  -3   7   27.59    6.35   0
  10  -2   7    0.73    4.16   0
  -3 -11   5    2.19    4.05   0
  -2 -11   5   -1.99    4.13   0
  -2  -7   2   10.38    3.20   0
  -1 -11   5    8.29    4.18   0
  -1  -7   2   30.69    4.53   0
  -1  -5   1  129.82    5.90   0
   0  -7   2   20.30    3.90   0
   1 -12   7    5.80    6.25   0
   2 -11   6    6.74    5.87   0
   2 -10   5    1.86    5.46   0
   2  -9   4   12.16    5.49   0
   2  -6   2    1.43    3.66   0
   2  -4   1    0.94    2.46   0
   3  -3   1  121.22    6.28   0
   4 -10   6   -2.07    4.60   0
   4  -9   5   -4.99    4.14   0
   4  -8   4    9.54    4.62   0
   4   0   1    0.32    1.61   0
   5 -10   7    7.53    7.01   0
   5  -7   4   28.53    5.73   0
   5  -3   2   13.82    4.03   0
   6  -6   4   11.80    4.50   0
   6  -4   3  108.98    7.94   0
   7  -8   7    4.15    6.39   0
   7  -7   6    5.83    5.91   0
   7  -6   5    5.15    4.70   0
   7  -4   4    0.52    3.94   0
   7  -1   3    5.85    3.21   0
   7   0   3   -0.79    2.52   0
   8  -7   7    7.94    5.72   0
   8  -4   5   30.54    6.33   0
   8  -1   4   -0.59    2.97   0
   8   0   4   12.85    3.56   0
   9  -6   8    1.62    6.26   0
   9  -5   7    1.60    5.13   0
   9  -3   6    4.02    4.43   0
  10  -1   7   -2.32    3.64   0
   1  -8   3   16.92    4.22   0
   3 -11   7    3.86    5.67   0
   3  -7   3    1.53    3.29   0
   5  -9   6    6.19    5.47   0
   5  -8   5    4.42    4.92   0
   5  -5   3   11.93    4.01   0
   6  -9   7    4.28    5.60   0
   6  -8   6   -0.52    5.11   0
   6  -7   5   -2.31    4.18   0
   0  -3  -9    5.20    3.64   0
   0  -2  -7   -1.90    2.62   0
   1  -7 -15   -1.59    4.96   0
   1  -6 -14   11.52    5.50   0
   2  -5 -13   17.56    5.84   0
   2  -3 -10   40.05    6.14   0
   2  -2  -8    2.35    3.24   0
   2   0  -1   -0.50    1.07   0
   3  -4 -12   34.34    6.72   0
   3   0  -1   -1.36    1.62   0
   4  -7 -16   -5.44    6.01   0
   4  -6 -15   10.96    5.84   0
   5  -7 -16   -1.96    6.79   0
   5  -6 -15    4.15    6.44   0
   5   0   2   22.85    1.86   0
   6  -6 -15   11.08    7.20   0
   6  -5 -14    4.41    5.82   0
   6  -1  -5   11.74    3.88   0
   7  -6 -15   -4.18    6.81   0
   7  -5 -14    1.70    5.84   0
   7  -2  -8    8.48    4.43   0
   7  -1  -4   15.46    4.54   0
   8  -6 -15    5.45    7.80   0
   8  -4 -12    2.72    5.79   0
   8  -3 -10   36.37    6.98   0
   8  -1  -3    5.76    3.31   0
  10  -5 -13   15.58    7.51   0
  10  -4 -11    4.75    5.94   0
  10  -2  -5   40.92    6.04   0
  11  -5 -12   26.96    9.03   0
  11  -4 -10    5.06    6.70   0
  11  -3  -7   10.23    6.04   0
  12  -4  -9    0.59    5.90   0
  12  -3  -5   23.08    6.03   0
  13  -5 -10    3.05    7.54   0
  13  -4  -7    1.33    5.71   0
  -3  -5 -10    2.53    3.68   0
  -2  -7 -13    2.79    5.07   0
  -2  -6 -12    2.91    3.96   0
  -1  -4 -10   12.66    4.02   0
   0  -5 -12    3.84    4.10   0
   1  -4 -11   48.75    6.50   0
   2  -7 -15    2.23    5.61   0
   2  -6 -14   -1.85    4.79   0
   2  -1  -5   -3.51    2.83   0
   3  -5 -13   -1.95    4.85   0
   3  -3 -10    3.21    4.56   0
   3  -2  -8   12.97    4.09   0
   4  -4 -12    7.03    4.65   0
   4  -2  -8  121.18    8.94   0
   4   0   0    4.98    1.77   0
   5  -4 -12   13.13    5.71   0
   5  -2  -8    0.62    3.49   0
   5  -1  -5  193.53    9.50   0
   6  -7 -16    5.35    6.52   0
   6  -4 -12    3.12    5.23   0
   6  -3 -10    2.48    5.04   0
   6  -2  -8   13.41    4.57   0
   7  -7 -16    5.24    6.93   0
   7  -4 -12    7.13    5.77   0
   7  -3 -10   11.73    5.13   0
   8  -2  -7   48.80    6.55   0
   8  -1  -2   55.25    5.54   0
   9  -5 -13   49.02    9.40   0
   9  -4 -11   12.30    7.33   0
   9  -3  -9    9.77    5.15   0
   9  -2  -6    8.02    4.21   0
  10  -6 -14   -1.21    6.24   0
  10  -3  -8   32.33    6.49   0
  10  -2  -4   17.64    5.06   0
  12  -5 -11   24.16    7.99   0
  12  -4  -8    7.54    6.31   0
  12  -3  -4    5.61    5.05   0
  12  -3   3   -0.47    3.73   0
  13  -4  -6    8.58    6.22   0
  -6  -5  -7   20.88    2.66   0
  -5  -5  -8    2.64    2.71   0
  -4  -5  -9   51.32    4.91   0
  -3  -6 -11    8.60    4.12   0
  -1  -2  -6   -0.82    2.39   0
   0  -7 -14   -1.54    4.48   0
   0  -6 -13    8.58    4.94   0
   0  -1  -4   93.03    4.38   0
   3  -7 -15    2.82    5.78   0
   3  -6 -14    3.23    5.56   0
   3  -1  -5    3.77    2.85   0
   4  -5 -13   57.26    8.59   0
   4  -3 -10   21.24    5.19   0
   4  -1  -5    4.48    3.12   0
   5  -5 -13    3.18    6.22   0
   5  -3 -10   66.03    7.53   0
   6  -5 -13    4.19    6.53   0
   6  -1  -4    4.48    3.78   0
   7  -5 -13   -0.60    6.46   0
   7  -2  -7    2.66    3.81   0
   7  -1  -3    3.40    3.49   0
   8  -6 -14    0.96    7.34   0
   8  -5 -13    1.55    5.92   0
   8  -4 -11   32.81    8.28   0
   8  -3  -9   11.99    5.91   0
   8  -1  -1   44.49    4.76   0
   8  -1   4    1.09    1.74   0
   9  -6 -14   -1.00    6.31   0
   9  -2  -5    3.37    4.39   0
  10  -5 -12   -4.13    5.80   0
  10  -4 -10   -4.19    4.94   0
  10  -2  -3   37.55    5.88   0
  11  -6 -13    4.12    6.54   0
  11  -5 -11    4.19    6.91   0
  11  -4  -9    5.83    6.48   0
  11  -3  -6   -1.49    3.67   0
  12  -6 -12   -1.65    7.61   0
  12  -5 -10   -4.35    6.97   0
  12  -3  -3    1.12    4.31   0
  12  -3  -2    4.74    5.19   0
  12  -3   2    4.85    4.53   0
  13  -5  -9   20.42    7.44   0
  13  -4  -5    0.05    5.20   0
  -3  -7 -12    2.08    4.77   0
  -2  -4  -9    6.94    3.15   0
  -1  -5 -11    6.26    3.93   0
  -1  -3  -8    7.81    3.14   0
   1  -8 -15    9.37    6.29   0
   1  -5 -12    3.64    4.36   0
   1  -3  -9   -0.69    2.89   0
   1  -2  -7  142.48    7.46   0
   2  -4 -11   16.88    4.63   0
   4  -7 -15   -1.83    5.77   0
   4  -6 -14    9.98    6.41   0
   5  -7 -15    0.02    6.68   0
   5  -6 -14   -1.84    5.97   0
   6  -6 -14    1.83    6.44   0
   6  -2  -7   72.77    7.63   0
   7  -7 -15    1.60    7.39   0
   7  -6 -14   -0.23    5.39   0
   7  -4 -11   48.99    8.44   0
   8  -7 -15    4.96    6.77   0
   8  -2  -6    6.06    4.01   0
   8  -1   0    0.25    2.77   0
   9  -5 -12   16.54    7.10   0
   9  -4 -10    8.13    6.94   0
   9  -3  -8    9.30    4.88   0
  10  -6 -13    4.95    6.68   0
  10  -3  -7    5.83    4.50   0
  10  -2  -2    2.25    3.69   0
  10  -2   4    1.39    2.98   0
  11  -3  -5   -0.30    4.37   0
  12  -4  -7    1.22    4.73   0
  12  -3  -1   11.36    4.61   0
  12  -3   0    1.14    4.69   0
  12  -3   1   10.24    4.86   0
  13  -5  -8   -1.71    6.40   0
  13  -4  -4   12.07    5.73   0
  -4  -8 -12    0.45    4.41   0
  -4  -7 -11    3.75    4.65   0
  -4  -6 -10    2.54    4.07   0
  -1  -8 -14   -0.92    4.72   0
  -1  -7 -13    0.93    4.05   0
  -1  -6 -12    3.68    4.35   0
   0  -4 -10   -1.08    3.56   0
   1  -7 -14    0.89    5.01   0
   1  -6 -13    5.80    4.82   0
   2  -5 -12   16.13    5.51   0
   2  -3  -9   18.11    4.98   0
   2  -2  -7   24.81    4.70   0
   3  -4 -11   51.67    6.82   0
   3   0   0 1810.64   13.43   0
   4  -4 -11   12.64    5.63   0
   5  -4 -11   31.12    6.93   0
   5  -2  -7    8.57    4.87   0
   5  -1  -4  143.96    7.87   0
   6  -7 -15   -3.18    5.73   0
   6  -4 -11   -0.63    4.31   0
   6  -3  -9  194.68   12.23   0
   7  -2  -6   -2.65    3.95   0
   7  -1  -2   18.95    3.92   0
   8  -5 -12   16.71    6.79   0
   8  -3  -8    1.90    4.95   0
   8  -1   1    5.54    2.64   0
   8  -1   2    8.20    2.56   0
   8  -1   3   28.58    3.00   0
   9  -6 -13   -1.67    7.22   0
   9  -2  -4   -0.85    3.88   0
  10  -7 -14    1.51    6.63   0
  10  -5 -11   38.78    8.38   0
  10  -4  -9    5.37    5.50   0
  10  -3  -6    1.53    4.68   0
  10  -2  -1   46.28    5.60   0
  10  -2   0    7.05    4.04   0
  10  -2   3    4.02    3.38   0
  11  -6 -12    1.73    6.61   0
  11  -5 -10   -6.24    5.71   0
  11  -4  -8    0.96    4.98   0
  11  -3  -4   -4.32    3.83   0
  11  -3   6    0.60    2.67   0
  12  -6 -11   -1.55    6.36   0
  12  -5  -9   -1.37    5.16   0
  12  -4  -6   10.55    5.91   0
  13  -5  -7    2.18    5.95   0
  13  -4  -3   -0.50    4.64   0
  13  -4  -2   14.79    6.16   0
  -5  -6  -9    5.08    3.61   0
  -3  -4  -8   16.70    3.26   0
  -2  -5 -10    0.93    3.61   0
  -2  -3  -7    7.81    2.78   0
  -2  -2  -5  151.93    5.12   0
   0  -5 -11    0.12    4.29   0
   1  -1  -4 2084.30   20.69   0
   2  -8 -15   -1.01    5.91   0
   2  -7 -14    0.92    5.15   0
   2  -6 -13   -1.88    4.88   0
   3  -5 -12    0.87    4.80   0
   3  -3  -9   71.81    7.02   0
   3  -2  -7   22.64    4.45   0
   4  -5 -12    3.18    5.63   0
   4  -3  -9   45.91    6.22   0
   4  -2  -7   96.28    7.47   0
   4  -1  -4    6.59    3.49   0
   4   0   1   -0.39    1.20   0
   5  -3  -9    1.36    3.91   0
   6  -5 -12    0.84    6.01   0
   6  -1  -3    1.30    3.21   0
   7  -5 -12   -2.46    5.09   0
   8  -7 -14    6.96    7.69   0
   8  -6 -13    5.10    6.22   0
   8  -4 -10    6.77    5.70   0
   8  -2  -5   51.46    6.18   0
   9  -7 -14    1.64    6.43   0
   9  -5 -11   42.64    9.17   0
   9  -3  -7   46.13    6.86   0
   9  -2  -3   85.83    7.46   0
  10  -6 -12   10.78    8.03   0
  10  -2   1   34.49    4.96   0
  10  -2   2   -0.44    3.42   0
  11  -4  -7    4.86    5.89   0
  12  -5  -8    2.28    6.23   0
  12  -4  -5   -0.39    4.81   0
  13  -6  -9    7.30    7.52   0
  13  -5  -6   -0.09    5.76   0
  13  -4  -1    1.43    5.06   0
  13  -4   0    0.03    5.03   0
  13  -4   1   -0.67    4.92   0
  -5  -8 -11    4.98    4.04   0
  -5  -7 -10    0.68    3.76   0
  -2  -8 -13    6.35    5.09   0
  -2  -7 -12   16.49    5.22   0
  -2  -6 -11    2.42    4.33   0
  -1  -4  -9   28.64    4.90   0
   0  -8 -14   -0.57    4.78   0
   0  -7 -13    3.42    4.73   0
   0  -6 -12    4.68    4.25   0
   0  -3  -8   14.03    3.80   0
   0  -2  -6    6.92    2.87   0
   1  -4 -10    5.13    3.47   0
   2  -1  -4  140.92    6.43   0
   3  -8 -15   -0.22    5.36   0
   3  -7 -14    3.13    5.71   0
   3  -6 -13    0.39    4.53   0
   3  -1  -4   42.31    4.53   0
   4  -8 -15    5.47    7.29   0
   4  -7 -14   14.04    6.78   0
   4  -6 -13    7.90    6.31   0
   5  -8 -15    6.87    7.20   0
   5  -6 -13   40.96    8.61   0
   5  -5 -12    9.44    5.47   0
   6  -8 -15    4.13    7.76   0
   6  -7 -14   10.71    7.13   0
   6  -6 -13    8.49    6.85   0
   6  -2  -6   -0.88    3.46   0
   7  -8 -15    2.73    7.64   0
   7  -7 -14   11.55    7.93   0
   7  -6 -13    2.20    5.86   0
   7  -4 -10    3.38    4.64   0
   7  -3  -8    0.80    3.78   0
   7  -1  -1   36.04    4.20   0
   8  -5 -11   11.27    7.15   0
   9  -6 -12    8.29    7.48   0
   9  -4  -9  203.72   13.69   0
  10  -7 -13    0.02    6.21   0
  10  -5 -10    6.20    5.89   0
  10  -4  -8    1.84    4.59   0
  10  -3  -5    3.71    4.64   0
  11  -6 -11   24.50    8.04   0
  11  -5  -9    7.13    6.55   0
  12  -6 -10   -2.07    5.91   0
  12  -4  -4    2.64    4.47   0
  13  -6  -8    6.60    7.30   0
  -7  -6  -7    1.36    2.18   0
  -6  -8 -10    1.39    3.77   0
  -6  -6  -8    4.32    2.89   0
  -4  -4  -7    2.48    2.30   0
  -1  -1  -3    2.00    1.28   0
   1  -8 -14    3.13    5.44   0
   1  -5 -11    1.40    4.01   0
   1  -3  -8    0.85    3.51   0
   2  -4 -10   -2.85    3.14   0
   3  -4 -10   15.87    5.38   0
   4  -4 -10   12.85    5.42   0
   5  -7 -14   -1.60    4.91   0
   5  -4 -10    9.91    5.40   0
   5  -2  -6   34.61    5.72   0
   5  -1  -3   18.93    3.86   0
   6  -4 -10    8.46    4.77   0
   6  -3  -8   15.39    4.81   0
   6  -1  -2   41.89    4.56   0
   7  -5 -11   27.15    7.77   0
   7  -2  -5    1.57    3.41   0
   8  -6 -12    2.98    7.04   0
   8  -4  -9  300.41   16.15   0
   8  -3  -7   22.45    5.33   0
   8  -2  -4   -0.54    3.00   0
   9  -7 -13   13.21    7.22   0
   9  -5 -10   19.35    7.68   0
   9  -3  -6   63.58    7.44   0
   9  -2  -2    3.75    3.69   0
   9  -2   7   -0.26    1.86   0
  10  -6 -11    3.21    6.84   0
  11  -7 -12    0.31    6.10   0
  11  -4  -6    1.85    5.47   0
  11  -3  -1    3.36    4.63   0
  11  -3   5   -0.07    3.12   0
  12  -6  -9   -0.81    7.11   0
  12  -5  -7   20.66    7.16   0
  13  -5  -5   32.02    7.84   0
  -7  -8  -9    0.68    3.08   0
  -3  -8 -12   11.82    5.62   0
  -3  -5  -9   72.87    5.86   0
  -3  -3  -6   15.60    2.52   0
  -1  -8 -13    2.08    5.37   0
  -1  -5 -10    2.69    4.12   0
   1  -7 -13   -1.46    4.75   0
   1  -6 -12   -2.89    4.02   0
   1  -2  -6    9.29    3.35   0
   2  -8 -14   -0.19    5.50   0
   2  -5 -11    0.19    4.27   0
   2  -3  -8   24.00    5.13   0
   2   0   0    0.77    0.84   0
   4  -2  -6    8.56    4.31   0
   5  -3  -8    3.61    3.77   0
   6  -5 -11    1.87    5.90   0
   7  -6 -12    9.64    7.05   0
   7  -4  -9    0.07    5.10   0
   7  -1   0   77.49    5.24   0
   8  -8 -14    6.47    7.71   0
   8  -7 -13    1.77    6.31   0
   9  -4  -8   24.20    6.20   0
   9  -2  -1   12.27    4.34   0
  10  -7 -12    6.51    7.70   0
  10  -5  -9    2.86    5.46   0
  10  -4  -7   -1.49    4.01   0
  10  -3  -4   71.79    7.46   0
  11  -6 -10    5.53    5.89   0
  11  -5  -8   33.22    7.56   0
  11  -4  -5    7.15    5.53   0
  11  -3   0   25.29    5.65   0
  11  -3   4   18.57    4.35   0
  12  -7 -10   -0.41    7.23   0
  12  -5  -6    0.22    5.42   0
  12  -4  -3    3.99    4.84   0
  13  -6  -7    5.66    6.88   0
  13  -5  -4    2.54    5.45   0
  -8  -7  -7    1.47    2.13   0
  -7  -7  -8    1.31    2.63   0
  -3  -7 -11    0.08    4.33   0
  -3  -6 -10    3.91    4.04   0
  -1  -7 -12    4.85    4.35   0
  -1  -6 -11    3.43    4.22   0
  -1  -3  -7    7.57    3.23   0
   0  -4  -9   11.25    4.03   0
   2  -7 -13   18.04    6.32   0
   2  -6 -12   18.64    6.08   0
   2  -2  -6   12.76    3.39   0
   3  -8 -14   -0.31    5.67   0
   3  -6 -12    3.61    5.22   0
   3  -5 -11   45.74    6.72   0
   3  -3  -8   30.60    5.18   0
   3  -2  -6   21.09    4.09   0
   4  -8 -14    3.71    6.38   0
   4  -5 -11   16.18    5.26   0
   4  -3  -8    2.72    3.69   0
   4  -1  -3   11.19    3.32   0
   5  -8 -14    2.24    6.88   0
   5  -6 -12   11.32    6.64   0
   5  -5 -11    3.07    4.47   0
   6  -8 -14   -3.28    7.25   0
   6  -7 -13    2.47    6.42   0
   6  -6 -12   -3.01    5.92   0
   6  -2  -5    4.56    3.61   0
   7  -8 -14    1.69    6.48   0
   7  -7 -13    3.30    6.28   0
   7  -3  -7   27.45    5.50   0
   7  -2  -4   19.96    4.86   0
   8  -5 -10   58.49    8.78   0
   8  -3  -6   30.80    6.19   0
   8  -2  -3   -3.70    3.33   0
   9  -7 -12    1.47    7.18   0
   9  -6 -11   -0.61    5.71   0
   9  -3  -5   -3.39    3.13   0
  10  -6 -10    2.70    6.64   0
  10  -3  -3   14.49    4.90   0
  11  -7 -11   -3.41    6.03   0
  11  -6  -9   -0.85    6.13   0
  11  -3   1    6.37    4.31   0
  11  -3   2    6.50    4.33   0
  11  -3   3   -0.48    3.84   0
  12  -6  -8    0.96    6.64   0
  12  -4  -2    2.15    4.32   0
  12  -4  -1   20.38    5.79   0
  13  -6  -6   -1.29    6.75   0
  13  -5  -3   18.07    6.16   0
  -5  -4  -6   31.89    2.68   0
  -3  -2  -4    7.75    1.36   0
  -2  -4  -8   12.17    3.24   0
   0  -8 -13    2.50    4.90   0
   0  -5 -10    0.19    3.67   0
   1  -9 -14   -2.49    5.58   0
   1  -4  -9  135.44    8.86   0
   3  -7 -13    5.04    4.91   0
   4  -7 -13    7.06    5.37   0
   4  -6 -12   -0.36    4.68   0
   4   0   2  607.79    6.15   0
   5  -7 -13    4.31    5.67   0
   6  -4  -9   33.65    6.16   0
   6  -3  -7    6.07    4.77   0
   6  -1  -1    9.48    3.26   0
   7  -5 -10    3.68    6.05   0
   7  -1   1   -0.60    2.12   0
   8  -6 -11    6.83    5.97   0
   8  -4  -8   25.04    6.11   0
   9  -8 -13   -2.42    6.10   0
   9  -5  -9   19.66    6.66   0
   9  -4  -7  120.59   10.72   0
   9  -2   0   17.64    3.91   0
  10  -7 -11    6.27    8.09   0
  10  -5  -8    6.60    6.47   0
  10  -4  -6   -1.91    4.13   0
  11  -5  -7   51.77    8.36   0
  11  -4  -4    0.15    4.43   0
  12  -7  -9    1.60    7.54   0
  12  -5  -5   21.27    6.65   0
  12  -4   0    0.39    4.65   0
  12  -4   4   -3.87    3.56   0
  13  -6  -5    0.99    5.93   0
  13  -5  -2   -0.83    4.57   0
  13  -5  -1    1.15    5.33   0
  -4  -8 -11    0.25    4.24   0
  -4  -5  -8    0.79    2.98   0
  -2  -8 -12    3.08    4.93   0
  -1  -2  -5    0.03    1.81   0
   0  -7 -12   21.03    5.89   0
   0  -6 -11   30.40    5.73   0
   0  -1  -3  194.27    5.20   0
   1  -8 -13    1.32    5.23   0
   2  -9 -14    2.53    6.62   0
   2  -4  -9   19.73    5.05   0
   3  -4  -9  109.50    8.91   0
   3  -1  -3   91.87    5.35   0
   4  -4  -9   27.51    6.14   0
   5  -4  -9   -1.02    3.62   0
   5  -3  -7   56.80    7.01   0
   5  -2  -5    5.02    3.51   0
   5  -1  -2   16.97    3.41   0
   6  -5 -10   27.19    6.90   0
   7  -8 -13    9.10    7.80   0
   7  -6 -11   13.88    7.14   0
   7  -4  -8   18.11    5.98   0
   7  -3  -6    1.67    4.49   0
   8  -8 -13   -0.26    6.53   0
   8  -7 -12   -0.03    5.97   0
   8  -2  -2    1.85    3.47   0
   9  -6 -10    2.11    6.59   0
   9  -3  -4   16.65    5.01   0
   9  -2   1    3.95    3.19   0
  10  -8 -12   29.71    8.54   0
  10  -4  -5   53.00    7.58   0
  10  -3  -2   13.18    4.56   0
  11  -8 -11    7.30    7.89   0
  11  -7 -10    0.06    6.10   0
  11  -6  -8    6.71    6.52   0
  11  -5  -6   -2.93    5.32   0
  11  -4  -3   38.44    6.53   0
  12  -6  -7    8.56    5.73   0
  12  -5  -4   14.20    6.08   0
  12  -4   1    0.33    4.74   0
  12  -4   2    1.20    4.58   0
  12  -4   3    3.57    4.34   0
  13  -5   0    1.03    5.04   0
  -4  -7 -10    0.29    4.17   0
  -4  -6  -9   17.30    4.10   0
  -2  -7 -11   26.09    5.43   0
  -2  -6 -10    6.04    4.46   0
  -2  -5  -9    1.04    3.04   0
  -1  -9 -13    2.10    4.75   0
   0  -3  -7  166.69    7.99   0
   1  -7 -12   -2.59    4.34   0
   1  -6 -11   11.21    4.87   0
   1  -5 -10    6.48    4.41   0
   2  -8 -13   -1.81    5.07   0
   2  -5 -10    1.76    4.20   0
   2  -1  -3   71.39    4.46   0
   3  -9 -14   -1.37    6.34   0
   3   0   1    0.27    0.96   0
   4  -9 -14   12.95    7.58   0
   4  -3  -7    8.96    4.79   0
   5  -9 -14    4.35    7.21   0
   5  -5 -10   19.11    5.50   0
   6  -9 -14   -0.86    6.11   0
   6  -8 -13    2.21    6.96   0
   6  -7 -12   -2.77    6.27   0
   6  -6 -11    2.35    6.16   0
   6  -2  -4   69.64    6.56   0
   7  -7 -12   37.64    8.29   0
   7  -2  -3   13.76    4.28   0
   7  -1   2    3.21    2.16   0
   8  -4  -7    5.17    5.25   0
   8  -3  -5   30.87    5.52   0
   9  -8 -12   -3.29    5.76   0
   9  -7 -11    4.85    6.68   0
   9  -4  -6   -0.93    4.82   0
   9  -2   2    0.58    2.95   0
   9  -2   6   10.74    2.62   0
  10  -7 -10    3.18    6.75   0
  10  -6  -9    5.80    5.86   0
  10  -5  -7   28.53    7.49   0
  10  -3  -1    0.70    3.59   0
  10  -3   8    1.52    2.34   0
  11  -7  -9    7.36    7.37   0
  12  -7  -8   -0.38    6.79   0
  12  -6  -6   -2.58    5.40   0
  13  -6  -4    2.67    5.68   0
  -5  -8 -10    1.44    4.26   0
  -4  -3  -5   30.18    2.31   0
  -1  -8 -12   -2.75    4.07   0
  -1  -4  -8   -0.91    2.92   0
   0  -9 -13    4.15    5.31   0
   0  -2  -5  240.60    7.73   0
   1  -3  -7    3.22    3.46   0
   1  -1  -3   80.49    3.96   0
   2  -7 -12   20.72    6.57   0
   2  -3  -7  135.61    8.30   0
   3  -8 -13    4.03    5.52   0
   3  -7 -12   -0.13    5.49   0
   3  -6 -11   -3.40    4.55   0
   3  -5 -10   49.41    6.66   0
   3  -3  -7    9.61    4.51   0
   4  -8 -13   -0.07    5.09   0
   4  -7 -12    1.07    5.85   0
   4  -6 -11    3.82    5.41   0
   4  -5 -10   17.54    5.21   0
   5  -8 -13    5.95    5.77   0
   5  -7 -12   13.60    6.26   0
   5  -6 -11    8.29    5.06   0
   6  -4  -8   15.63    4.88   0
   6  -3  -6   55.18    6.90   0
   6  -1   0    7.52    2.74   0
   7  -5  -9   19.34    5.83   0
   8  -9 -13    0.09    6.27   0
   8  -8 -12    1.69    7.29   0
   8  -7 -11    6.59    7.19   0
   8  -6 -10    0.60    5.35   0
   8  -2  -1   -1.21    3.06   0
   9  -6  -9    6.80    6.82   0
   9  -3  -3   11.01    4.58   0
   9  -2   3   -0.17    2.78   0
   9  -2   5    1.19    2.60   0
  10  -8 -11    0.87    6.29   0
  10  -4  -4   11.70    5.17   0
  10  -3   0   41.28    6.02   0
  11  -8 -10   38.09    9.87   0
  11  -6  -7   10.19    6.57   0
  11  -5  -5    4.85    5.73   0
  11  -4  -2    4.42    4.71   0
  12  -5  -3    4.88    5.28   0
  13  -6  -3    4.24    5.54   0
  -5  -5  -7   13.56    3.03   0
  -3  -8 -11   -0.27    4.58   0
  -3  -4  -7    2.86    2.45   0
  -2  -3  -6   51.82    4.02   0
  -1  -7 -11    0.07    4.17   0
  -1  -5  -9   28.81    4.85   0
   0  -4  -8   23.64    4.57   0
   1  -9 -13    0.22    5.42   0
   1  -2  -5   36.71    4.12   0
   2  -2  -5   22.87    4.07   0
   3  -2  -5  291.04   10.33   0
   4  -1  -2  157.33    6.56   0
   5  -4  -8    1.68    3.90   0
   6  -9 -13    7.87    7.51   0
   6  -5  -9   42.23    7.49   0
   7  -9 -13    9.09    7.04   0
   7  -8 -12   -1.12    6.85   0
   7  -7 -11   -0.05    6.44   0
   7  -6 -10   23.53    6.78   0
   7  -4  -7  103.29    9.36   0
   7  -3  -5  192.83   10.87   0
   7  -1   3    4.00    1.96   0
   8  -5  -8   26.17    7.00   0
   8  -3  -4   10.89    4.72   0
   9  -9 -12    4.90    7.67   0
   9  -8 -11   -0.66    7.09   0
   9  -7 -10    8.53    7.44   0
   9  -5  -7   91.48    9.98   0
   9  -4  -5   64.82    7.98   0
  10  -6  -8    3.84    5.56   0
  10  -5  -6    2.24    5.57   0
  11  -7  -8    3.64    6.55   0
  11  -4  -1   15.97    5.22   0
  12  -7  -7    7.89    6.20   0
  12  -6  -5    7.48    6.00   0
  12  -5  -2   11.81    5.45   0
  13  -6  -2    3.87    5.24   0
  -6  -4  -5    0.25    1.28   0
  -5  -7  -9    1.54    3.65   0
  -5  -6  -8   -0.02    2.93   0
  -4  -9 -11    6.10    5.10   0
  -3  -7 -10   -1.32    4.22   0
  -2  -9 -12   11.21    5.33   0
  -1  -6 -10    2.30    3.68   0
   0  -8 -12   -1.78    4.51   0
   1  -4  -8   20.17    4.78   0
   2  -9 -13    0.01    5.52   0
   3  -9 -13   -0.07    6.33   0
   4  -9 -13    0.86    7.14   0
   4  -4  -8   20.38    4.91   0
   5  -9 -13    0.04    6.76   0
   5  -5  -9   12.56    5.66   0
   5  -3  -6   76.18    7.03   0
   5  -2  -4   17.33    3.89   0
   5  -1  -1  337.70    9.22   0
   6  -8 -12   13.48    7.29   0
   6  -7 -11    7.38    6.70   0
   6  -6 -10    5.25    5.77   0
   6  -2  -3   55.49    5.73   0
   7  -2  -2   57.32    5.68   0
   8  -9 -12    7.54    7.57   0
   8  -6  -9   11.89    6.78   0
   8  -4  -6   47.27    6.78   0
   8  -2   0   13.16    3.89   0
   9  -3  -2   55.47    6.42   0
  10  -8 -10    5.43    6.75   0
  10  -7  -9   23.12    7.09   0
  10  -4  -3   32.44    6.08   0
  10  -3   1    5.47    3.99   0
  11  -8  -9    5.30    7.66   0
  11  -6  -6   -3.21    5.16   0
  11  -5  -4   14.72    6.06   0
  11  -4   0    5.61    4.83   0
  12  -7  -6   -1.21    6.16   0
  12  -6  -4    3.87    5.78   0
  12  -5  -1   14.44    5.37   0
  -6  -8  -9   13.11    4.33   0
  -3  -6  -9    6.80    3.96   0
  -3  -5  -8   -1.13    2.82   0
  -2  -8 -11    0.89    4.34   0
   0  -7 -11    0.22    4.12   0
   0  -6 -10    1.97    3.86   0
   0  -5  -9    7.02    3.98   0
   1  -8 -12   12.15    4.79   0
   1  -7 -11    0.61    4.47   0
   2  -8 -12   26.07    6.91   0
   2  -4  -8   47.62    5.79   0
   3  -8 -12   17.20    6.73   0
   3  -4  -8   13.98    4.31   0
   4  -8 -12    3.45    6.08   0
   4  -5  -9  314.70   14.94   0
   5  -8 -12   11.52    6.36   0
   5  -7 -11    5.46    6.36   0
   5  -6 -10    8.93    5.82   0
   6  -4  -7   31.71    5.74   0
   7  -9 -12   15.20    8.23   0
   7  -5  -8    5.53    4.59   0
   7  -1   4   18.30    2.29   0
   8  -8 -11   -1.04    6.26   0
   8  -7 -10   47.30    8.68   0
   8  -3  -3  112.65    8.40   0
   9  -6  -8   -0.21    5.07   0
  10  -6  -7    5.45    5.41   0
  10  -5  -5    9.36    5.49   0
  10  -3   2   22.17    4.74   0
  10  -3   7   23.61    3.51   0
  11  -7  -7   12.93    7.02   0
  11  -5  -3   30.88    6.74   0
  11  -4   1    2.05    4.35   0
  12  -8  -7    5.25    7.17   0
  12  -5   0   17.18    5.29   0
  -4  -8 -10   21.07    5.56   0
  -2  -4  -7   71.87    5.38   0
  -1  -9 -12   -1.45    4.37   0
  -1  -3  -6   -0.49    2.30   0
   1  -6 -10    5.88    4.45   0
   1  -5  -9   18.49    4.38   0
   2 -10 -13    5.65    7.21   0
   2  -7 -11    4.85    5.08   0
   2  -6 -10    5.28    4.71   0
   2  -5  -9    2.53    4.33   0
   3 -10 -13    7.34    7.08   0
   3  -7 -11   31.44    7.35   0
   3  -6 -10    6.72    5.16   0
   3  -5  -9  114.11    9.04   0
   3  -1  -2  346.51    8.60   0
   4 -10 -13    7.07    7.29   0
   4  -7 -11   19.62    6.27   0
   4  -6 -10   13.26    5.19   0
   4  -3  -6   59.21    6.12   0
   4  -2  -4  426.28   12.34   0
   5 -10 -13   -2.03    6.80   0
   6  -9 -12   -3.91    6.54   0
   6  -3  -5  273.48   12.10   0
   6  -1   1   38.73    3.44   0
   7  -8 -11   -3.53    5.39   0
   7  -7 -10    0.52    6.44   0
   7  -6  -9    6.80    5.08   0
   7  -4  -6    2.88    4.72   0
   7  -3  -4   35.68    5.79   0
   8  -5  -7   99.29    9.47   0
   8  -4  -5  492.03   17.96   0
   8  -2   1   -0.24    2.84   0
   9  -9 -11   -3.47    5.78   0
   9  -8 -10    9.72    6.83   0
   9  -7  -9    6.66    6.09   0
   9  -5  -6   13.17    5.23   0
   9  -4  -4    9.66    4.30   0
   9  -3  -1   24.76    4.90   0
  10  -9 -10    0.41    7.33   0
  10  -8  -9    0.65    7.56   0
  10  -7  -8    4.17    5.97   0
  10  -4  -2    7.74    4.38   0
  10  -3   3    7.09    3.84   0
  10  -3   4    3.38    3.67   0
  10  -3   6    3.07    3.22   0
  11  -8  -8   24.15    8.62   0
  11  -6  -5    5.30    5.70   0
  11  -4   2   -0.72    4.40   0
  12  -7  -5    1.59    6.17   0
  12  -6  -3    1.12    5.19   0
  12  -5   1   12.87    5.55   0
  12  -5   2   -0.32    4.81   0
  -6  -7  -8   21.65    4.13   0
  -5  -9 -10   -2.92    4.26   0
  -3  -9 -11    2.05    4.82   0
  -2  -7 -10    2.86    4.05   0
  -2  -2  -4    4.15    1.67   0
  -1  -8 -11   -1.48    4.04   0
   0  -9 -12    1.44    5.01   0
   0  -3  -6   57.83    4.97   0
   1  -9 -12   -1.48    5.20   0
   3  -3  -6   80.50    6.53   0
   5  -9 -12    7.12    7.09   0
   5  -4  -7    7.33    4.01   0
   6  -8 -11    8.34    6.96   0
   6  -7 -10   14.81    7.03   0
   6  -6  -9   63.17    8.92   0
   6  -5  -8    2.72    4.06   0
   7 -10 -12    2.47    7.21   0
   7  -2  -1    2.72    3.08   0
   7  -1   5    0.58    1.48   0
   8  -9 -11    1.99    6.08   0
   8  -8 -10   24.56    8.43   0
   8  -7  -9    2.05    6.53   0
   8  -6  -8   13.30    5.89   0
   9  -6  -7   -1.72    5.66   0
  10  -6  -6    3.27    5.95   0
  10  -5  -4    5.67    5.32   0
  10  -3   5   -0.07    3.20   0
  11  -7  -6    2.63    6.14   0
  11  -5  -2    1.07    4.70   0
  11  -4   3   30.15    5.67   0
  11  -4   6   -2.83    3.57   0
  12  -8  -6   18.08    8.34   0
  12  -6  -2   -2.06    4.76   0
  12  -5   3    4.09    4.96   0
  -7  -8  -8    1.81    3.45   0
  -6  -6  -7    5.56    3.00   0
  -6  -5  -6   21.01    2.80   0
  -4  -7  -9    6.44    4.11   0
  -4  -4  -6    7.30    2.25   0
  -2  -6  -9   31.73    5.20   0
  -2  -5  -8   -0.27    2.92   0
  -1 -10 -12   11.11    5.74   0
  -1  -7 -10   10.97    4.96   0
   0  -8 -11   36.89    6.79   0
   1  -3  -6    9.64    3.60   0
   2  -9 -12   22.15    6.91   0
   2  -3  -6   23.34    4.13   0
   3  -9 -12    5.31    6.21   0
   3  -2  -4  287.45    9.66   0
   4  -9 -12   -1.39    4.91   0
   4  -4  -7   10.91    4.13   0
   5  -8 -11   11.38    6.19   0
   5  -7 -10   15.50    6.81   0
   5  -5  -8    4.68    4.11   0
   5  -3  -5   33.11    5.11   0
   5  -2  -3   14.00    3.45   0
   5  -1   0  765.64   12.69   0
   6 -10 -12   -5.04    7.28   0
   6  -4  -6   25.39    5.76   0
   6  -2  -2  193.06    8.73   0
   7  -9 -11    5.42    7.89   0
   7  -5  -7  101.94    9.24   0
   8  -5  -6  124.64   10.74   0
   8  -3  -2   25.59    5.07   0
   9  -9 -10    1.53    6.23   0
   9  -8  -9   -1.30    6.51   0
   9  -7  -8   37.91    7.90   0
   9  -5  -5    1.57    4.90   0
   9  -4  -3  138.87    9.90   0
   9  -3   0   11.38    3.95   0
  10  -9  -9   11.09    8.47   0
  10  -8  -8   12.61    7.80   0
  10  -7  -7   12.43    6.01   0
  10  -4  -1   29.39    5.58   0
  11  -9  -8   25.10    9.44   0
  11  -8  -7   -2.73    6.61   0
  11  -6  -4    2.77    4.58   0
  11  -4   4   -0.67    4.04   0
  11  -4   5    9.15    4.36   0
  12  -7  -4   -1.03    4.99   0
  12  -6  -1   23.67    6.36   0
  -4  -6  -8   13.90    3.96   0
  -4  -5  -7   -0.26    2.62   0
  -3  -8 -10   -0.89    4.03   0
  -2  -9 -11   -3.22    3.95   0
  -1  -6  -9    3.71    3.76   0
  -1  -5  -8    2.10    3.88   0
  -1  -4  -7    4.91    3.08   0
   0 -10 -12    1.27    5.45   0
   0  -7 -10    5.91    4.45   0
   1  -8 -11   39.47    7.43   0
   2  -8 -11    0.24    5.44   0
   2  -1  -2  290.72    7.16   0
   3  -8 -11   -2.14    5.62   0
   3  -4  -7  154.31    9.66   0
   4  -8 -11    1.08    5.14   0
   4  -7 -10    5.76    6.00   0
   4  -5  -8   44.61    6.96   0
   4  -1  -1    3.64    2.27   0
   5 -10 -12    3.01    7.25   0
   5  -6  -9    3.52    4.38   0
   6  -9 -11    5.00    6.69   0
   6  -3  -4   72.56    6.98   0
   7  -8 -10    0.53    5.78   0
   7  -7  -9   16.65    6.39   0
   7  -6  -8   12.09    5.35   0
   7  -4  -5  105.64    8.92   0
   7  -3  -3   42.99    5.87   0
   7  -1   6   18.70    1.86   0
   7  -1   7    0.35    1.29   0
   8 -10 -11   -8.98    5.53   0
   8  -4  -4   31.18    6.13   0
   8  -2   2    7.81    2.90   0
  10  -6  -5   18.57    6.48   0
  10  -5  -3    3.84    4.67   0
  11  -7  -5    7.35    6.17   0
  11  -6  -3   36.97    7.30   0
  11  -5  -1   17.53    5.44   0
  12  -8  -5   -4.10    5.40   0
  12  -7  -3    1.07    5.62   0
  -6  -9  -9    0.07    4.20   0
  -5  -8  -9    7.98    4.45   0
  -4  -9 -10    1.13    4.67   0
  -3  -3  -5   18.61    2.43   0
  -1  -9 -11    2.62    4.71   0
  -1  -2  -4  239.95    6.43   0
   0  -5  -8   39.53    5.58   0
   0  -4  -7  185.20    8.89   0
   1 -10 -12    1.81    5.78   0
   1  -7 -10   16.11    5.42   0
   1  -4  -7    0.79    3.64   0
   2 -10 -12   11.07    6.94   0
   2  -7 -10    4.69    5.01   0
   2  -4  -7  234.93   10.75   0
   2  -2  -4   11.08    2.88   0
   3 -10 -12    5.88    6.93   0
   3  -7 -10    1.47    4.07   0
   3  -6  -9    3.84    4.78   0
   3  -5  -8   31.06    6.06   0
   4 -10 -12    4.82    6.42   0
   4  -6  -9   -1.13    3.88   0
   4  -3  -5   -2.30    3.05   0
   5  -9 -11    0.91    6.24   0
   5  -4  -6   10.42    4.89   0
   6  -8 -10   -2.56    6.11   0
   6  -6  -8   17.86    6.49   0
   6  -5  -7   30.23    5.73   0
   6  -1   2   33.90    3.09   0
   7 -10 -11    0.18    7.06   0
   7  -2   0  110.29    6.48   0
   8  -9 -10   29.89    8.28   0
   8  -8  -9    5.26    6.02   0
   8  -7  -8   -2.73    5.01   0
   8  -6  -7   20.04    6.23   0
   9 -10 -10   -1.11    6.30   0
   9  -9  -9    5.96    7.93   0
   9  -7  -7   -0.40    6.09   0
   9  -6  -6    2.58    4.46   0
   9  -4  -2   11.50    4.76   0
   9  -3   1   36.03    5.21   0
  10  -9  -8    6.12    7.62   0
  10  -8  -7   -0.44    6.17   0
  10  -7  -6   11.50    6.80   0
  10  -4   0    1.41    4.06   0
  11  -9  -7    7.34    8.02   0
  11  -8  -6    4.80    6.15   0
  11  -5   0    7.09    4.57   0
  12  -8  -4   -1.12    6.88   0
  12  -6   0    6.46    5.02   0
  -8  -8  -7    1.99    3.07   0
  -7  -7  -7   22.03    3.74   0
  -3  -7  -9   16.96    4.53   0
  -2  -8 -10    0.57    3.92   0
   0  -9 -11    1.95    5.14   0
   0  -2  -4   17.33    2.76   0
   1  -6  -9  156.06    9.97   0
   1  -5  -8   -0.88    3.68   0
   1  -2  -4  103.60    5.28   0
   2  -6  -9    4.81    3.91   0
   2  -5  -8   30.04    5.12   0
   3  -9 -11   12.11    6.46   0
   4  -9 -11    2.78    6.23   0
   4  -2  -3  450.23   12.00   0
   5  -8 -10   -5.92    5.74   0
   6 -10 -11    4.82    7.92   0
   6  -7  -9    0.74    5.01   0
   7  -9 -10    3.31    5.71   0
   7  -5  -6    0.59    3.87   0
   8 -10 -10   10.22    8.24   0
   8  -5  -5  117.67   10.05   0
   8  -3  -1    2.95    3.59   0
   8  -2   3    0.03    2.49   0
   9  -8  -8    7.47    6.13   0
   9  -5  -4   77.80    8.12   0
  10  -6  -4    2.07    5.50   0
  10  -5  -2   -0.86    4.07   0
  10  -4   1   41.52    6.25   0
  11  -7  -4   -0.53    5.42   0
  11  -6  -2    4.77    5.29   0
  11  -5   1    1.51    4.89   0
  12  -7  -2    1.79    4.86   0
  12  -6   1    2.31    5.26   0
  -5  -7  -8    1.42    4.02   0
  -3  -6  -8    1.86    3.45   0
  -2 -10 -11    0.44    4.58   0
  -1  -8 -10    3.42    4.67   0
   1  -9 -11    7.93    5.35   0
   2  -9 -11   13.94    5.75   0
   3  -3  -5  337.34   11.65   0
   4  -8 -10   15.78    6.88   0
   4  -4  -6    0.50    4.43   0
   4   0   3   -0.86    0.71   0
   5 -10 -11   -0.72    7.13   0
   5  -7  -9   43.39    7.31   0
   5  -6  -8   12.89    4.96   0
   5  -5  -7   49.26    6.68   0
   5  -3  -4   35.77    4.98   0
   5  -2  -2    8.79    3.35   0
   6  -9 -10    6.33    6.86   0
   6  -4  -5   -0.92    3.31   0
   6  -2  -1    0.53    2.76   0
   7  -8  -9    4.56    5.72   0
   7  -7  -8   35.71    7.33   0
   7  -6  -7   43.40    7.03   0
   7  -4  -4    1.93    4.28   0
   7  -3  -2   64.95    6.43   0
   8  -9  -9   -3.39    6.83   0
   8  -6  -6    5.00    5.46   0
   8  -4  -3  265.10   12.58   0
   9 -10  -9    2.31    6.42   0
   9  -6  -5    9.83    5.98   0
   9  -3   2    8.49    3.96   0
  10  -7  -5   39.78    8.21   0
  11  -9  -6   -3.76    6.75   0
  11  -8  -5    8.22    6.15   0
  12  -8  -3   -0.90    6.25   0
  12  -7  -1    7.36    5.67   0
  12  -6   2    3.76    5.18   0
  -4  -8  -9    1.24    4.33   0
  -3  -9 -10   -0.90    3.79   0
  -3  -5  -7   16.84    3.61   0
  -3  -4  -6  121.95    5.78   0
  -2  -7  -9    5.93    4.25   0
  -1 -10 -11    4.57    5.23   0
   0 -10 -11    8.75    5.86   0
   0  -8 -10    0.92    4.42   0
   1  -8 -10    0.10    5.02   0
   2  -8 -10    0.37    5.27   0
   3 -10 -11    1.60    6.02   0
   3  -8 -10   20.75    5.88   0
   4 -10 -11    2.49    5.79   0
   4  -7  -9   21.74    5.79   0
   4  -6  -8   20.20    5.88   0
   4  -5  -7  246.42   12.66   0
   5  -9 -10    2.46    6.37   0
   6  -8  -9   18.46    7.43   0
   6  -5  -6   24.97    5.99   0
   6  -3  -3  114.58    7.59   0
   7 -10 -10    7.56    6.80   0
   7  -2   1    2.24    2.87   0
   8  -8  -8    3.23    5.66   0
   8  -7  -7    1.43    5.09   0
   8  -3   0   53.84    5.99   0
   8  -2   4   -0.89    2.38   0
   9  -9  -8   46.82    9.20   0
   9  -8  -7    3.02    5.62   0
   9  -7  -6    4.12    4.90   0
   9  -5  -3    1.58    4.44   0
   9  -4  -1    7.40    4.24   0
  10  -9  -7    1.87    6.19   0
  10  -8  -6    6.25    5.61   0
  10  -6  -3   12.63    5.86   0
  10  -5  -1    1.33    4.06   0
  10  -4   2    1.12    3.66   0
  11  -7  -3   18.50    6.49   0
  11  -6  -1    5.30    4.99   0
  11  -5   2   -1.35    3.65   0
  12  -7   0    1.85    5.05   0
  -7  -6  -6    4.50    2.63   0
  -6  -8  -8    7.84    4.29   0
  -5  -9  -9   -0.65    4.51   0
  -5  -6  -7   83.73    5.77   0
  -5  -3  -4   27.56    1.71   0
  -2  -9 -10   10.60    4.91   0
  -2  -6  -8   -0.19    3.71   0
  -2  -3  -5   87.09    4.49   0
  -2  -1  -2    8.44    0.70   0
  -1  -7  -9   33.99    5.75   0
   1 -10 -11   -0.57    5.24   0
   2 -10 -11    3.13    5.07   0
   2  -7  -9    2.46    4.68   0
   2  -3  -5   86.74    6.07   0
   3  -7  -9   18.66    5.30   0
   3  -6  -8   -3.01    4.08   0
   3  -4  -6  126.20    8.30   0
   3  -2  -3    8.34    2.81   0
   3  -1  -1    0.20    1.93   0
   4 -11 -11   -1.15    6.83   0
   4  -9 -10   20.96    7.42   0
   5 -11 -11   -0.84    6.02   0
   5  -4  -5    6.37    4.73   0
   5  -1   1   77.75    4.14   0
   6 -10 -10    6.83    7.34   0
   6  -7  -8   28.45    6.48   0
   6  -6  -7    2.60    4.15   0
   7 -11 -10    4.26    7.42   0
   7  -9  -9   11.41    7.01   0
   7  -5  -5   16.23    4.77   0
   8 -10  -9    0.50    6.05   0
   8  -5  -4   12.63    4.69   0
   8  -4  -2  184.47   10.63   0
   9 -10  -8   10.59    8.28   0
   9  -6  -4   10.89    5.62   0
   9  -3   3   49.28    5.37   0
  10 -10  -7    5.08    8.11   0
  10  -7  -4   20.86    6.85   0
  10  -4   3   -0.36    3.94   0
  11  -9  -5    2.56    6.00   0
  11  -8  -4    5.48    5.41   0
  11  -7  -2    5.16    5.71   0
  11  -6   0    0.14    4.41   0
  11  -5   3   -0.99    4.23   0
  11  -5   4   -0.86    4.29   0
  -4  -7  -8   -3.08    3.36   0
  -3 -10 -10    2.35    5.17   0
  -3  -8  -9    2.82    4.42   0
  -2  -5  -7   40.78    5.00   0
  -2  -4  -6    3.16    2.80   0
  -1  -9 -10    9.25    5.10   0
  -1  -6  -8    6.97    3.96   0
  -1  -3  -5   -1.29    2.09   0
   0 -11 -11    8.33    6.81   0
   0  -7  -9   -1.43    3.08   0
   0  -3  -5   27.76    3.74   0
   1 -11 -11    2.75    6.43   0
   1  -7  -9    2.94    3.72   0
   1  -3  -5  119.26    6.46   0
   2 -11 -11    0.07    6.74   0
   2  -6  -8   55.44    7.02   0
   2  -4  -6    3.50    3.97   0
   3 -11 -11    2.88    6.93   0
   3  -9 -10   -1.47    5.73   0
   3  -5  -7    2.75    3.58   0
   4  -3  -4   22.93    4.19   0
   4  -1   0 1016.82   13.32   0
   5 -10 -10   -5.59    6.34   0
   5  -8  -9    0.95    5.06   0
   5  -7  -8   14.08    6.07   0
   5  -5  -6   57.04    7.28   0
   6 -11 -10   34.73    9.39   0
   6  -9  -9   -0.92    6.35   0
   6  -4  -4   63.17    6.96   0
   6  -1   3   24.92    2.60   0
   7 -10  -9   -4.81    6.56   0
   7  -8  -8    2.98    5.53   0
   7  -7  -7    7.91    5.44   0
   7  -6  -6   -1.28    3.90   0
   7  -4  -3   14.49    4.82   0
   8  -9  -8   -0.82    5.50   0
   8  -8  -7    5.65    6.66   0
   8  -7  -6   23.80    6.90   0
   8  -6  -5   10.86    4.89   0
   8  -2   5    1.22    2.45   0
   9  -9  -7    1.95    6.11   0
   9  -8  -6    0.84    6.34   0
   9  -7  -5    7.58    6.17   0
   9  -5  -2   25.34    5.70   0
   9  -4   0   13.07    4.33   0
   9  -3   4    8.91    3.95   0
  10  -9  -6   10.02    6.74   0
  10  -8  -5    4.00    5.67   0
  10  -6  -2   15.05    5.87   0
  10  -5   0    0.30    4.16   0
  10  -4   4    4.06    4.49   0
  11  -8  -3   11.76    6.51   0
  11  -5   5   -2.59    4.07   0
  -9  -8  -6    4.42    2.87   0
  -8  -7  -6    0.16    2.74   0
  -5  -5  -6    0.29    2.45   0
  -1  -5  -7  165.04    8.63   0
  -1  -4  -6   24.88    3.86   0
   0  -9 -10    2.69    4.88   0
   0  -6  -8    3.54    3.95   0
   1  -9 -10   -2.84    4.88   0
   1  -6  -8   20.63    4.71   0
   1  -5  -7   16.10    4.59   0
   1  -4  -6    2.64    3.56   0
   2  -9 -10    4.25    5.09   0
   2  -5  -7    3.61    3.34   0
   4 -10 -10    9.98    6.84   0
   4  -8  -9   -0.80    4.20   0
   5  -6  -7   -0.19    3.73   0
   5  -3  -3   33.95    5.08   0
   6  -8  -8   50.02    8.91   0
   6  -2   0   92.38    5.72   0
   7  -3  -1  419.55   13.46   0
   8 -10  -8   -0.22    7.41   0
   8  -3   1  122.38    7.72   0
  10  -7  -3    2.88    5.43   0
  10  -4   5    3.87    4.32   0
  11  -9  -4   11.13    6.63   0
  11  -7  -1   -0.46    5.03   0
  11  -6   1   -0.09    4.24   0
  -7  -5  -5   32.35    2.79   0
  -6  -7  -7    3.54    3.60   0
  -5  -8  -8    3.65    4.58   0
  -5  -4  -5   34.39    2.81   0
  -4  -9  -9    4.49    4.30   0
  -2 -10 -10    4.10    4.87   0
  -2  -8  -9    1.28    4.08   0
  -1 -10 -10    2.49    5.09   0
  -1  -8  -9   11.04    4.70   0
   0  -5  -7    1.66    2.92   0
   0  -4  -6    7.43    2.94   0
   2 -10 -10   -0.18    5.61   0
   2  -8  -9   -2.54    4.72   0
   2  -2  -3   34.21    3.57   0
   2   0   1    0.84    0.60   0
   3 -10 -10   37.85    8.35   0
   3  -8  -9   16.48    5.77   0
   4  -7  -8    0.12    4.07   0
   4  -6  -7   12.19    5.34   0
   4  -5  -6   97.17    8.42   0
   4  -4  -5   60.92    6.29   0
   4  -2  -2  133.70    6.47   0
   5 -11 -10    3.43    6.30   0
   5  -9  -9   -1.50    5.19   0
   5  -2  -1  114.63    6.25   0
   6 -10  -9   -2.02    5.76   0
   6  -7  -7    4.62    4.60   0
   6  -6  -6    3.92    4.89   0
   6  -5  -5   10.26    4.45   0
   6  -3  -2   65.83    5.82   0
   7 -11  -9   -4.00    5.70   0
   7  -9  -8   19.25    6.92   0
   7  -8  -7   13.37    6.94   0
   7  -5  -4    0.80    4.44   0
   7  -2   2    0.50    2.44   0
   8  -9  -7    4.39    6.80   0
   8  -5  -3   41.39    6.14   0
   8  -4  -1  147.78    9.39   0
   8  -2   6    0.93    2.49   0
   9 -10  -7    0.86    6.22   0
   9  -9  -6   21.63    7.76   0
   9  -7  -4    8.32    6.14   0
   9  -6  -3   -0.48    3.73   0
   9  -4   1   12.54    4.22   0
   9  -3   5   76.18    5.93   0
  10  -9  -5    3.82    6.05   0
  10  -8  -4   -3.12    4.49   0
  10  -6  -1    3.28    4.61   0
  10  -5   1   13.18    5.02   0
  10  -4   6    3.12    3.94   0
  11  -9  -3    1.61    6.56   0
  11  -8  -2   -2.21    5.50   0
  11  -6   2   11.29    4.86   0
  -7  -8  -7    3.34    3.91   0
  -6  -9  -8    6.27    4.53   0
  -4  -6  -7    0.65    2.99   0
  -3  -9  -9   -0.45    4.65   0
  -3  -7  -8    1.57    3.70   0
  -2 -11 -10    0.17    4.98   0
   0 -10 -10    2.27    5.15   0
   0  -8  -9    1.98    4.42   0
   1 -10 -10   -0.16    5.22   0
   1  -8  -9   42.08    6.59   0
   3 -11 -10    2.26    6.79   0
   3  -7  -8    0.03    3.84   0
   3  -3  -4    6.70    3.16   0
   4 -11 -10   -0.57    5.78   0
   4  -9  -9    7.83    5.75   0
   5 -10  -9    8.90    6.97   0
   5  -8  -8   26.49    6.68   0
   6 -11  -9    1.97    7.61   0
   6  -9  -8   11.21    7.07   0
   7 -10  -8   -3.61    6.76   0
   7  -7  -6   22.84    5.99   0
   7  -6  -5   32.56    6.13   0
   8 -11  -8   -2.82    5.98   0
   8  -8  -6   10.46    5.86   0
   8  -7  -5    3.62    5.73   0
   8  -6  -4    3.52    4.14   0
   9  -8  -5    0.73    5.15   0
   9  -5  -1   15.42    4.95   0
   9  -3   6    6.34    3.50   0
  10 -10  -5    5.69    7.80   0
  10  -7  -2    8.55    5.53   0
  10  -5   2    7.51    4.92   0
  10  -4   7    0.92    3.54   0
  11  -7   0    1.54    4.92   0
  11  -6   3   15.27    6.07   0
  -4 -10  -9    6.29    5.42   0
  -2  -9  -9    0.11    4.81   0
  -2  -7  -8   25.04    4.94   0
  -1 -11 -10   -0.53    5.23   0
   0 -11 -10    1.67    5.74   0
   1 -11 -10    6.38    6.50   0
   2 -11 -10    1.95    6.40   0
   2  -7  -8   62.56    7.31   0
   3  -9  -9    4.87    5.27   0
   3  -6  -7    1.52    3.81   0
   3  -5  -6   74.62    7.55   0
   3  -4  -5  675.35   17.22   0
   4  -8  -8    6.83    5.65   0
   5  -7  -7    8.20    4.75   0
   5  -6  -6   67.76    7.88   0
   5  -5  -5  271.34   12.94   0
   5  -4  -4    1.09    3.44   0
   6  -8  -7    4.05    6.21   0
   6  -4  -3   10.03    4.55   0
   7 -11  -8   12.16    7.80   0
   7  -9  -7    6.38    6.91   0
   7  -4  -2   19.97    4.35   0
   7  -3   0    1.88    3.32   0
   8 -10  -7    3.34    6.28   0
   8  -5  -2   57.96    7.09   0
   8  -3   2   10.14    3.81   0
   8  -2   7    1.84    2.36   0
   9 -10  -6    3.95    6.22   0
   9  -6  -2    0.27    4.52   0
   9  -4   2   -4.40    3.59   0
   9  -3   7    0.25    2.97   0
   9  -3   9   17.65    3.30   0
  10  -9  -4    4.61    6.03   0
  10  -8  -3   18.84    6.10   0
  10  -6   0    5.10    4.90   0
  11  -9  -2    7.90    7.31   0
  11  -8  -1   -0.60    5.37   0
  11  -7   1   10.66    5.46   0
  11  -6   4    2.64    5.08   0
  -4  -8  -8    8.72    4.68   0
  -4  -5  -6   11.72    3.11   0
  -3  -6  -7    1.65    3.43   0
  -1  -9  -9    5.52    4.60   0
  -1  -7  -8   38.59    5.88   0
   0  -9  -9    0.99    4.62   0
   0  -7  -8   27.05    5.46   0
   1  -9  -9   12.39    6.11   0
   1  -7  -8    8.99    4.15   0
   1  -2  -3  781.16   12.63   0
   2  -9  -9    2.94    4.94   0
   2  -6  -7   66.16    7.34   0
   2  -3  -4  129.61    7.09   0
   2  -1  -1   99.65    3.97   0
   4 -10  -9    2.62    5.32   0
   4  -3  -3   32.72    4.80   0
   5 -12  -9   -4.15    6.70   0
   5 -11  -9    6.73    6.64   0
   5  -9  -8    1.28    5.28   0
   6 -10  -8   -0.49    5.57   0
   6  -7  -6    3.46    5.67   0
   6  -5  -4   24.76    5.67   0
   7  -8  -6   66.21    9.51   0
   7  -5  -3  111.48    9.07   0
   7  -2   3    1.21    2.51   0
   8 -11  -7    6.51    6.54   0
   8  -9  -6   18.89    7.23   0
   8  -8  -5    6.43    6.33   0
   8  -6  -3  134.37   10.56   0
   9 -11  -6    0.28    6.16   0
   9  -9  -5   -0.45    5.01   0
   9  -8  -4    3.29    5.24   0
   9  -7  -3   17.24    5.52   0
   9  -5   0   48.61    6.53   0
   9  -3   8    1.24    2.91   0
  10 -10  -4    5.48    7.67   0
  10  -7  -1    0.21    4.79   0
  10  -5   3   -0.02    4.61   0
  11  -8   0   -0.72    5.36   0
  11  -7   2   19.53    6.62   0
  -6  -6  -6   -0.73    2.74   0
  -5  -9  -8   -1.19    4.61   0
  -5  -7  -7    5.10    3.74   0
  -3 -10  -9   -0.20    4.22   0
  -2  -6  -7    2.81    3.32   0
   1  -6  -7    3.64    4.22   0
   2 -10  -9    2.50    5.71   0
   2  -5  -6   -0.36    3.39   0
   2  -4  -5   95.85    7.14   0
   3 -10  -9    8.86    5.59   0
   3  -8  -8    1.74    4.58   0
   3  -2  -2   85.65    5.24   0
   4 -11  -9    5.36    6.39   0
   4  -9  -8   -0.11    5.92   0
   4  -7  -7   53.01    7.20   0
   4  -6  -6   -0.46    4.42   0
   5 -10  -8    3.47    6.60   0
   5  -8  -7   23.26    6.85   0
   5  -3  -2   -0.46    3.30   0
   5  -1   2  129.05    4.78   0
   6 -11  -8    6.58    6.49   0
   6  -9  -7    4.37    6.53   0
   6  -6  -5    6.27    4.18   0
   6  -3  -1    9.41    3.64   0
   6  -2   1   12.23    2.85   0
   6  -1   4   13.84    2.01   0
   7 -10  -7   12.14    6.70   0
   7  -7  -5    8.57    4.80   0
   7  -6  -4   57.47    7.14   0
   8 -10  -6    0.07    6.85   0
   8  -7  -4   11.54    5.41   0
   9 -10  -5    1.03    6.93   0
   9  -6  -1   45.81    7.01   0
   9  -4   3   -3.08    3.57   0
  10  -9  -3    1.07    5.42   0
  10  -8  -2    4.46    4.88   0
  10  -6   1    9.86    5.01   0
  10  -5   4    8.07    4.92   0
  -4  -4  -5   15.73    2.56   0
  -3 -11  -9   -1.75    4.52   0
  -3  -8  -8   46.51    6.31   0
  -3  -5  -6    5.23    2.99   0
  -2 -10  -9    2.36    4.71   0
  -2  -8  -8    8.27    4.79   0
  -1 -10  -9    2.65    5.11   0
  -1  -6  -7    2.07    3.64   0
   0 -10  -9    4.96    5.29   0
   0  -6  -7   33.39    4.98   0
   1 -10  -9   10.77    6.06   0
   1  -8  -8   54.01    7.62   0
   1  -5  -6   48.65    5.94   0
   1  -3  -4   13.01    3.41   0
   2 -11  -9    1.37    5.91   0
   2  -8  -8   71.69    8.15   0
   3 -11  -9    2.44    5.82   0
   3  -7  -7   25.80    6.09   0
   4 -12  -9   -1.25    6.19   0
   4  -5  -5  223.88   11.38   0
   4  -4  -4    2.07    3.37   0
   5  -7  -6   13.47    5.69   0
   6 -12  -8    2.02    6.32   0
   7 -11  -7    2.50    6.12   0
   7  -9  -6   20.48    7.65   0
   7  -4  -1   67.15    6.74   0
   8 -11  -6    5.95    7.92   0
   8  -9  -5   11.62    7.04   0
   8  -5  -1  114.45    8.96   0
   8  -3   3   60.56    5.46   0
   9 -11  -5   -5.14    6.93   0
   9  -9  -4   27.61    7.49   0
   9  -8  -3    0.47    5.63   0
   9  -7  -2   10.93    5.89   0
   9  -5   1   12.90    4.68   0
  10 -10  -3    2.65    7.34   0
  10  -7   0   41.60    7.35   0
  11  -8   1    3.05    5.34   0
  11  -7   3   -1.24    5.15   0
  -7  -9  -7    1.82    3.97   0
  -6  -8  -7    1.22    4.05   0
  -5 -10  -8    2.25    4.98   0
  -4  -9  -8   12.63    4.60   0
  -4  -7  -7    4.50    3.92   0
  -2 -11  -9    6.91    5.45   0
  -2  -5  -6    3.82    3.31   0
  -1 -11  -9    6.65    5.82   0
  -1  -8  -8   -0.74    3.86   0
  -1  -5  -6   21.60    4.54   0
   0 -11  -9   -3.31    5.09   0
   0  -8  -8   -2.31    4.10   0
   0  -5  -6    6.35    3.78   0
   0  -2  -3  189.39    5.82   0
   1 -11  -9    0.93    5.65   0
   1  -4  -5  164.84    8.11   0
   2 -12  -9    8.61    7.62   0
   2  -7  -7    3.80    4.58   0
   3 -12  -9   -1.33    5.85   0
   3  -9  -8    3.26    5.14   0
   3  -6  -6   -3.02    4.07   0
   4 -10  -8   15.19    6.49   0
   4  -8  -7   -2.12    3.97   0
   4  -2  -1  123.20    6.07   0
   5 -12  -8   -6.17    7.16   0
   5 -11  -8    4.94    6.27   0
   5  -9  -7   -0.68    6.00   0
   5  -6  -5    5.95    4.90   0
   5  -5  -4    9.67    4.69   0
   5  -4  -3   22.80    4.53   0
   5  -2   0   29.71    3.62   0
   6 -10  -7    6.70    6.00   0
   6  -8  -6    1.95    4.52   0
   6  -7  -5   -0.19    4.89   0
   6  -4  -2    0.56    3.86   0
   7 -10  -6   10.88    7.31   0
   7  -8  -5   -1.07    5.78   0
   7  -3   1   15.07    3.74   0
   8  -8  -4   -2.58    4.70   0
   8  -7  -3   -0.69    5.18   0
   8  -6  -2    0.74    4.52   0
   8  -4   1  112.46    7.97   0
   9 -10  -4   -4.90    6.41   0
   9  -4   4   12.44    4.39   0
  10  -9  -2   -2.81    4.73   0
  10  -8  -1    3.79    4.73   0
[truncated: 1,016,769 more chars]
