# Supplementary material for: Meloxicam hydro­chloride
Source: IUCrdata. 2023 Mar 10;8(Pt 3):x230202. doi: 10.1107/S241431462300202X (PMC10171328; doi:10.1107/S241431462300202X)
Supplement: Supplementary file 2 [file x-08-x230202-Isup2.hkl]

data_I                                                                          
_shelx_title ' fermin13_a.res in P2(1)/c'                                       
_shelx_refln_list_code          4                                               
_shelx_F_calc_maximum      382.99                                               
_exptl_crystal_F_000       800.00                                               
_reflns_d_resolution_high  0.7652                                               
                                                                                
loop_                                                                           
 _space_group_symop_operation_xyz                                               
 'x, y, z'                                                                      
 '-x, y+1/2, -z+1/2'                                                            
 '-x, -y, -z'                                                                   
 'x, -y-1/2, z-1/2'                                                             
                                                                                
_cell_length_a    11.3380                                                       
_cell_length_b    10.7346                                                       
_cell_length_c    14.5503                                                       
_cell_angle_alpha  90.000                                                       
_cell_angle_beta  109.430                                                       
_cell_angle_gamma  90.000                                                       
                                                                                
_shelx_F_squared_multiplier     1.000                                           
                                                                                
loop_                                                                           
 _refln_index_h                                                                 
 _refln_index_k                                                                 
 _refln_index_l                                                                 
 _refln_F_squared_calc                                                          
 _refln_F_squared_meas                                                          
 _refln_F_squared_sigma                                                         
 _refln_observed_status                                                         
   2   0   0          0.09          4.87         5.41 o                         
   3   0   0      26770.21      26320.51        89.18 o                         
   4   0   0         86.05         62.64         7.93 o                         
   5   0   0       9282.89       9417.64        55.39 o                         
   6   0   0         63.00         89.58         9.86 o                         
   7   0   0       2286.72       2309.88        25.96 o                         
   8   0   0         71.75         62.53        14.81 o                         
   9   0   0         60.57         61.16        15.42 o                         
  10   0   0          2.64         14.16        15.77 o                         
  11   0   0        102.42         86.48        17.87 o                         
  12   0   0         77.20         70.31        20.61 o                         
  13   0   0          9.94          3.93        21.10 o                         
   2   1   0      15633.41      14633.71        52.90 o                         
   3   1   0       2542.69       2345.36        14.72 o                         
   4   1   0      14438.70      14621.04        42.47 o                         
   5   1   0      10800.39      11161.37        35.01 o                         
   6   1   0        138.91        131.66         7.33 o                         
   7   1   0       1019.20        991.62        12.49 o                         
   8   1   0          4.32         -6.18         8.86 o                         
   9   1   0       1042.56       1072.63        22.33 o                         
  10   1   0          0.02         -1.03        12.85 o                         
  11   1   0         39.90         29.98        13.52 o                         
  12   1   0        605.37        585.68        21.60 o                         
  13   1   0          3.93         -3.02        15.16 o                         
   0   2   0      10001.33       9640.01        62.64 o                         
   1   2   0         47.23         45.82         4.36 o                         
   2   2   0       2448.36       2387.96        24.39 o                         
   3   2   0       1385.15       1298.88        16.36 o                         
   4   2   0         11.12         14.79         7.46 o                         
   5   2   0        375.87        356.73        11.23 o                         
   6   2   0       1374.70       1352.09        20.52 o                         
   7   2   0       1583.44       1588.85        20.74 o                         
   8   2   0        187.15        186.44         9.27 o                         
   9   2   0        287.74        298.59        14.25 o                         
  10   2   0         51.42         56.79        14.09 o                         
  11   2   0        105.10        110.00        16.33 o                         
  12   2   0         78.08         72.33        17.67 o                         
  13   2   0          0.47         -0.90        16.92 o                         
   1   3   0       1179.67       1076.10        14.39 o                         
   2   3   0       3453.69       3341.20        30.89 o                         
   3   3   0        897.34        854.28        19.55 o                         
   4   3   0        331.52        343.42        11.63 o                         
   5   3   0       1975.36       1907.16        20.77 o                         
   6   3   0         14.60          0.97         8.25 o                         
   7   3   0         57.20         55.71        10.38 o                         
   8   3   0        743.61        783.21        20.53 o                         
   9   3   0        178.42        183.28        11.69 o                         
  10   3   0        586.92        556.88        19.35 o                         
  11   3   0        318.23        317.74        18.99 o                         
  12   3   0          9.71         23.72        15.86 o                         
  13   3   0         47.58         61.24        23.22 o                         
   0   4   0          6.22          3.05        12.59 o                         
   1   4   0       2571.53       2424.34        26.17 o                         
   2   4   0       3838.75       3889.26        31.70 o                         
   3   4   0        165.15        246.42        14.49 o                         
   4   4   0        589.46        528.42        20.14 o                         
   5   4   0          2.18         10.11        12.24 o                         
   6   4   0          1.95          1.30         9.97 o                         
   7   4   0        434.51        418.53        15.89 o                         
   8   4   0        272.84        294.23        15.55 o                         
   9   4   0        151.52        163.90        16.28 o                         
  10   4   0         13.54         11.65        14.62 o                         
  11   4   0         39.37         50.90        19.83 o                         
  12   4   0          2.30         -3.68        18.33 o                         
  13   4   0          8.85         14.70        20.55 o                         
   1   5   0        281.14        312.18        14.67 o                         
   2   5   0          2.11         15.48         8.73 o                         
   3   5   0        699.42        815.04        24.99 o                         
   4   5   0        289.90        330.65        20.80 o                         
   5   5   0        174.09        172.99        17.51 o                         
   6   5   0        178.82        181.42        15.47 o                         
   7   5   0         10.99         16.31        11.68 o                         
   8   5   0         57.20         65.20        14.42 o                         
   9   5   0        783.01        805.23        23.21 o                         
  10   5   0         12.48         16.42        17.52 o                         
  11   5   0        123.04        133.50        21.38 o                         
  12   5   0        206.03        225.55        23.76 o                         
  13   5   0         28.16         30.06        23.01 o                         
   0   6   0       1343.07       1410.83        39.29 o                         
   1   6   0        281.86        320.36        16.65 o                         
   2   6   0         13.52         23.19        10.38 o                         
   3   6   0        284.71        306.78        21.57 o                         
   4   6   0        475.70        477.05        20.97 o                         
   5   6   0        754.38        719.51        28.52 o                         
   6   6   0        330.58        315.52        21.41 o                         
   7   6   0       1606.74       1554.99        32.26 o                         
   8   6   0         60.62         60.31        17.06 o                         
   9   6   0        179.32        171.48        18.20 o                         
  10   6   0        106.72        116.13        17.26 o                         
  11   6   0          0.22          0.00        19.62 o                         
  12   6   0         73.50         89.87        23.52 o                         
   1   7   0       1124.04       1102.08        27.29 o                         
   2   7   0        717.64        717.39        21.70 o                         
   3   7   0        946.18        942.87        32.26 o                         
   4   7   0          0.46          2.35        16.13 o                         
   5   7   0       1385.17       1374.52        39.32 o                         
   6   7   0         26.31         24.38        18.20 o                         
   7   7   0        289.47        290.16        22.74 o                         
   8   7   0          5.09          4.96        15.69 o                         
   9   7   0         27.29         19.92        19.04 o                         
  10   7   0        519.33        511.44        23.65 o                         
  11   7   0         17.50         15.64        21.79 o                         
  12   7   0         96.88         92.92        24.49 o                         
   0   8   0       1512.83       1527.46        47.85 o                         
   1   8   0       3276.91       3392.63        47.15 o                         
   2   8   0       2853.29       2811.88        40.95 o                         
   3   8   0        111.03         89.82        21.90 o                         
   4   8   0        124.40        121.61        19.65 o                         
   5   8   0         82.91         76.38        21.82 o                         
   6   8   0         32.64         19.40        19.13 o                         
   7   8   0        904.65        877.80        34.89 o                         
   8   8   0        203.45        223.81        23.13 o                         
   9   8   0        103.15        103.03        24.06 o                         
  10   8   0         38.77         46.56        17.81 o                         
  11   8   0         24.05         29.22        21.12 o                         
   1   9   0         63.10         46.34        17.07 o                         
   2   9   0        811.39        837.06        27.07 o                         
   3   9   0        698.64        704.55        31.80 o                         
   4   9   0        498.51        453.76        28.73 o                         
   5   9   0       1689.23       1661.03        47.99 o                         
   6   9   0         58.37         36.34        24.01 o                         
   7   9   0         49.45         46.87        23.79 o                         
   8   9   0          5.58          0.25        22.91 o                         
   9   9   0          1.35          4.85        19.87 o                         
  10   9   0        175.11        144.45        22.49 o                         
   0  10   0        798.60        823.27        42.54 o                         
   1  10   0        614.84        598.41        26.67 o                         
   2  10   0        215.74        203.00        22.11 o                         
   3  10   0         35.93         51.57        22.48 o                         
   4  10   0         39.33         20.53        21.22 o                         
   5  10   0        145.29        172.76        28.13 o                         
   6  10   0          1.71         -4.37        24.60 o                         
   7  10   0        320.08        391.54        32.09 o                         
   8  10   0        178.23        226.83        28.90 o                         
   9  10   0         29.29         21.85        22.68 o                         
   1  11   0         11.33         -1.14        18.39 o                         
   2  11   0        210.23        245.39        28.43 o                         
   3  11   0        548.58        594.20        35.03 o                         
   4  11   0         96.81         94.87        26.41 o                         
   5  11   0        141.02        109.32        27.65 o                         
   6  11   0         38.58         41.04        26.06 o                         
   7  11   0          1.33        -11.57        25.58 o                         
   8  11   0         56.92         56.27        28.75 o                         
   0  12   0        273.55        292.70        34.88 o                         
   1  12   0         45.63         24.52        19.83 o                         
   2  12   0        112.01        125.85        25.92 o                         
   3  12   0         90.91        107.22        25.87 o                         
   4  12   0          3.42         19.35        25.49 o                         
   5  12   0        205.96        160.70        30.18 o                         
   6  12   0          0.42        -15.52        27.91 o                         
   7  12   0        149.15        147.54        32.74 o                         
   1  13   0        214.78        211.92        28.19 o                         
   2  13   0         47.05         33.59        26.90 o                         
   3  13   0          7.74         -0.70        25.75 o                         
   4  13   0         24.08         -3.44        29.59 o                         
   5  13   0          0.04        -28.03        28.03 o                         
   0  14   0        183.98        153.37        51.62 o                         
 -14   1   1         74.99         94.34        18.54 o                         
 -13   1   1          7.22         10.41        16.35 o                         
 -12   1   1        195.83        200.66        19.82 o                         
 -11   1   1         78.60         71.44        14.58 o                         
 -10   1   1         68.90         74.91        10.29 o                         
  -9   1   1         12.74         16.10         9.08 o                         
  -8   1   1        602.69        594.13        13.31 o                         
  -7   1   1        627.16        577.94        12.81 o                         
  -6   1   1        203.75        172.23         9.71 o                         
  -5   1   1       4696.63       4886.22        28.28 o                         
  -4   1   1         38.75         67.23         7.00 o                         
  -3   1   1          2.22          5.05         5.31 o                         
  -2   1   1       1371.53       1387.53        18.75 o                         
  -1   1   1        546.31        542.13        30.19 o                         
   1   1   1       2475.31       2228.30        24.02 o                         
   2   1   1       3066.33       3099.92        20.22 o                         
   3   1   1          1.37         -6.71         7.09 o                         
   4   1   1          3.28          4.83         6.09 o                         
   5   1   1       1058.87       1119.35        14.55 o                         
   6   1   1        495.04        523.20        12.06 o                         
   7   1   1          3.36         -5.10         7.57 o                         
   8   1   1        100.30        103.18         9.13 o                         
   9   1   1        212.43        223.22        11.32 o                         
  10   1   1        252.52        240.97        12.66 o                         
  11   1   1         19.37         23.46        13.30 o                         
  12   1   1          1.14          8.87        14.01 o                         
  13   1   1         43.10         49.79        17.01 o                         
 -14   2   1          1.48         -1.86        20.08 o                         
 -13   2   1         96.42         96.28        19.83 o                         
 -12   2   1         12.42         -4.06        16.40 o                         
 -11   2   1        142.98        150.94        15.82 o                         
 -10   2   1        707.58        679.78        17.11 o                         
  -9   2   1        198.34        194.58        11.74 o                         
  -8   2   1         21.16         10.00        10.15 o                         
  -7   2   1         70.21         62.01        10.73 o                         
  -6   2   1          1.56         12.68         9.46 o                         
  -5   2   1       1557.63       1562.16        21.78 o                         
  -4   2   1       1892.67       1814.55        19.19 o                         
  -3   2   1       1444.21       1415.72        18.29 o                         
  -2   2   1        219.86        212.53        10.68 o                         
  -1   2   1       5234.58       5311.80        38.03 o                         
   0   2   1        128.43        162.54        10.64 o                         
   1   2   1        536.19        616.60        16.16 o                         
   2   2   1       8508.75       8603.34        47.87 o                         
   3   2   1         90.14         98.66         9.70 o                         
   4   2   1        534.76        527.80        11.87 o                         
   5   2   1       2596.80       2544.87        21.66 o                         
   6   2   1        201.65        187.79         9.53 o                         
   7   2   1         22.13         17.37         8.80 o                         
   8   2   1         15.63         18.39         9.85 o                         
   9   2   1        112.72         93.39        12.10 o                         
  10   2   1        410.95        426.47        15.40 o                         
  11   2   1         33.39         34.29        15.37 o                         
  12   2   1          4.19         24.62        15.55 o                         
  13   2   1          0.51         -6.03        16.13 o                         
 -13   3   1         25.47         29.83        17.47 o                         
 -12   3   1        169.00        178.12        19.12 o                         
 -11   3   1         55.98         47.58        13.86 o                         
 -10   3   1          2.12          3.23        11.19 o                         
  -9   3   1        357.10        355.45        16.92 o                         
  -8   3   1         49.46         37.93        12.81 o                         
  -7   3   1       6138.12       6027.02        47.22 o                         
  -6   3   1        169.81        168.88        10.86 o                         
  -5   3   1        219.85        214.00        10.46 o                         
  -4   3   1        807.08        764.16        17.50 o                         
  -3   3   1       7091.79       7418.23        52.85 o                         
  -2   3   1       4974.30       4879.32        42.83 o                         
  -1   3   1       3130.88       3183.58        29.89 o                         
   0   3   1       1034.35        935.16        16.82 o                         
   1   3   1       3396.04       3215.00        32.58 o                         
   2   3   1       2704.81       2623.54        29.54 o                         
   3   3   1       1824.40       1755.46        22.60 o                         
   4   3   1         33.31         54.70        10.75 o                         
   5   3   1        414.38        410.82        15.35 o                         
   6   3   1         39.22         46.10        10.99 o                         
   7   3   1        236.86        222.79        13.22 o                         
   8   3   1       1779.49       1755.79        30.45 o                         
   9   3   1        522.41        519.81        19.37 o                         
  10   3   1         32.05         38.38        14.61 o                         
  11   3   1         43.91         47.93        15.59 o                         
  12   3   1        156.64        133.14        21.54 o                         
  13   3   1        344.88        328.06        28.22 o                         
 -13   4   1         13.38          7.66        18.35 o                         
 -12   4   1        255.17        273.77        19.88 o                         
 -11   4   1        164.24        190.77        15.77 o                         
 -10   4   1        445.02        440.82        22.46 o                         
  -9   4   1         53.43         44.58        15.60 o                         
  -8   4   1       2330.36       2240.90        31.29 o                         
  -7   4   1       1081.95       1024.68        20.80 o                         
  -6   4   1          7.53         -4.21         9.86 o                         
  -5   4   1        956.58        952.23        18.40 o                         
  -4   4   1        218.07        167.05        15.67 o                         
  -3   4   1      11197.48      12147.98        76.98 o                         
  -2   4   1      13297.28      14327.60        64.54 o                         
  -1   4   1         97.71        114.06        10.43 o                         
   0   4   1       3308.25       3400.84        34.79 o                         
   1   4   1         14.28         12.44        12.10 o                         
   2   4   1          6.23          6.22        12.91 o                         
   3   4   1        817.93        774.55        23.84 o                         
   4   4   1         15.23          7.44         9.02 o                         
   5   4   1        814.46        819.85        20.35 o                         
   6   4   1        216.12        207.93        14.85 o                         
   7   4   1        373.44        376.90        14.03 o                         
   8   4   1       1754.41       1718.03        30.02 o                         
   9   4   1        175.45        148.20        18.53 o                         
  10   4   1        553.27        511.19        24.84 o                         
  11   4   1         27.81         44.91        16.93 o                         
  12   4   1         38.37         39.90        19.40 o                         
  13   4   1          3.07         14.97        21.76 o                         
 -13   5   1         24.78         19.77        21.40 o                         
 -12   5   1        249.36        270.07        20.15 o                         
 -11   5   1        226.30        192.84        21.93 o                         
 -10   5   1         13.31          0.58        19.94 o                         
  -9   5   1        240.95        241.61        19.44 o                         
  -8   5   1       1667.46       1621.45        25.70 o                         
  -7   5   1       3421.93       3394.63        45.50 o                         
  -6   5   1       2215.45       2170.62        32.37 o                         
  -5   5   1       3556.74       3577.07        46.89 o                         
  -4   5   1        173.12        221.71        12.43 o                         
  -3   5   1         79.37         59.68         9.79 o                         
  -2   5   1        458.60        536.32        16.76 o                         
  -1   5   1       1825.47       1890.88        27.14 o                         
   0   5   1       4204.31       4208.90        39.70 o                         
   1   5   1        182.62        188.00        14.02 o                         
   2   5   1        320.51        419.20        15.81 o                         
   3   5   1        421.81        591.15        24.00 o                         
   4   5   1        711.12        811.94        27.40 o                         
   5   5   1         30.19         24.20        14.02 o                         
   6   5   1        603.45        615.46        22.64 o                         
   7   5   1        157.13        144.93        14.78 o                         
   8   5   1        151.73        132.34        15.43 o                         
   9   5   1        181.62        164.14        17.43 o                         
  10   5   1        220.23        222.64        22.38 o                         
  11   5   1         11.86         13.53        18.05 o                         
  12   5   1        231.93        228.08        22.26 o                         
 -12   6   1        379.11        377.41        30.39 o                         
 -11   6   1         58.38         80.64        20.78 o                         
 -10   6   1         33.86         28.47        21.20 o                         
  -9   6   1        732.92        752.42        31.72 o                         
  -8   6   1         53.86         45.95        16.71 o                         
  -7   6   1         23.24         21.05        14.31 o                         
  -6   6   1         11.03         -4.69        15.68 o                         
  -5   6   1        358.93        351.34        17.62 o                         
  -4   6   1       1347.67       1346.80        30.05 o                         
  -3   6   1          1.18         -0.79         9.84 o                         
  -2   6   1       2533.75       2518.29        33.22 o                         
  -1   6   1        122.22        114.74        13.40 o                         
   0   6   1          2.51          4.16        11.43 o                         
   1   6   1        297.68        332.61        16.18 o                         
   2   6   1         49.80         30.86        11.68 o                         
   3   6   1       1068.70        989.60        31.76 o                         
   4   6   1       1715.42       1643.98        39.11 o                         
   5   6   1        535.31        540.00        25.88 o                         
   6   6   1        417.75        415.21        23.80 o                         
   7   6   1          0.10          2.24        15.19 o                         
   8   6   1         80.83         60.39        14.77 o                         
   9   6   1        417.72        429.53        20.88 o                         
  10   6   1        161.79        158.49        19.00 o                         
  11   6   1         35.68         29.32        19.65 o                         
  12   6   1         53.56         52.98        20.02 o                         
 -12   7   1         79.96         90.53        24.78 o                         
 -11   7   1         12.76          8.88        22.32 o                         
 -10   7   1         59.80         51.80        20.49 o                         
  -9   7   1         68.08         68.12        25.39 o                         
  -8   7   1         47.06         49.10        19.83 o                         
  -7   7   1         17.76         -6.75        18.11 o                         
  -6   7   1        767.87        734.57        30.86 o                         
  -5   7   1       1911.53       1907.38        38.67 o                         
  -4   7   1        141.84        177.13        19.29 o                         
  -3   7   1        359.87        371.12        18.94 o                         
  -2   7   1          0.10        -12.32        12.32 o                         
  -1   7   1        138.20        137.73        14.81 o                         
   0   7   1       4062.75       4073.72        46.37 o                         
   1   7   1        390.66        380.58        18.01 o                         
   2   7   1        504.11        532.11        21.15 o                         
   3   7   1       1069.20       1105.44        31.81 o                         
   4   7   1         10.23         13.04        19.20 o                         
   5   7   1        181.89        195.24        21.91 o                         
   6   7   1         18.88         35.28        19.09 o                         
   7   7   1        480.41        480.45        27.49 o                         
   8   7   1         12.94          6.22        16.94 o                         
   9   7   1        113.26        104.37        21.49 o                         
  10   7   1          9.23          5.83        17.49 o                         
  11   7   1        171.22        180.50        19.54 o                         
 -11   8   1          0.41         11.27        25.02 o                         
 -10   8   1         25.38          5.46        21.37 o                         
  -9   8   1         59.62         28.98        19.49 o                         
  -8   8   1          3.11          9.68        19.10 o                         
  -7   8   1         10.32         15.08        21.94 o                         
  -6   8   1        325.59        261.31        25.25 o                         
  -5   8   1        147.43         98.77        19.20 o                         
  -4   8   1        671.12        654.25        28.92 o                         
  -3   8   1          5.62         21.21        14.32 o                         
  -2   8   1        737.68        737.85        26.80 o                         
  -1   8   1         94.15         88.04        16.81 o                         
   0   8   1       1560.55       1541.58        34.11 o                         
   1   8   1        185.91        161.37        16.94 o                         
   2   8   1        240.50        261.84        19.89 o                         
   3   8   1        240.12        216.95        23.05 o                         
   4   8   1        354.16        341.02        27.47 o                         
   5   8   1        688.73        687.40        33.52 o                         
   6   8   1         52.49         25.79        21.09 o                         
   7   8   1         42.29         49.97        22.43 o                         
   8   8   1         12.40         28.30        21.32 o                         
   9   8   1          0.00         -9.85        15.35 o                         
  10   8   1        113.31        117.69        15.94 o                         
  11   8   1         31.44         35.34        19.16 o                         
 -10   9   1         67.93         93.08        29.16 o                         
  -9   9   1          0.48         -0.04        23.06 o                         
  -8   9   1         40.66         36.25        24.31 o                         
  -7   9   1        402.80        411.37        29.43 o                         
  -6   9   1         90.47         80.60        24.90 o                         
  -5   9   1         12.92          1.22        19.60 o                         
  -4   9   1        250.49        218.62        24.17 o                         
  -3   9   1          2.07          6.93        14.94 o                         
  -2   9   1        379.23        369.88        23.12 o                         
  -1   9   1        795.97        734.14        26.38 o                         
   0   9   1         14.73          4.86        16.37 o                         
   1   9   1        325.36        355.12        23.74 o                         
   2   9   1         54.79         20.36        17.06 o                         
   3   9   1          0.09          9.56        19.91 o                         
   4   9   1         31.66         46.22        23.05 o                         
   5   9   1         71.89         93.65        24.91 o                         
   6   9   1         30.25         15.59        24.00 o                         
   7   9   1         27.86         21.60        23.77 o                         
   8   9   1         26.93         25.53        22.90 o                         
   9   9   1        163.30        189.76        21.69 o                         
  10   9   1          2.25          6.27        18.68 o                         
 -10  10   1         13.37         17.17        31.67 o                         
  -9  10   1         40.74         51.05        22.90 o                         
  -8  10   1         15.58         30.70        25.62 o                         
  -7  10   1         46.16         50.01        24.40 o                         
  -6  10   1          0.82         10.16        23.42 o                         
  -5  10   1          9.90         -4.75        21.47 o                         
  -4  10   1          3.93        -15.02        20.26 o                         
  -3  10   1         17.63         22.49        17.37 o                         
  -2  10   1         32.31         16.55        18.44 o                         
  -1  10   1        427.31        388.33        23.88 o                         
   0  10   1        362.03        363.24        22.84 o                         
   1  10   1         31.25         32.30        19.09 o                         
   2  10   1        131.71        123.23        21.18 o                         
   3  10   1        307.99        291.12        28.92 o                         
   4  10   1        330.57        296.69        30.55 o                         
   5  10   1          1.75          4.13        23.77 o                         
   6  10   1        205.61        188.68        30.04 o                         
   7  10   1         77.92         64.64        25.24 o                         
   8  10   1          9.73         19.18        23.68 o                         
   9  10   1         19.77         28.75        20.78 o                         
  -8  11   1         66.68         51.96        28.47 o                         
  -7  11   1         62.29         86.66        29.06 o                         
  -6  11   1         61.33         74.76        27.27 o                         
  -5  11   1        144.05        172.07        27.38 o                         
  -4  11   1         71.17         69.23        25.43 o                         
  -3  11   1        145.92        149.99        22.36 o                         
  -2  11   1        133.23        128.85        22.11 o                         
  -1  11   1        209.59        229.61        25.31 o                         
   0  11   1        637.38        600.41        28.20 o                         
   1  11   1        162.90        189.82        23.34 o                         
   2  11   1          0.17          2.92        19.30 o                         
   3  11   1          0.02         -6.99        26.39 o                         
   4  11   1          4.07        -10.01        25.53 o                         
   5  11   1         43.44         52.38        27.87 o                         
   6  11   1        157.85        169.52        28.26 o                         
   7  11   1        115.13        109.79        29.85 o                         
   8  11   1         13.15         14.57        24.61 o                         
  -7  12   1          5.43         -3.80        30.57 o                         
  -6  12   1          5.54         36.90        29.70 o                         
  -5  12   1         18.80         19.11        25.34 o                         
  -4  12   1        148.85        150.00        27.52 o                         
  -3  12   1         18.18          2.02        23.21 o                         
  -2  12   1        173.79        206.05        25.51 o                         
  -1  12   1          4.60          8.05        21.30 o                         
   0  12   1          8.77          2.08        20.72 o                         
   1  12   1         47.79         31.02        21.20 o                         
   2  12   1          1.80         21.33        23.75 o                         
   3  12   1        120.26        115.06        26.96 o                         
   4  12   1          4.08         -0.41        25.03 o                         
   5  12   1         83.80        109.04        28.58 o                         
   6  12   1         14.38         43.89        28.24 o                         
  -5  13   1         92.96         96.16        28.03 o                         
  -4  13   1        185.45        130.02        30.97 o                         
  -3  13   1         65.48         76.68        27.72 o                         
  -2  13   1         15.89         17.86        22.47 o                         
  -1  13   1         11.23         25.65        23.61 o                         
   0  13   1        115.37        127.51        28.66 o                         
   1  13   1        264.53        280.62        28.20 o                         
   2  13   1          4.27         19.07        25.60 o                         
   3  13   1         37.55         34.63        27.29 o                         
   4  13   1          2.44         -6.42        27.03 o                         
   0  14   1         14.70          9.57        25.97 o                         
 -14   0   2        326.60        376.63        33.97 o                         
 -13   0   2          4.63          4.14        20.68 o                         
 -12   0   2         40.91         24.25        17.87 o                         
 -11   0   2         53.79         21.81        14.61 o                         
 -10   0   2        885.04        829.38        26.02 o                         
  -9   0   2        665.11        688.88        22.76 o                         
  -8   0   2        144.84        147.93        14.72 o                         
  -7   0   2         95.49        117.08        11.23 o                         
  -6   0   2      17290.99      18118.03        84.07 o                         
  -5   0   2         88.95         41.01        16.90 o                         
  -4   0   2       2490.15       2588.48        46.97 o                         
  -3   0   2       6131.40       6236.84        70.75 o                         
  -2   0   2       2013.60       1933.81        68.93 o                         
   0   0   2       8030.19       7738.17        87.00 o                         
   1   0   2      33206.73      32934.66       127.26 o                         
   2   0   2       4994.11       5135.24        36.63 o                         
   3   0   2        233.28        261.22        13.06 o                         
   4   0   2       9257.43       9202.63        54.12 o                         
   5   0   2        311.80        347.60        13.87 o                         
   6   0   2       8297.46       8651.38        61.10 o                         
   7   0   2       1611.35       1641.26        28.00 o                         
   8   0   2        363.57        360.31        17.88 o                         
   9   0   2        324.38        332.67        19.26 o                         
  10   0   2        547.80        532.15        21.86 o                         
  11   0   2         95.00         85.87        16.45 o                         
  12   0   2        130.87        151.11        21.72 o                         
  13   0   2        144.02        162.40        28.95 o                         
 -14   1   2         82.98         91.74        21.10 o                         
 -13   1   2         48.67         49.60        17.42 o                         
 -12   1   2        347.97        343.49        16.49 o                         
 -11   1   2        276.94        309.52        15.65 o                         
 -10   1   2         12.69         19.94        10.53 o                         
  -9   1   2        520.19        485.00        14.37 o                         
  -8   1   2        738.28        758.49        15.02 o                         
  -7   1   2        303.94        308.77        10.86 o                         
  -6   1   2        619.68        605.83        14.23 o                         
  -5   1   2        300.67        286.93        11.39 o                         
  -4   1   2       2333.54       2262.39        24.44 o                         
  -3   1   2       5189.28       5185.94        38.44 o                         
  -2   1   2       4245.12       4280.13        24.57 o                         
  -1   1   2      16420.93      15646.29        80.95 o                         
   0   1   2       3396.68       3528.42        33.74 o                         
   1   1   2       6184.03       5925.41        34.12 o                         
   2   1   2        159.27        141.83         6.88 o                         
   3   1   2       3336.80       3177.58        23.18 o                         
   4   1   2         36.27         56.33         7.35 o                         
   5   1   2       1837.28       1864.34        20.83 o                         
   6   1   2        572.83        525.38        12.87 o                         
   7   1   2         55.91         59.95         8.90 o                         
   8   1   2        147.46        140.34        10.27 o                         
   9   1   2         74.57         73.10         9.70 o                         
  10   1   2        264.42        287.63        14.80 o                         
  11   1   2        182.54        215.02        14.63 o                         
  12   1   2         60.53         48.69        15.32 o                         
  13   1   2        193.72        205.81        21.13 o                         
 -14   2   2         58.95         59.42        20.74 o                         
 -13   2   2         33.73         28.30        18.05 o                         
 -12   2   2         11.33         16.44        12.85 o                         
 -11   2   2        185.79        170.09        14.59 o                         
 -10   2   2         32.75         32.55        10.94 o                         
  -9   2   2         78.49         92.17        11.32 o                         
  -8   2   2          3.71          2.70        11.57 o                         
  -7   2   2        744.93        709.46        20.24 o                         
  -6   2   2       2626.53       2704.88        35.02 o                         
  -5   2   2        116.29        132.26        11.76 o                         
  -4   2   2       2006.92       1951.25        22.92 o                         
  -3   2   2       1240.42       1179.85        15.74 o                         
  -2   2   2       1240.15       1199.60        21.15 o                         
  -1   2   2        360.25        348.18        10.64 o                         
   0   2   2        452.88        470.40        13.95 o                         
   1   2   2        781.51        737.13        15.30 o                         
   2   2   2        470.28        452.52        10.98 o                         
   3   2   2         15.07          6.63         8.46 o                         
   4   2   2        131.92        141.32        12.99 o                         
   5   2   2        147.42        176.57        13.30 o                         
   6   2   2        495.92        453.79        14.86 o                         
   7   2   2         13.09          9.00        10.25 o                         
   8   2   2         70.36         76.29         9.30 o                         
   9   2   2         29.46         32.41        10.66 o                         
  10   2   2          0.47         -1.91        12.12 o                         
  11   2   2          4.34         13.98        13.35 o                         
  12   2   2         30.16         38.05        16.84 o                         
  13   2   2         68.45         83.23        19.96 o                         
 -14   3   2          0.43         17.91        21.26 o                         
 -13   3   2          3.31         32.74        17.89 o                         
 -12   3   2          2.82          7.04        12.53 o                         
 -11   3   2        210.45        216.73        14.85 o                         
 -10   3   2        229.95        230.46        16.84 o                         
  -9   3   2        937.51        905.88        24.10 o                         
  -8   3   2        325.04        346.51        17.49 o                         
  -7   3   2        911.73        951.68        22.20 o                         
  -6   3   2        990.19       1011.87        23.61 o                         
  -5   3   2          8.85          4.59        11.16 o                         
  -4   3   2       5473.38       5447.91        49.97 o                         
  -3   3   2        779.34        801.26        21.00 o                         
  -2   3   2        119.88        110.65         7.39 o                         
  -1   3   2       1936.70       1903.51        31.42 o                         
   0   3   2       2406.24       2660.68        31.86 o                         
   1   3   2        298.45        285.49        13.30 o                         
   2   3   2       1233.80       1298.01        22.93 o                         
   3   3   2          0.85         10.09         9.31 o                         
   4   3   2       1987.09       1998.52        21.72 o                         
   5   3   2        220.37        235.94        14.47 o                         
   6   3   2         24.76         22.24         9.21 o                         
   7   3   2        539.68        551.55        16.15 o                         
   8   3   2        161.42        149.23        13.07 o                         
   9   3   2         64.72         71.93        13.52 o                         
  10   3   2        267.82        264.13        18.27 o                         
  11   3   2         97.91         98.32        15.91 o                         
  12   3   2         12.09          5.35        17.35 o                         
  13   3   2          5.59         16.02        22.15 o                         
 -13   4   2        249.97        254.53        21.01 o                         
 -12   4   2          4.75          8.01        13.58 o                         
 -11   4   2         46.76         56.06        16.99 o                         
 -10   4   2         76.70        103.02        17.98 o                         
  -9   4   2        161.50        145.70        16.42 o                         
  -8   4   2       2476.05       2617.37        38.18 o                         
  -7   4   2        281.28        289.38        15.76 o                         
  -6   4   2         30.55          9.74        13.45 o                         
  -5   4   2        149.47        116.27        16.40 o                         
  -4   4   2        788.84        853.84        26.09 o                         
  -3   4   2       2692.39       2913.73        42.82 o                         
  -2   4   2        228.65        251.48        17.82 o                         
  -1   4   2       1032.90       1147.79        24.49 o                         
   0   4   2        179.96        169.17        13.85 o                         
   1   4   2       1122.63       1164.98        25.20 o                         
   2   4   2        558.59        572.00        20.66 o                         
   3   4   2       4883.08       5038.31        41.58 o                         
   4   4   2        728.12        725.64        14.62 o                         
   5   4   2        390.82        405.57        14.60 o                         
   6   4   2        309.91        303.31        16.66 o                         
   7   4   2          3.18         -4.76        11.52 o                         
   8   4   2       1931.66       1954.62        32.28 o                         
   9   4   2          4.03          1.16        13.94 o                         
  10   4   2         25.69         27.46        17.16 o                         
  11   4   2          1.00         10.96        16.01 o                         
  12   4   2          3.76         12.15        18.91 o                         
 -13   5   2         15.72         12.23        16.15 o                         
 -12   5   2        190.26        176.82        22.33 o                         
 -11   5   2          0.05          9.51        19.73 o                         
 -10   5   2         39.57         13.38        20.30 o                         
  -9   5   2        383.08        366.39        20.96 o                         
  -8   5   2        885.16        844.94        24.62 o                         
  -7   5   2        115.38        121.55        14.24 o                         
  -6   5   2        858.76        860.68        30.03 o                         
  -5   5   2        542.18        513.94        23.32 o                         
  -4   5   2       2058.43       2241.18        40.25 o                         
  -3   5   2       1161.19       1203.89        32.72 o                         
  -2   5   2          0.66          7.53        12.27 o                         
  -1   5   2       1210.37       1189.32        27.70 o                         
   0   5   2         32.39         28.23        12.60 o                         
   1   5   2        309.27        330.45        18.19 o                         
   2   5   2         67.53         54.27        14.77 o                         
   3   5   2        455.80        431.75        20.60 o                         
   4   5   2        293.79        369.46        20.51 o                         
   5   5   2        285.02        296.80        14.88 o                         
   6   5   2       1238.11       1194.83        22.97 o                         
   7   5   2        732.09        710.41        22.78 o                         
   8   5   2        161.18        144.66        14.12 o                         
   9   5   2        606.17        588.73        18.32 o                         
  10   5   2         97.16         84.34        16.33 o                         
  11   5   2          2.59        -17.46        17.46 o                         
  12   5   2         49.20         59.81        19.43 o                         
 -13   6   2         29.91         30.69        25.75 o                         
 -12   6   2          0.72        -14.69        22.25 o                         
 -11   6   2         18.33         18.10        19.92 o                         
 -10   6   2        240.21        210.95        23.51 o                         
  -9   6   2          2.46          5.49        18.08 o                         
  -8   6   2         43.19         43.94        18.48 o                         
  -7   6   2          5.20         12.54        13.32 o                         
  -6   6   2         93.95         93.32        13.23 o                         
  -5   6   2        451.05        438.88        19.60 o                         
  -4   6   2         73.93         95.30        15.12 o                         
  -3   6   2        190.83        209.01        15.82 o                         
  -2   6   2        357.29        388.14        19.04 o                         
  -1   6   2        430.32        446.77        20.08 o                         
   0   6   2          5.05         -9.76        13.91 o                         
   1   6   2        875.93        896.85        26.22 o                         
   2   6   2          0.81          0.25        15.27 o                         
   3   6   2        353.17        370.36        21.43 o                         
   4   6   2        458.01        477.05        23.37 o                         
   5   6   2         50.27         41.88        15.09 o                         
   6   6   2        276.53        280.01        18.00 o                         
   7   6   2         73.83         63.76        13.70 o                         
   8   6   2        188.67        201.59        19.03 o                         
   9   6   2        182.46        184.81        16.29 o                         
  10   6   2         53.38         45.08        17.71 o                         
  11   6   2        204.40        188.78        23.75 o                         
  12   6   2         26.40         20.55        20.80 o                         
 -12   7   2         51.81         50.94        23.88 o                         
 -11   7   2        153.83        144.01        25.45 o                         
 -10   7   2         75.72         97.57        26.76 o                         
  -9   7   2        165.76        168.17        24.36 o                         
  -8   7   2          7.10         -3.18        19.97 o                         
  -7   7   2         18.01         -0.89         6.51 o                         
  -6   7   2          0.98         -9.22        14.00 o                         
  -5   7   2         54.93         59.52        11.08 o                         
  -4   7   2        844.39        853.67        22.36 o                         
  -3   7   2         49.32         59.45        13.75 o                         
  -2   7   2        126.78        167.77        16.12 o                         
  -1   7   2        476.50        440.72        19.62 o                         
   0   7   2        286.78        287.27        18.22 o                         
   1   7   2        647.09        634.49        23.70 o                         
   2   7   2          3.98        -11.01        12.94 o                         
   3   7   2        422.54        395.99        18.09 o                         
   4   7   2        809.02        817.04        29.79 o                         
   5   7   2        346.65        323.32        21.94 o                         
   6   7   2        540.21        536.76        24.37 o                         
   7   7   2         68.52         64.62        16.85 o                         
   8   7   2         59.06         41.59        15.93 o                         
   9   7   2          9.64         17.11        16.85 o                         
  10   7   2         27.68         36.78        17.81 o                         
  11   7   2        208.50        229.80        22.49 o                         
 -11   8   2         16.40          8.48        26.01 o                         
 -10   8   2          2.04          2.76        23.67 o                         
  -9   8   2         17.89         -9.06        23.93 o                         
  -8   8   2        488.43        506.91        36.88 o                         
  -7   8   2       1057.80       1089.44        39.13 o                         
  -6   8   2        512.12        447.16        24.69 o                         
  -5   8   2        686.67        579.54        26.96 o                         
  -4   8   2        287.07        271.40        16.81 o                         
  -3   8   2        280.85        266.13        17.83 o                         
  -2   8   2        864.68        827.52        26.83 o                         
  -1   8   2        365.71        368.80        21.16 o                         
   0   8   2        388.46        418.98        21.90 o                         
   1   8   2        972.58        929.23        27.81 o                         
   2   8   2        900.38        850.17        26.91 o                         
   3   8   2        866.13        852.73        25.38 o                         
   4   8   2         10.19          4.72        17.87 o                         
   5   8   2       1684.78       1560.73        43.27 o                         
   6   8   2        305.95        286.58        24.61 o                         
   7   8   2         32.58         16.12        18.98 o                         
   8   8   2       1250.50       1326.54        32.33 o                         
   9   8   2         25.01         16.62        15.53 o                         
  10   8   2         47.40         55.41        19.24 o                         
 -11   9   2         87.96         90.25        29.42 o                         
 -10   9   2         44.36         49.91        28.03 o                         
  -9   9   2        421.49        426.84        37.61 o                         
  -8   9   2          0.13         -9.78        23.18 o                         
  -7   9   2         41.48         43.62        18.98 o                         
  -6   9   2        128.44         99.85        21.71 o                         
  -5   9   2         87.38         66.47        21.22 o                         
  -4   9   2       2297.03       2225.37        42.24 o                         
  -3   9   2        235.06        212.71        18.81 o                         
  -2   9   2        637.69        596.02        25.25 o                         
  -1   9   2       3373.73       3380.37        55.25 o                         
   0   9   2       3412.70       3284.02        49.85 o                         
   1   9   2       1335.40       1283.97        33.32 o                         
   2   9   2          0.37         -2.31        16.13 o                         
   3   9   2       1102.03       1074.97        30.07 o                         
   4   9   2        925.99        935.75        38.29 o                         
   5   9   2         90.06        133.24        26.17 o                         
   6   9   2         64.13         86.35        22.00 o                         
   7   9   2          1.22         -0.63        20.44 o                         
   8   9   2         19.50          8.53        18.47 o                         
   9   9   2         25.80         29.30        18.15 o                         
  10   9   2         36.84         39.38        18.09 o                         
 -10  10   2         44.22         65.02        31.92 o                         
  -9  10   2          0.82         13.03        22.91 o                         
  -8  10   2        120.47        107.09        27.90 o                         
  -7  10   2         82.46         78.28        26.14 o                         
  -6  10   2        131.96        128.29        24.96 o                         
  -5  10   2         45.46         20.22        21.47 o                         
  -4  10   2          0.60        -13.58        16.83 o                         
  -3  10   2        260.27        239.11        23.06 o                         
  -2  10   2         63.08         82.60        19.61 o                         
  -1  10   2         10.22         14.73        19.97 o                         
   0  10   2        112.55        113.10        19.80 o                         
   1  10   2        353.95        368.41        25.03 o                         
   2  10   2          3.87        -10.30        17.43 o                         
   3  10   2        623.93        563.30        27.34 o                         
   4  10   2        123.79         81.11        25.20 o                         
   5  10   2        261.14        246.14        28.04 o                         
   6  10   2         58.89         46.74        22.83 o                         
   7  10   2         44.34         52.44        21.94 o                         
   8  10   2        405.45        428.37        30.00 o                         
   9  10   2          9.24         21.07        19.49 o                         
  -9  11   2        154.87        171.90        36.26 o                         
  -8  11   2         30.59         41.75        29.51 o                         
  -7  11   2         67.00         78.13        28.82 o                         
  -6  11   2        117.67        144.69        26.39 o                         
  -5  11   2          7.59          0.65        22.64 o                         
  -4  11   2        125.61        133.67        21.08 o                         
  -3  11   2        113.35        117.82        22.75 o                         
  -2  11   2        573.47        553.08        31.78 o                         
  -1  11   2         20.68         10.37        22.22 o                         
   0  11   2          0.46         14.91        22.31 o                         
   1  11   2         64.62         55.60        21.49 o                         
   2  11   2         52.16         52.49        22.26 o                         
   3  11   2        654.58        636.51        37.67 o                         
   4  11   2         91.50        117.64        26.12 o                         
   5  11   2         80.20         57.40        24.00 o                         
   6  11   2        261.18        265.47        31.16 o                         
   7  11   2          1.03         18.14        22.97 o                         
   8  11   2         48.64         61.23        25.28 o                         
  -7  12   2         17.55         -3.83        28.17 o                         
  -6  12   2        281.45        311.30        32.27 o                         
  -5  12   2        123.28         97.30        26.64 o                         
  -4  12   2        103.66         85.71        26.87 o                         
  -3  12   2          8.21        -11.14        20.38 o                         
  -2  12   2         12.24         -2.38        23.15 o                         
  -1  12   2        185.38        167.93        26.36 o                         
   0  12   2          7.28          5.33        22.47 o                         
   1  12   2        259.32        244.06        29.15 o                         
   2  12   2         14.56         -5.59        21.70 o                         
   3  12   2          0.42        -17.65        22.92 o                         
   4  12   2         15.20          3.21        25.52 o                         
   5  12   2          0.06         18.62        25.06 o                         
   6  12   2        306.60        322.93        34.07 o                         
  -5  13   2          9.75         15.08        27.81 o                         
  -4  13   2         11.32         22.32        28.63 o                         
  -3  13   2        184.52        189.49        26.53 o                         
  -2  13   2         51.08         33.14        24.98 o                         
  -1  13   2         33.11         25.59        26.95 o                         
   0  13   2          3.96         16.00        25.24 o                         
   1  13   2          2.51          4.30        27.58 o                         
   2  13   2         45.31         35.67        24.03 o                         
   3  13   2        175.91        198.88        30.74 o                         
   4  13   2          5.57          9.44        26.94 o                         
 -14   1   3          0.45          0.78        14.44 o                         
 -13   1   3        109.32        115.49        16.06 o                         
 -12   1   3         61.50         84.94        14.74 o                         
 -11   1   3         33.25         12.48        11.29 o                         
 -10   1   3        411.32        373.95        13.61 o                         
  -9   1   3        117.59        116.40        11.29 o                         
  -8   1   3         87.56        106.89        10.60 o                         
  -7   1   3          7.85         21.30        11.13 o                         
  -6   1   3         22.42         12.22        10.58 o                         
  -5   1   3        315.48        312.56        13.16 o                         
  -4   1   3        124.82        151.77        10.38 o                         
  -3   1   3       1402.05       1359.22        24.44 o                         
  -2   1   3        908.78        980.91        16.50 o                         
  -1   1   3       1293.89       1207.84        17.31 o                         
   0   1   3       2788.89       2871.26        29.86 o                         
   1   1   3         14.65         20.32        10.19 o                         
   2   1   3       2088.04       1964.52        24.28 o                         
   3   1   3       1122.19       1144.90        17.16 o                         
   4   1   3        447.65        468.11        12.25 o                         
   5   1   3       1903.32       1920.14        23.55 o                         
   6   1   3        370.85        385.54        12.80 o                         
   7   1   3         59.63         54.28         8.95 o                         
   8   1   3        387.83        392.81        12.53 o                         
   9   1   3          0.21          6.43        11.19 o                         
  10   1   3         11.09          4.99        12.79 o                         
  11   1   3         61.84         47.58        14.54 o                         
  12   1   3         13.97          9.33        15.25 o                         
 -14   2   3         17.44         15.05        13.33 o                         
 -13   2   3         10.33          6.98        14.47 o                         
 -12   2   3        117.31        121.37        14.82 o                         
 -11   2   3         35.78         21.73        12.88 o                         
 -10   2   3        545.76        526.72        19.06 o                         
  -9   2   3       1397.46       1318.04        27.10 o                         
  -8   2   3          0.44        -11.31        12.13 o                         
  -7   2   3        226.87        224.50        11.02 o                         
  -6   2   3        908.72        868.22        20.30 o                         
  -5   2   3        242.94        233.06        11.14 o                         
  -4   2   3       6685.16       6582.93        34.53 o                         
  -3   2   3         89.80         84.28         9.41 o                         
  -2   2   3        463.77        506.02        13.89 o                         
  -1   2   3      11783.86      11685.86        55.90 o                         
   0   2   3       2942.02       2887.96        28.18 o                         
   1   2   3        281.25        289.47        13.09 o                         
   2   2   3        484.84        497.98        15.26 o                         
   3   2   3        954.96        933.38        18.04 o                         
   4   2   3        558.53        502.76        15.56 o                         
   5   2   3         99.83        107.03        14.63 o                         
   6   2   3       1050.38       1048.59        24.15 o                         
   7   2   3         31.73         16.24        10.97 o                         
   8   2   3          2.39        -10.36        11.26 o                         
   9   2   3         34.23         23.12        12.79 o                         
  10   2   3         54.35         47.33        14.08 o                         
  11   2   3        204.32        216.73        16.00 o                         
  12   2   3         20.43         25.29        15.19 o                         
 -14   3   3         69.84         52.27        19.74 o                         
 -13   3   3        914.40        924.92        25.91 o                         
 -12   3   3         24.36         21.51        14.39 o                         
 -11   3   3         68.41         56.93        14.35 o                         
 -10   3   3        267.42        299.77        17.89 o                         
  -9   3   3        109.86        101.68        14.86 o                         
  -8   3   3       1791.18       1803.12        29.50 o                         
  -7   3   3        565.05        588.66        19.71 o                         
  -6   3   3       1525.34       1571.06        26.48 o                         
  -5   3   3        438.78        405.72        14.31 o                         
  -4   3   3        475.73        480.37        12.57 o                         
  -3   3   3        159.66        154.25        13.70 o                         
  -2   3   3        286.66        310.58        17.04 o                         
  -1   3   3       3005.11       2878.75        35.21 o                         
   0   3   3       3391.44       3372.62        38.27 o                         
   1   3   3        860.23        816.38        21.46 o                         
   2   3   3       2542.23       2400.37        25.76 o                         
   3   3   3      10511.04      10797.49        53.02 o                         
   4   3   3        103.24        114.10        12.60 o                         
   5   3   3        151.75        142.32        14.52 o                         
   6   3   3         29.56         13.48        12.68 o                         
   7   3   3       1133.64       1132.46        22.23 o                         
   8   3   3        761.35        795.66        20.94 o                         
   9   3   3        600.81        619.46        19.44 o                         
  10   3   3         71.78         79.26        15.88 o                         
  11   3   3          8.09          8.66        17.37 o                         
  12   3   3         22.56         13.23        16.76 o                         
 -13   4   3         57.26         72.85        17.11 o                         
 -12   4   3         56.16         56.02        18.25 o                         
 -11   4   3        627.36        666.97        25.99 o                         
 -10   4   3        474.25        483.03        21.84 o                         
  -9   4   3       2162.06       2164.23        35.77 o                         
  -8   4   3       3788.41       3740.63        45.60 o                         
  -7   4   3        201.43        196.55        15.30 o                         
  -6   4   3         95.31        103.93        18.34 o                         
  -5   4   3        352.17        355.64        19.17 o                         
  -4   4   3       1896.15       1787.55        34.64 o                         
  -3   4   3          3.24         25.25        14.66 o                         
  -2   4   3       5536.55       5741.09        51.58 o                         
  -1   4   3       3142.39       3197.60        43.38 o                         
   0   4   3       1179.04       1233.06        27.55 o                         
   1   4   3         43.04         55.18        14.93 o                         
   2   4   3       3558.52       4018.87        43.87 o                         
   3   4   3        409.31        543.36        19.39 o                         
   4   4   3        919.20        864.81        20.07 o                         
   5   4   3        240.37        261.02        15.27 o                         
   6   4   3       1626.66       1558.51        28.77 o                         
   7   4   3         74.64         75.47        10.37 o                         
   8   4   3        761.57        766.92        19.34 o                         
   9   4   3          0.20          7.13        14.57 o                         
  10   4   3         41.21         23.24        14.31 o                         
  11   4   3        430.87        436.55        24.54 o                         
  12   4   3         43.04         60.11        21.79 o                         
 -13   5   3        214.79        201.33        23.87 o                         
 -12   5   3         72.35         73.13        22.55 o                         
 -11   5   3        491.73        502.35        26.73 o                         
 -10   5   3          0.22         -4.03        16.06 o                         
  -9   5   3         43.65         43.15        15.40 o                         
  -8   5   3        615.93        602.30        21.46 o                         
  -7   5   3       1688.46       1696.68        33.44 o                         
  -6   5   3       5430.82       5350.75        59.20 o                         
  -5   5   3        121.69         98.71        22.56 o                         
  -4   5   3       5755.85       6292.96        69.86 o                         
  -3   5   3       3547.50       4008.24        55.76 o                         
  -2   5   3       3444.14       3599.73        43.57 o                         
  -1   5   3          3.58         -8.62        13.50 o                         
   0   5   3         29.91         13.79        13.55 o                         
   1   5   3       9446.30       9607.69        69.04 o                         
   2   5   3         18.53         13.56        13.20 o                         
   3   5   3         19.24         41.16        13.79 o                         
   4   5   3        658.18        686.32        19.88 o                         
   5   5   3        227.35        219.63        10.95 o                         
   6   5   3       2744.95       2692.33        39.40 o                         
   7   5   3        877.39        853.34        25.64 o                         
   8   5   3          6.69         -6.10        13.79 o                         
   9   5   3        273.51        266.82        20.54 o                         
  10   5   3         26.34         25.74        16.29 o                         
  11   5   3          6.40        -11.20        18.62 o                         
  12   5   3          0.41         -5.53        19.11 o                         
 -13   6   3         56.28         46.77        23.70 o                         
 -12   6   3          0.05          2.93        19.09 o                         
 -11   6   3        624.61        675.72        27.03 o                         
 -10   6   3        118.80        115.85        18.18 o                         
  -9   6   3          7.08          3.13        14.84 o                         
  -8   6   3       1976.65       1940.89        34.13 o                         
  -7   6   3         45.76         33.07        17.34 o                         
  -6   6   3         99.03         84.93        19.29 o                         
  -5   6   3        330.74        339.96        21.83 o                         
  -4   6   3         36.89          5.81        18.08 o                         
  -3   6   3       1320.52       1171.81        36.17 o                         
  -2   6   3       2587.38       2617.82        47.72 o                         
  -1   6   3       1453.21       1436.88        34.76 o                         
   0   6   3        130.07        115.91        17.47 o                         
   1   6   3         80.75         68.61        16.72 o                         
   2   6   3          1.99         -4.17        13.74 o                         
   3   6   3        708.31        693.97        26.36 o                         
   4   6   3       1074.68       1083.63        31.83 o                         
   5   6   3        462.46        465.78        16.70 o                         
   6   6   3        325.36        304.68        15.96 o                         
   7   6   3        174.26        165.09        16.72 o                         
   8   6   3          8.42         12.21        15.26 o                         
   9   6   3         38.98         29.58        14.83 o                         
  10   6   3        194.33        195.51        16.49 o                         
  11   6   3        158.27        148.13        20.27 o                         
 -12   7   3         41.94         19.87        22.77 o                         
 -11   7   3        391.83        409.41        28.45 o                         
 -10   7   3          4.04          4.79        20.24 o                         
  -9   7   3        315.53        317.70        24.65 o                         
  -8   7   3          3.60          2.14        18.05 o                         
  -7   7   3         21.34          1.23        20.31 o                         
  -6   7   3        755.00        773.67        31.95 o                         
  -5   7   3        420.06        413.67        22.83 o                         
  -4   7   3        688.09        677.13        22.06 o                         
  -3   7   3          0.87         -1.81        14.03 o                         
  -2   7   3        183.25        143.54        19.04 o                         
  -1   7   3        111.95        101.96        19.01 o                         
   0   7   3         12.62        -10.22        19.32 o                         
   1   7   3       3232.51       3208.01        52.48 o                         
   2   7   3         32.48         31.88        18.44 o                         
   3   7   3         30.37         33.56        16.16 o                         
   4   7   3        205.89        208.69        20.06 o                         
   5   7   3        202.96        222.45        20.09 o                         
   6   7   3        506.42        478.51        22.34 o                         
   7   7   3        315.14        310.67        19.99 o                         
   8   7   3         77.85         81.99        19.85 o                         
   9   7   3         80.02         84.81        19.67 o                         
  10   7   3          7.31         13.89        15.24 o                         
  11   7   3          1.34         -5.35        19.16 o                         
 -12   8   3         27.34         14.73        25.80 o                         
 -11   8   3        142.31        179.18        28.27 o                         
 -10   8   3        166.00        176.13        25.81 o                         
  -9   8   3         17.16         25.07        22.90 o                         
  -8   8   3         41.35         55.22        14.88 o                         
  -7   8   3          6.72         11.45        13.67 o                         
  -6   8   3         10.59         10.07        12.86 o                         
  -5   8   3        198.09        162.76        17.34 o                         
  -4   8   3         95.97         93.27        16.89 o                         
  -3   8   3        481.31        458.07        22.76 o                         
  -2   8   3         95.71         81.58        17.74 o                         
  -1   8   3         16.08         44.39        17.56 o                         
   0   8   3       1170.06       1205.52        35.88 o                         
   1   8   3        249.86        226.74        19.79 o                         
   2   8   3         10.81         40.70        16.25 o                         
   3   8   3        315.14        328.77        19.93 o                         
   4   8   3        114.16        116.92        19.87 o                         
   5   8   3        993.64        948.28        33.44 o                         
   6   8   3        360.28        332.32        24.10 o                         
   7   8   3          0.05         -1.36        16.96 o                         
   8   8   3          2.31         20.09        16.79 o                         
   9   8   3          0.48         12.01        19.96 o                         
  10   8   3          1.07          8.51        16.40 o                         
 -11   9   3          1.10          2.49        25.67 o                         
 -10   9   3          2.35         13.20        26.18 o                         
  -9   9   3         19.65         19.66        25.44 o                         
  -8   9   3          1.84        -14.46        17.02 o                         
  -7   9   3         14.77          5.37        19.38 o                         
  -6   9   3        126.51        119.85        19.54 o                         
  -5   9   3         28.50         35.61        15.42 o                         
  -4   9   3         35.01         27.40        15.29 o                         
  -3   9   3        298.75        297.69        20.37 o                         
  -2   9   3        184.90        200.45        20.22 o                         
  -1   9   3        602.06        559.85        27.29 o                         
   0   9   3        269.33        296.57        24.70 o                         
   1   9   3       1160.68       1096.09        36.56 o                         
   2   9   3        148.74        176.45        19.38 o                         
   3   9   3         28.93         35.07        16.47 o                         
   4   9   3        261.46        208.60        23.84 o                         
   5   9   3          1.48          9.37        19.83 o                         
   6   9   3         56.24         40.34        22.65 o                         
   7   9   3        100.28        102.40        22.54 o                         
   8   9   3         15.77         12.90        18.48 o                         
   9   9   3          0.13          5.37        15.48 o                         
 -10  10   3         80.07         83.27        29.87 o                         
  -9  10   3         16.54        -10.04        27.25 o                         
  -8  10   3          4.71          1.07        26.06 o                         
  -7  10   3        299.99        285.50        27.95 o                         
  -6  10   3        201.62        171.08        26.91 o                         
  -5  10   3          0.70        -14.15        17.36 o                         
  -4  10   3        385.99        338.17        23.17 o                         
  -3  10   3        257.85        256.88        23.36 o                         
  -2  10   3        137.87        130.53        21.48 o                         
  -1  10   3          0.84        -17.11        17.11 o                         
   0  10   3        128.74        121.47        21.94 o                         
   1  10   3        295.47        283.78        25.27 o                         
   2  10   3         52.41         57.25        19.36 o                         
   3  10   3          0.01          4.23        17.67 o                         
   4  10   3         13.94         39.90        21.67 o                         
   5  10   3         13.17         10.64        23.59 o                         
   6  10   3         14.60         -1.47        21.19 o                         
   7  10   3        100.10        101.96        24.50 o                         
   8  10   3         11.14         17.33        20.82 o                         
  -9  11   3         25.15         39.32        31.53 o                         
  -8  11   3         22.96         20.59        28.99 o                         
  -7  11   3          0.01         -5.97        24.15 o                         
  -6  11   3        283.11        277.33        29.43 o                         
  -5  11   3          5.94          6.38        17.84 o                         
  -4  11   3         61.75         32.47        20.40 o                         
  -3  11   3          8.14          0.08        21.90 o                         
  -2  11   3         81.25         96.12        22.44 o                         
  -1  11   3        141.40        160.30        24.38 o                         
   0  11   3        119.23        120.69        25.04 o                         
   1  11   3        982.39       1050.46        39.34 o                         
   2  11   3        196.48        193.06        23.61 o                         
   3  11   3         19.09         15.44        19.91 o                         
   4  11   3        158.48        157.03        26.46 o                         
   5  11   3          2.32          7.31        23.23 o                         
   6  11   3        109.53        132.75        27.06 o                         
   7  11   3         19.60         29.69        24.99 o                         
  -7  12   3          0.46          0.51        25.90 o                         
  -6  12   3         10.78         13.96        26.13 o                         
  -5  12   3          0.91         11.84        25.64 o                         
  -4  12   3         19.11         30.49        22.61 o                         
  -3  12   3         72.06         75.30        23.32 o                         
  -2  12   3        115.73        125.08        25.22 o                         
  -1  12   3        189.59        201.57        28.98 o                         
   0  12   3          0.81          8.46        23.21 o                         
   1  12   3          0.15        -14.55        23.32 o                         
   2  12   3         24.12         24.88        24.45 o                         
   3  12   3         61.51         49.89        21.79 o                         
   4  12   3        155.68        179.28        29.09 o                         
   5  12   3         29.41         15.73        25.00 o                         
   6  12   3        148.61        131.25        29.86 o                         
  -5  13   3          3.93         -4.46        20.26 o                         
  -4  13   3        155.77        161.23        27.04 o                         
  -3  13   3        200.65        213.58        29.69 o                         
  -2  13   3          7.32         18.26        26.93 o                         
  -1  13   3        185.63        205.87        30.58 o                         
   0  13   3         15.02         13.18        26.49 o                         
   1  13   3         80.97         70.51        29.01 o                         
   2  13   3         76.50         88.23        27.82 o                         
   3  13   3         59.58         64.99        30.03 o                         
 -14   0   4         69.30         45.32        25.96 o                         
 -13   0   4        620.16        615.07        28.30 o                         
 -12   0   4         22.92         31.67        17.94 o                         
 -11   0   4        599.36        582.53        24.96 o                         
 -10   0   4        561.73        565.58        21.13 o                         
  -9   0   4         39.38         41.70        12.49 o                         
  -8   0   4        242.65        248.00        17.24 o                         
  -7   0   4        356.79        346.95        17.09 o                         
  -6   0   4       8666.84       8866.71        93.84 o                         
  -5   0   4      13495.53      13401.77       153.73 o                         
  -4   0   4       5473.89       5305.10        87.27 o                         
  -3   0   4       5336.43       5304.55        93.59 o                         
  -2   0   4       3868.64       3907.19        82.92 o                         
  -1   0   4       5030.59       5095.49        56.94 o                         
   0   0   4     146682.34     146291.72       293.07 o                         
   1   0   4       8484.34       7773.00        86.59 o                         
   2   0   4        425.49        412.56        27.03 o                         
   3   0   4          9.88          9.81        16.08 o                         
   4   0   4        797.92        736.33        23.05 o                         
   5   0   4       2611.24       2575.45        39.85 o                         
   6   0   4          3.59         -8.31        12.91 o                         
   7   0   4        731.92        666.98        25.33 o                         
   8   0   4        153.34        149.75        17.33 o                         
   9   0   4         23.01         39.49        15.06 o                         
  10   0   4          1.38         11.16        16.63 o                         
  11   0   4        124.48        118.03        19.32 o                         
  12   0   4          3.09         -8.40        16.24 o                         
 -14   1   4         20.37         26.64        16.13 o                         
 -13   1   4        103.07         97.71        16.55 o                         
 -12   1   4         96.62         82.62        15.73 o                         
 -11   1   4        398.28        439.61        17.33 o                         
 -10   1   4          0.01         -4.41        11.65 o                         
  -9   1   4          0.06         -6.50        14.24 o                         
  -8   1   4       2298.83       2148.66        33.20 o                         
  -7   1   4        217.41        213.52        12.32 o                         
  -6   1   4         37.71         45.08        11.02 o                         
  -5   1   4       1893.40       2034.10        39.33 o                         
  -4   1   4         57.85         82.94         8.12 o                         
  -3   1   4        679.55        574.36        15.89 o                         
  -2   1   4       2032.36       2090.96        26.22 o                         
  -1   1   4      31285.21      30998.11        85.27 o                         
   0   1   4       1314.48       1355.94        22.54 o                         
   1   1   4       4273.77       4389.40        43.45 o                         
   2   1   4        387.47        385.79        17.59 o                         
   3   1   4          3.61         -8.86         8.89 o                         
   4   1   4       4695.01       4766.19        37.11 o                         
   5   1   4        355.33        373.80        12.44 o                         
   6   1   4        188.95        184.75        10.23 o                         
   7   1   4        314.75        292.29        11.89 o                         
   8   1   4          0.02          7.74         8.21 o                         
   9   1   4        350.30        351.62        16.85 o                         
  10   1   4         95.88         99.56        16.17 o                         
  11   1   4        279.40        270.99        18.75 o                         
  12   1   4        298.21        314.12        18.91 o                         
 -14   2   4          0.03        -13.83        15.90 o                         
 -13   2   4        234.88        226.17        16.78 o                         
 -12   2   4        100.19         97.46        18.58 o                         
 -11   2   4         64.88         65.34        15.33 o                         
 -10   2   4        381.13        367.89        17.97 o                         
  -9   2   4          4.22         14.76         9.96 o                         
  -8   2   4         19.43         17.17        11.14 o                         
  -7   2   4        322.32        289.84        15.29 o                         
  -6   2   4       1103.92       1059.33        20.50 o                         
  -5   2   4        300.09        298.26        12.83 o                         
  -4   2   4       6060.18       6142.68        43.33 o                         
  -3   2   4       4084.78       4188.01        38.00 o                         
  -2   2   4        168.12        170.72        11.31 o                         
  -1   2   4       1569.15       1618.45        24.86 o                         
   0   2   4        289.36        251.05        14.78 o                         
   1   2   4       3641.25       3690.03        36.98 o                         
   2   2   4         82.72         57.06        12.55 o                         
   3   2   4        133.91        120.23        12.05 o                         
   4   2   4        103.65        117.32        14.03 o                         
   5   2   4        161.62        178.69        13.14 o                         
   6   2   4        674.91        680.26        23.23 o                         
   7   2   4        559.86        557.38        20.46 o                         
   8   2   4          7.39          5.63        11.69 o                         
   9   2   4        151.87        158.23        16.00 o                         
  10   2   4         31.01         23.42        14.46 o                         
  11   2   4         38.26         33.79        16.76 o                         
  12   2   4          0.07          1.10        16.74 o                         
 -14   3   4          0.02          0.60        15.58 o                         
 -13   3   4         41.01         47.60        16.69 o                         
 -12   3   4         80.56         66.37        16.33 o                         
 -11   3   4          3.73         -4.17        14.70 o                         
 -10   3   4       1225.24       1179.91        26.35 o                         
  -9   3   4        200.47        226.65        18.14 o                         
  -8   3   4        172.54        148.71        15.93 o                         
  -7   3   4        475.74        490.06        18.20 o                         
  -6   3   4        991.91        999.11        21.78 o                         
  -5   3   4        515.24        515.46        13.86 o                         
  -4   3   4        342.34        322.77        16.17 o                         
  -3   3   4         53.35         44.56        11.17 o                         
  -2   3   4       1897.22       1952.87        31.99 o                         
  -1   3   4        195.82        203.01        12.37 o                         
   0   3   4         31.35         26.90        10.68 o                         
   1   3   4        892.32        937.49        19.97 o                         
   2   3   4        312.49        311.88        17.45 o                         
   3   3   4         50.21         69.15        13.05 o                         
   4   3   4         13.21         12.29        11.67 o                         
   5   3   4        471.81        435.67        14.63 o                         
   6   3   4        119.25        116.96        15.72 o                         
   7   3   4          2.23          2.01        13.53 o                         
   8   3   4        521.46        532.47        18.74 o                         
   9   3   4        118.97        120.91        18.82 o                         
  10   3   4         65.89         60.63        14.69 o                         
  11   3   4        236.59        257.63        20.43 o                         
  12   3   4          9.98         10.11        20.62 o                         
 -14   4   4         24.20         42.69        18.22 o                         
 -13   4   4        133.76        140.96        18.41 o                         
 -12   4   4         81.47         62.82        17.20 o                         
 -11   4   4          1.35         -3.35        15.75 o                         
 -10   4   4        141.52        142.31        17.56 o                         
  -9   4   4        210.13        203.93        18.28 o                         
  -8   4   4        395.26        418.12        20.31 o                         
  -7   4   4         43.99         32.52        13.19 o                         
  -6   4   4        871.78        830.02        19.78 o                         
  -5   4   4         65.11         30.32        13.12 o                         
  -4   4   4         36.34         34.29        16.45 o                         
  -3   4   4         69.92         50.09        15.34 o                         
  -2   4   4       3636.35       3605.82        47.96 o                         
  -1   4   4          0.81          4.07        14.16 o                         
   0   4   4       1821.46       1879.11        34.21 o                         
   1   4   4       1186.04       1218.25        28.56 o                         
   2   4   4        195.97        183.04        10.49 o                         
   3   4   4        570.60        553.96        16.93 o                         
   4   4   4         29.30         35.44         9.68 o                         
   5   4   4        271.81        263.05        16.88 o                         
   6   4   4          4.33          4.90        13.84 o                         
   7   4   4         20.33         12.45        14.39 o                         
   8   4   4         90.71         80.54        15.83 o                         
   9   4   4        191.90        192.28        16.49 o                         
  10   4   4         31.66         28.59        15.56 o                         
  11   4   4         46.82         26.98        20.97 o                         
  12   4   4         18.13         15.16        21.76 o                         
 -13   5   4          0.08         -3.71        18.60 o                         
 -12   5   4        184.87        199.93        20.73 o                         
 -11   5   4        242.81        247.84        21.05 o                         
 -10   5   4         64.77         56.57        17.00 o                         
  -9   5   4       1137.80       1100.14        32.48 o                         
  -8   5   4        121.25        119.94        18.37 o                         
  -7   5   4         43.29         37.71        16.75 o                         
  -6   5   4        301.24        352.68        22.39 o                         
  -5   5   4        106.20        113.73        21.66 o                         
  -4   5   4        744.66        806.89        34.93 o                         
  -3   5   4        121.76        183.18        22.19 o                         
  -2   5   4       1559.47       1743.47        34.01 o                         
  -1   5   4         81.40         84.19        15.36 o                         
   0   5   4          0.00        -12.67        13.96 o                         
   1   5   4        578.69        648.96        25.84 o                         
   2   5   4          1.61         -0.97        14.74 o                         
   3   5   4        750.83        783.08        20.70 o                         
   4   5   4        715.81        749.14        19.45 o                         
   5   5   4         60.29         66.40        11.91 o                         
   6   5   4          3.95          8.41        12.64 o                         
   7   5   4        309.65        316.18        19.72 o                         
   8   5   4         40.99         43.11        15.27 o                         
   9   5   4        125.27        111.07        19.04 o                         
  10   5   4         91.34         85.27        17.18 o                         
  11   5   4          0.09         -3.05        16.65 o                         
 -13   6   4         46.20         42.47        22.25 o                         
 -12   6   4         29.06         21.05        20.43 o                         
 -11   6   4         58.59         75.16        20.46 o                         
 -10   6   4         72.23         59.39        19.13 o                         
  -9   6   4        177.03        158.14        21.19 o                         
  -8   6   4          2.67         21.67        17.03 o                         
  -7   6   4        923.30        921.42        30.41 o                         
  -6   6   4        831.42        810.49        30.85 o                         
  -5   6   4        438.94        434.43        35.31 o                         
  -4   6   4         69.02         52.44        22.20 o                         
  -3   6   4        100.22         98.30        14.54 o                         
  -2   6   4          0.01         -3.35        13.79 o                         
  -1   6   4         18.76         14.49        14.35 o                         
   0   6   4       1157.39       1155.94        31.53 o                         
   1   6   4        755.53        760.99        27.36 o                         
   2   6   4        209.16        223.00        19.15 o                         
   3   6   4          2.27         -4.35        14.59 o                         
   4   6   4        203.15        227.74        14.51 o                         
   5   6   4          9.08          1.39        11.59 o                         
   6   6   4        119.39        114.35        13.56 o                         
   7   6   4        691.75        675.48        25.78 o                         
   8   6   4        111.29        117.30        18.65 o                         
   9   6   4          5.65          7.51        16.10 o                         
  10   6   4         47.66         38.58        18.05 o                         
  11   6   4         42.03         51.29        15.63 o                         
 -12   7   4          1.20         -0.77        17.20 o                         
 -11   7   4         16.92         18.81        16.67 o                         
 -10   7   4        350.09        341.50        21.27 o                         
  -9   7   4        180.63        193.27        18.28 o                         
  -8   7   4        165.88        193.74        22.41 o                         
  -7   7   4         78.00         59.60        20.28 o                         
  -6   7   4         48.30         42.04        19.95 o                         
  -5   7   4        645.85        634.26        32.54 o                         
  -4   7   4        147.09        179.53        25.41 o                         
  -3   7   4       1374.17       1287.72        32.44 o                         
  -2   7   4          5.03          2.73        15.04 o                         
  -1   7   4       1464.81       1505.55        34.24 o                         
   0   7   4         72.23         76.90        17.81 o                         
   1   7   4        257.28        294.20        21.07 o                         
   2   7   4        867.64        874.76        29.42 o                         
   3   7   4         57.89         38.56        16.22 o                         
   4   7   4        481.88        448.91        17.94 o                         
   5   7   4        450.81        449.78        22.57 o                         
   6   7   4        723.58        686.95        25.14 o                         
   7   7   4          8.46         13.33        14.77 o                         
   8   7   4         36.67         39.88        19.51 o                         
   9   7   4          0.53         -7.51        17.55 o                         
  10   7   4          3.33          8.89        17.69 o                         
 -12   8   4         30.79         23.11        24.73 o                         
 -11   8   4        104.45         87.01        25.14 o                         
 -10   8   4          3.46        -17.27        20.52 o                         
  -9   8   4         13.20         20.38        14.76 o                         
  -8   8   4         71.61         37.58        22.19 o                         
  -7   8   4        119.43        115.41        23.15 o                         
  -6   8   4       1264.41       1217.24        40.73 o                         
  -5   8   4         77.61         42.35        16.59 o                         
  -4   8   4         40.21         36.07        11.93 o                         
  -3   8   4        416.90        438.81        21.69 o                         
  -2   8   4        753.65        774.26        29.54 o                         
  -1   8   4       5186.20       5248.38        66.07 o                         
   0   8   4        356.54        354.93        24.70 o                         
   1   8   4         14.44          7.32        17.92 o                         
   2   8   4       3387.09       3455.30        58.37 o                         
   3   8   4        218.19        183.11        21.17 o                         
   4   8   4        198.36        181.43        20.06 o                         
   5   8   4        158.31        152.47        22.29 o                         
   6   8   4        249.45        277.66        21.85 o                         
   7   8   4        198.87        207.50        20.61 o                         
   8   8   4         68.20         52.92        21.54 o                         
   9   8   4        359.99        373.03        25.98 o                         
  10   8   4          0.88          0.63        17.41 o                         
 -11   9   4        159.25        185.90        30.26 o                         
 -10   9   4         80.99         70.42        26.08 o                         
  -9   9   4        364.61        412.87        30.86 o                         
  -8   9   4         68.89         59.43        14.12 o                         
  -7   9   4         30.51         34.14        16.29 o                         
  -6   9   4          0.37         -3.46        17.78 o                         
  -5   9   4        342.31        317.05        23.52 o                         
  -4   9   4         62.79         81.08        15.69 o                         
  -3   9   4       1574.49       1480.74        36.25 o                         
  -2   9   4         15.90        -11.78        17.47 o                         
  -1   9   4        822.30        832.16        30.49 o                         
   0   9   4       1311.26       1259.16        35.50 o                         
   1   9   4        200.01        188.12        21.99 o                         
   2   9   4        167.76        172.93        20.72 o                         
   3   9   4        153.62        129.62        18.38 o                         
   4   9   4       1312.73       1260.62        30.31 o                         
   5   9   4        565.57        563.38        31.00 o                         
   6   9   4        163.59        203.50        22.49 o                         
   7   9   4         42.34         23.28        18.10 o                         
   8   9   4         17.98         24.56        17.80 o                         
   9   9   4          5.07          8.56        20.89 o                         
 -10  10   4         73.95         84.49        30.15 o                         
  -9  10   4          8.32        -17.02        26.32 o                         
  -8  10   4        114.57        117.18        22.78 o                         
  -7  10   4          9.84          4.95        18.89 o                         
  -6  10   4        243.14        254.94        21.40 o                         
  -5  10   4        249.48        255.65        22.80 o                         
  -4  10   4          8.72         23.95        16.22 o                         
  -3  10   4         24.82          1.01        17.20 o                         
  -2  10   4          4.34         10.48        17.73 o                         
  -1  10   4        637.09        582.41        28.62 o                         
   0  10   4         43.82         24.06        18.97 o                         
   1  10   4         11.03         26.68        19.18 o                         
   2  10   4        476.11        488.62        27.72 o                         
   3  10   4         95.05         89.12        20.76 o                         
   4  10   4        178.62        170.62        17.62 o                         
   5  10   4         44.75         20.53        22.26 o                         
   6  10   4         46.56         40.09        22.26 o                         
   7  10   4         25.70         25.48        20.65 o                         
   8  10   4         23.24         18.77        19.87 o                         
  -9  11   4         19.26         -5.72        28.36 o                         
  -8  11   4        291.50        310.12        31.19 o                         
  -7  11   4          0.02          1.40        25.84 o                         
  -6  11   4          0.23          9.45        18.76 o                         
  -5  11   4          3.21         -4.75        13.53 o                         
  -4  11   4         56.39         66.89        18.95 o                         
  -3  11   4        446.33        488.71        27.69 o                         
  -2  11   4          2.68         -0.56        19.53 o                         
  -1  11   4        191.02        200.14        23.77 o                         
   0  11   4         17.09         24.56        21.36 o                         
   1  11   4          0.46         -5.94        21.05 o                         
   2  11   4          0.07          4.41        20.84 o                         
   3  11   4          4.58         -7.94        18.94 o                         
   4  11   4        321.78        309.21        30.32 o                         
   5  11   4          0.09         -6.13        24.42 o                         
   6  11   4         73.71         58.57        25.62 o                         
   7  11   4         89.98         97.33        23.19 o                         
  -7  12   4          3.02        -11.12        27.62 o                         
  -6  12   4         89.93         84.50        28.99 o                         
  -5  12   4        139.29        123.69        18.38 o                         
  -4  12   4        203.87        176.60        22.98 o                         
  -3  12   4          2.75         19.93        21.06 o                         
  -2  12   4          4.90         14.22        21.39 o                         
  -1  12   4          4.47         -1.11        20.66 o                         
   0  12   4         27.93         19.96        20.98 o                         
   1  12   4        372.88        361.13        28.38 o                         
   2  12   4        203.94        197.10        26.21 o                         
   3  12   4          7.13          2.82        21.50 o                         
   4  12   4         17.48         25.86        25.75 o                         
   5  12   4         13.40         15.95        28.11 o                         
  -5  13   4         40.65         28.55        17.39 o                         
  -4  13   4          8.71         -2.06        20.52 o                         
  -3  13   4          0.87          0.79        23.21 o                         
  -2  13   4        155.28        181.55        27.76 o                         
  -1  13   4        302.61        325.36        31.89 o                         
   0  13   4         29.82         19.80        24.63 o                         
   1  13   4        178.54        202.98        28.68 o                         
   2  13   4         65.01         94.22        26.99 o                         
   3  13   4          4.18          2.02        21.58 o                         
 -14   1   5          3.88          5.06        15.75 o                         
 -13   1   5         37.09         23.86        14.06 o                         
 -12   1   5        267.78        262.97        16.23 o                         
 -11   1   5         14.95          7.90        13.42 o                         
 -10   1   5         31.60         31.73        17.05 o                         
  -9   1   5         26.32         12.97        15.92 o                         
  -8   1   5        845.29        820.65        24.55 o                         
  -7   1   5        385.41        362.92        16.46 o                         
  -6   1   5        173.20        179.83        22.41 o                         
  -5   1   5       2661.47       2862.60        43.71 o                         
  -4   1   5          8.25         16.63        10.49 o                         
  -3   1   5         26.76         24.12        10.35 o                         
  -2   1   5         23.62          6.42        10.77 o                         
  -1   1   5        162.54        131.89        12.29 o                         
   0   1   5       2568.34       2702.37        36.00 o                         
   1   1   5       2489.99       2412.45        42.06 o                         
   2   1   5       1106.25       1210.27        28.31 o                         
   3   1   5          2.67         -8.62         8.62 o                         
   4   1   5        634.71        609.96        17.11 o                         
   5   1   5        669.23        702.25        17.44 o                         
   6   1   5        388.33        373.33        12.39 o                         
   7   1   5         19.92         14.57         8.71 o                         
   8   1   5         26.95         30.15        13.72 o                         
   9   1   5        147.61        155.14        15.80 o                         
  10   1   5         64.04         62.68        15.38 o                         
  11   1   5         35.01         40.63        15.94 o                         
  12   1   5          1.24          8.98        15.50 o                         
 -14   2   5         14.74          9.18        14.24 o                         
 -13   2   5         20.81         25.66        17.25 o                         
 -12   2   5        132.11        140.07        19.13 o                         
 -11   2   5          6.59         17.51        18.37 o                         
 -10   2   5        625.17        611.54        19.48 o                         
  -9   2   5          0.86          0.00        12.55 o                         
  -8   2   5        785.84        688.03        20.74 o                         
  -7   2   5          4.14          4.58        10.22 o                         
  -6   2   5         71.96         68.37        12.71 o                         
  -5   2   5         72.73         56.59        11.32 o                         
  -4   2   5        137.44        146.47        13.18 o                         
  -3   2   5       4389.16       4286.69        37.34 o                         
  -2   2   5        379.03        388.13        16.04 o                         
  -1   2   5        556.20        562.86        22.08 o                         
   0   2   5       3713.88       3625.74        44.83 o                         
   1   2   5          0.23          5.55        11.49 o                         
   2   2   5       2215.87       2318.47        34.32 o                         
   3   2   5        679.35        688.00        22.73 o                         
   4   2   5         35.48         23.90        11.72 o                         
   5   2   5       1019.25       1015.24        20.78 o                         
   6   2   5        133.35        144.01        11.95 o                         
   7   2   5         58.66         43.19        13.44 o                         
   8   2   5         22.32         30.15        13.82 o                         
   9   2   5          9.52          3.09        13.55 o                         
  10   2   5         38.01         29.34        15.01 o                         
  11   2   5         86.53         95.30        17.73 o                         
  12   2   5          6.70         10.78        16.36 o                         
 -14   3   5          6.70         13.71        17.17 o                         
 -13   3   5        501.56        532.92        26.09 o                         
 -12   3   5        383.96        388.87        20.92 o                         
 -11   3   5         32.98         39.56        15.69 o                         
 -10   3   5         51.51         41.03        12.99 o                         
  -9   3   5          1.34         -4.25         9.58 o                         
  -8   3   5        447.57        419.27        17.48 o                         
  -7   3   5       3086.88       2983.03        43.23 o                         
  -6   3   5       3760.53       3774.04        37.26 o                         
  -5   3   5        452.66        420.88        17.40 o                         
  -4   3   5          0.54         -8.77        11.85 o                         
  -3   3   5       4789.48       4846.96        45.50 o                         
  -2   3   5       1238.53       1210.14        28.00 o                         
  -1   3   5       1738.83       1743.74        30.04 o                         
   0   3   5        374.74        348.72        14.00 o                         
   1   3   5          2.65        -13.24        13.24 o                         
   2   3   5       1450.54       1379.45        27.87 o                         
   3   3   5        258.58        273.12        17.69 o                         
   4   3   5        507.87        500.03        18.90 o                         
   5   3   5          1.65        -14.14        14.14 o                         
   6   3   5        631.37        682.82        26.78 o                         
   7   3   5        327.39        324.11        21.40 o                         
   8   3   5        188.51        181.97        20.89 o                         
   9   3   5        924.80        951.72        24.85 o                         
  10   3   5          2.11         -8.23        15.02 o                         
  11   3   5         27.90         24.42        14.19 o                         
 -14   4   5          0.70         -3.98        17.30 o                         
 -13   4   5          2.00         -0.85        17.49 o                         
 -12   4   5          2.83          3.75        16.55 o                         
 -11   4   5        109.58        108.11        19.32 o                         
 -10   4   5        726.66        761.62        29.37 o                         
  -9   4   5        960.91        935.47        31.05 o                         
  -8   4   5       7605.16       7340.81        69.09 o                         
  -7   4   5       1644.84       1595.53        29.77 o                         
  -6   4   5         64.17         37.38        10.03 o                         
  -5   4   5         53.87         57.04        14.29 o                         
  -4   4   5        857.59        979.81        28.35 o                         
  -3   4   5       9725.35      10168.64        78.90 o                         
  -2   4   5       1497.69       1553.43        32.67 o                         
  -1   4   5       2407.99       2499.20        39.89 o                         
   0   4   5       1524.44       1517.64        30.08 o                         
   1   4   5         34.39         34.13        12.23 o                         
   2   4   5         79.23         63.43        16.73 o                         
   3   4   5        275.29        260.36        16.62 o                         
   4   4   5        207.99        226.21        17.76 o                         
   5   4   5        544.38        552.68        22.31 o                         
   6   4   5          3.16          8.77        13.08 o                         
   7   4   5         41.50         43.02        19.78 o                         
   8   4   5        383.20        392.05        25.96 o                         
   9   4   5          7.04         -1.36        17.86 o                         
  10   4   5         14.92          6.31        16.59 o                         
  11   4   5        187.66        196.14        18.51 o                         
 -13   5   5        430.52        508.68        26.94 o                         
 -12   5   5        341.05        358.17        24.78 o                         
 -11   5   5         33.83         45.48        18.23 o                         
 -10   5   5        144.29        119.87        23.33 o                         
  -9   5   5         24.84         33.19        18.12 o                         
  -8   5   5       1631.50       1642.36        40.76 o                         
  -7   5   5        269.04        261.06        19.77 o                         
  -6   5   5         97.50         93.16        15.13 o                         
  -5   5   5       3927.54       3895.76        55.25 o                         
  -4   5   5       2894.31       3150.54        47.60 o                         
  -3   5   5       1282.91       1429.12        40.33 o                         
  -2   5   5        698.51        721.00        27.00 o                         
  -1   5   5        383.01        347.62        21.88 o                         
   0   5   5        666.10        621.46        25.90 o                         
   1   5   5         54.98         47.29        16.97 o                         
   2   5   5         39.33         30.28        15.87 o                         
   3   5   5        311.51        354.65        20.24 o                         
   4   5   5        308.18        295.10        14.60 o                         
   5   5   5        171.68        165.46        15.79 o                         
   6   5   5         76.13         92.27        15.82 o                         
   7   5   5        524.80        511.28        21.47 o                         
   8   5   5        293.34        278.92        22.39 o                         
   9   5   5        422.81        421.01        25.39 o                         
  10   5   5        280.39        297.90        25.03 o                         
  11   5   5          0.04         -8.95        20.92 o                         
 -13   6   5         13.77         13.87        23.38 o                         
 -12   6   5        112.34        113.81        23.48 o                         
 -11   6   5         33.85         39.24        19.44 o                         
 -10   6   5        248.48        248.72        23.93 o                         
  -9   6   5         87.82         96.24        19.38 o                         
  -8   6   5        252.15        237.79        22.10 o                         
  -7   6   5        505.87        467.10        26.40 o                         
  -6   6   5        115.25        110.38        22.94 o                         
  -5   6   5        104.74         76.23        22.78 o                         
  -4   6   5          8.09         10.83        18.23 o                         
  -3   6   5         20.34         30.96        14.36 o                         
  -2   6   5        639.92        641.00        26.35 o                         
  -1   6   5       2293.54       2335.14        43.64 o                         
   0   6   5         20.26         21.24        16.45 o                         
   1   6   5        128.02        154.53        18.47 o                         
   2   6   5        127.64        114.55        18.90 o                         
   3   6   5         41.57         37.77         9.36 o                         
   4   6   5       1787.30       1769.00        28.00 o                         
   5   6   5        387.20        401.71        18.53 o                         
   6   6   5         31.05         34.61        13.67 o                         
   7   6   5         39.74         33.24        17.27 o                         
   8   6   5        119.13        116.54        20.45 o                         
   9   6   5        251.35        278.33        24.27 o                         
  10   6   5          3.15          7.57        20.71 o                         
 -12   7   5         49.24         66.80        20.78 o                         
 -11   7   5         27.14         39.79        19.77 o                         
 -10   7   5        491.08        517.85        30.34 o                         
  -9   7   5         29.83         52.67        21.20 o                         
  -8   7   5         79.40         88.62        22.97 o                         
  -7   7   5        158.89        114.91        23.52 o                         
  -6   7   5         13.38         -3.13        24.24 o                         
  -5   7   5       2652.05       2672.77        69.29 o                         
  -4   7   5          0.49         -6.06        19.79 o                         
  -3   7   5          4.36          4.47        14.68 o                         
  -2   7   5         22.18         14.41        16.05 o                         
  -1   7   5          0.32         -7.58        15.36 o                         
   0   7   5       1716.77       1674.36        38.24 o                         
   1   7   5         31.05         25.82        17.74 o                         
   2   7   5        689.97        700.67        29.27 o                         
   3   7   5        139.80        156.03        19.96 o                         
   4   7   5          1.70         -7.38        11.82 o                         
   5   7   5         31.09         30.46        13.53 o                         
   6   7   5          2.12          8.68        13.77 o                         
   7   7   5        272.51        289.77        20.49 o                         
   8   7   5         52.61         53.02        18.69 o                         
   9   7   5         15.53          7.75        17.57 o                         
  10   7   5         27.69         32.55        18.94 o                         
 -12   8   5         12.64          9.35        24.85 o                         
 -11   8   5         61.00         85.30        25.51 o                         
 -10   8   5         34.70         24.00        23.16 o                         
  -9   8   5          6.44         27.28        24.66 o                         
  -8   8   5         94.05        105.18        27.72 o                         
  -7   8   5         34.69         23.08        23.92 o                         
  -6   8   5        437.75        375.82        34.14 o                         
  -5   8   5         40.56         31.95        23.77 o                         
  -4   8   5        339.26        299.68        28.79 o                         
  -3   8   5        154.03        141.52        19.23 o                         
  -2   8   5        255.27        251.65        21.14 o                         
  -1   8   5        507.73        519.56        24.81 o                         
   0   8   5        428.06        422.38        24.87 o                         
   1   8   5         20.36          0.72        17.62 o                         
   2   8   5         62.45         53.94        19.33 o                         
   3   8   5         60.41         73.68        20.31 o                         
   4   8   5        162.66        165.12        17.17 o                         
   5   8   5        110.58        133.49        18.54 o                         
   6   8   5        120.61        124.19        18.65 o                         
   7   8   5          2.00         -5.59        15.64 o                         
   8   8   5         20.19         14.99        20.82 o                         
   9   8   5         15.89          8.62        22.64 o                         
 -11   9   5          5.12         -5.41        25.33 o                         
 -10   9   5         81.12        103.21        26.38 o                         
  -9   9   5          0.85          2.80        17.32 o                         
  -8   9   5         53.95         51.68        23.11 o                         
  -7   9   5        310.57        301.07        29.87 o                         
  -6   9   5         15.84         13.49        21.54 o                         
  -5   9   5          5.80        -10.38        20.00 o                         
  -4   9   5          5.17          3.84        15.29 o                         
  -3   9   5         25.76         58.71        17.98 o                         
  -2   9   5        500.07        521.25        26.82 o                         
  -1   9   5        837.91        779.68        32.42 o                         
   0   9   5         27.98         14.14        20.62 o                         
   1   9   5         58.29         57.17        20.70 o                         
   2   9   5          8.12         -9.33        17.83 o                         
   3   9   5          0.64        -20.07        20.07 o                         
   4   9   5          0.66         -8.93        22.19 o                         
   5   9   5         15.56          8.64        18.37 o                         
   6   9   5         39.98         28.90        19.58 o                         
   7   9   5         38.02         22.96        18.58 o                         
   8   9   5          0.00         -9.90        21.47 o                         
 -10  10   5         19.17         47.89        32.04 o                         
  -9  10   5         17.37         13.46        21.91 o                         
  -8  10   5          0.67          7.47        17.26 o                         
  -7  10   5          0.29         -1.20        20.71 o                         
  -6  10   5         34.77         34.98        22.45 o                         
  -5  10   5         78.14         96.52        23.46 o                         
  -4  10   5        134.92        130.57        19.39 o                         
  -3  10   5          0.38         -2.02        17.68 o                         
  -2  10   5          0.78        -17.32        17.32 o                         
  -1  10   5        664.98        718.41        31.59 o                         
   0  10   5         15.11         12.31        20.48 o                         
   1  10   5        251.38        244.80        28.19 o                         
   2  10   5        195.65        153.08        22.83 o                         
   3  10   5          5.84          0.66        19.85 o                         
   4  10   5        504.85        504.77        26.16 o                         
   5  10   5          0.01         -4.08        22.83 o                         
   6  10   5          4.92         -6.23        19.66 o                         
   7  10   5        148.79        150.83        22.89 o                         
  -9  11   5          1.01          0.77        23.86 o                         
  -8  11   5        101.29        137.07        28.57 o                         
  -7  11   5          1.17         17.40        20.25 o                         
  -6  11   5          7.55         16.00        21.26 o                         
  -5  11   5        416.75        431.02        29.33 o                         
  -4  11   5         19.32         40.46        18.51 o                         
  -3  11   5         22.35         26.52        19.00 o                         
  -2  11   5         48.88         42.21        20.13 o                         
  -1  11   5        111.87        113.26        21.89 o                         
   0  11   5        331.93        329.94        27.88 o                         
   1  11   5        101.27         88.73        23.23 o                         
   2  11   5        422.17        459.51        29.65 o                         
   3  11   5          1.72          5.44        20.16 o                         
   4  11   5         36.48         20.26        17.31 o                         
   5  11   5         64.57         79.26        28.12 o                         
   6  11   5          0.35          7.81        21.59 o                         
  -7  12   5         50.44         45.96        34.69 o                         
  -6  12   5          0.00          2.57        22.03 o                         
  -5  12   5          3.46          4.87        23.27 o                         
  -4  12   5          0.78         11.23        19.39 o                         
  -3  12   5        244.41        253.78        24.89 o                         
  -2  12   5         66.73         71.80        21.87 o                         
  -1  12   5        341.88        352.68        27.95 o                         
   0  12   5        268.61        288.13        27.75 o                         
   1  12   5          4.29         12.65        22.31 o                         
   2  12   5          8.41          6.97        22.71 o                         
   3  12   5         58.06         47.73        22.33 o                         
   4  12   5        200.89        199.04        31.57 o                         
  -5  13   5        289.62        303.89        33.12 o                         
  -4  13   5         42.53         33.57        20.43 o                         
  -3  13   5        334.74        389.14        28.95 o                         
  -2  13   5         88.83        106.12        24.76 o                         
  -1  13   5        126.67        153.50        27.25 o                         
   0  13   5         79.34         70.80        25.56 o                         
   1  13   5          4.54         -0.64        23.41 o                         
   2  13   5         79.22         88.40        25.04 o                         
 -14   0   6         76.54         90.15        26.46 o                         
 -13   0   6        566.98        575.20        45.65 o                         
 -12   0   6         13.73          4.35        23.36 o                         
 -11   0   6        359.74        261.17        35.90 o                         
 -10   0   6       2886.83       2673.77        43.27 o                         
  -9   0   6          0.48          1.60        20.39 o                         
  -8   0   6          4.21          0.67        20.79 o                         
  -7   0   6        200.09        173.21        30.74 o                         
  -6   0   6       2297.54       2428.97        53.43 o                         
  -5   0   6       4595.50       4432.69        88.25 o                         
  -3   0   6         75.31        148.79        25.29 o                         
  -2   0   6       3578.11       3660.16        66.71 o                         
  -1   0   6       2385.62       2381.25        46.51 o                         
   0   0   6      12480.14      12846.69        98.22 o                         
   1   0   6       9325.91       9980.85        71.42 o                         
   2   0   6       5210.12       5197.37        84.04 o                         
   3   0   6         71.54         52.75        27.74 o                         
   4   0   6       3301.88       3387.78        74.14 o                         
   5   0   6         39.61         55.21        24.60 o                         
   6   0   6        852.30        927.41        40.04 o                         
   7   0   6       1973.03       1964.38        37.10 o                         
   8   0   6         75.18         66.67        19.83 o                         
   9   0   6         70.27         61.99        20.24 o                         
  10   0   6        732.87        756.30        29.60 o                         
  11   0   6         89.83         59.60        17.25 o                         
 -14   1   6        349.44        352.91        20.79 o                         
 -13   1   6         13.78         13.04        13.62 o                         
 -12   1   6         57.24         54.41        12.51 o                         
 -11   1   6         29.00         13.31        14.66 o                         
 -10   1   6        386.24        398.32        24.82 o                         
  -9   1   6         55.04         47.15        15.23 o                         
  -8   1   6        147.45        139.42        18.81 o                         
  -7   1   6       3057.13       3209.84        67.29 o                         
  -6   1   6        724.43        708.52        35.13 o                         
  -5   1   6        118.36        118.05        12.95 o                         
  -4   1   6        105.43        135.82        14.18 o                         
  -3   1   6        630.03        708.12        22.04 o                         
  -2   1   6       2857.33       2865.34        39.87 o                         
  -1   1   6       1263.41       1443.70        29.11 o                         
   0   1   6         60.35         15.42        14.08 o                         
   1   1   6        603.82        640.28        20.85 o                         
   2   1   6        347.96        370.28        15.03 o                         
   3   1   6         51.52         38.44        15.60 o                         
   4   1   6       1243.33       1227.17        18.91 o                         
   5   1   6       2386.85       2339.06        30.68 o                         
   6   1   6          6.80         -5.87         9.94 o                         
   7   1   6        252.28        260.70        13.13 o                         
   8   1   6        144.17        145.48        16.85 o                         
   9   1   6         14.30         30.11        15.60 o                         
  10   1   6         28.68         36.14        15.52 o                         
  11   1   6         64.11         52.58        16.35 o                         
 -14   2   6         26.71         25.35        16.70 o                         
 -13   2   6        109.61         97.37        17.44 o                         
 -12   2   6        370.98        370.44        19.67 o                         
 -11   2   6        173.74        190.82        18.52 o                         
 -10   2   6        260.87        288.22        18.02 o                         
  -9   2   6        221.16        201.47        15.95 o                         
  -8   2   6         58.73         68.82        13.90 o                         
  -7   2   6         50.88         23.87        12.75 o                         
  -6   2   6          0.46         -1.32         8.32 o                         
  -5   2   6        460.33        431.36        16.10 o                         
  -4   2   6        161.26        160.91        13.26 o                         
  -3   2   6        249.42        300.44        16.37 o                         
  -2   2   6        186.77        183.78        14.61 o                         
  -1   2   6        141.15        146.91        19.29 o                         
   0   2   6        106.80        112.89        16.37 o                         
   1   2   6         33.21         30.64        13.86 o                         
   2   2   6         66.78         35.66        14.82 o                         
   3   2   6        110.32        104.11        18.82 o                         
   4   2   6          0.30        -13.38        15.62 o                         
   5   2   6          4.18         13.93        10.97 o                         
   6   2   6        134.89        136.98        13.72 o                         
   7   2   6        532.74        529.32        22.02 o                         
   8   2   6         22.38         14.11        14.59 o                         
   9   2   6        115.79        121.26        17.01 o                         
  10   2   6        157.39        153.72        17.41 o                         
  11   2   6         16.95         10.23        16.75 o                         
 -14   3   6         53.50         51.63        20.73 o                         
 -13   3   6          0.48         16.93        18.37 o                         
 -12   3   6          0.91          3.60        16.82 o                         
 -11   3   6          4.05          6.46        16.05 o                         
 -10   3   6          3.34          4.86        13.55 o                         
  -9   3   6       1003.98        987.60        25.95 o                         
  -8   3   6        382.00        384.32        18.13 o                         
  -7   3   6          6.66         10.44        12.21 o                         
  -6   3   6        810.66        802.35        23.37 o                         
  -5   3   6       1045.40       1107.16        27.58 o                         
  -4   3   6        860.45        840.66        23.94 o                         
  -3   3   6       1114.22       1118.12        29.64 o                         
  -2   3   6        339.38        371.61        18.37 o                         
  -1   3   6        131.02        136.23        14.43 o                         
   0   3   6        833.04        815.80        19.45 o                         
   1   3   6         16.86         13.47        14.18 o                         
   2   3   6        785.49        788.58        23.52 o                         
   3   3   6        211.81        232.54        18.00 o                         
   4   3   6        173.84        183.87        19.28 o                         
   5   3   6        536.91        545.54        23.04 o                         
   6   3   6         75.53         67.20        12.90 o                         
   7   3   6         24.70          7.95        14.73 o                         
   8   3   6         27.19         39.19        16.97 o                         
   9   3   6         75.19         88.50        18.34 o                         
  10   3   6         45.20         42.32        16.31 o                         
  11   3   6         27.38         28.09        16.02 o                         
 -14   4   6          1.95         18.63        17.58 o                         
 -13   4   6        129.10        127.03        20.25 o                         
 -12   4   6        205.27        194.82        22.18 o                         
 -11   4   6         48.45         52.85        16.64 o                         
 -10   4   6          0.46         -7.80        15.55 o                         
  -9   4   6         27.38         31.78        15.22 o                         
  -8   4   6        660.38        693.18        23.14 o                         
  -7   4   6         60.84         65.56        17.58 o                         
  -6   4   6        373.70        354.36        20.58 o                         
  -5   4   6        147.52        153.25        16.34 o                         
  -4   4   6          0.05         -6.22        14.92 o                         
  -3   4   6       1746.52       1878.91        35.40 o                         
  -2   4   6         40.07         13.40        14.23 o                         
  -1   4   6          8.91         21.83        13.35 o                         
   0   4   6        115.15         94.90        17.72 o                         
   1   4   6        402.35        413.98        22.62 o                         
   2   4   6          0.23         -2.10        14.62 o                         
   3   4   6       1846.69       1920.98        35.62 o                         
   4   4   6        150.45        153.62        17.55 o                         
   5   4   6        509.01        510.74        22.64 o                         
   6   4   6        288.64        310.85        24.32 o                         
   7   4   6        155.59        143.63        21.26 o                         
   8   4   6        817.13        840.28        30.52 o                         
   9   4   6         39.89         51.94        20.25 o                         
  10   4   6         11.90          3.34        16.44 o                         
  11   4   6          0.07         -9.57        17.11 o                         
 -13   5   6         23.68         38.61        19.84 o                         
 -12   5   6        102.30         92.77        19.62 o                         
 -11   5   6          3.81         -0.55        17.49 o                         
 -10   5   6         73.52         55.04        17.57 o                         
  -9   5   6        217.51        213.26        19.11 o                         
  -8   5   6       1696.80       1683.36        42.86 o                         
  -7   5   6          1.73          0.64        16.25 o                         
  -6   5   6        403.19        376.66        25.31 o                         
  -5   5   6        799.07        773.86        29.07 o                         
  -4   5   6       1255.97       1382.46        32.37 o                         
  -3   5   6       1077.09       1150.97        33.27 o                         
  -2   5   6         75.10         44.87        18.91 o                         
  -1   5   6        724.21        692.94        26.86 o                         
   0   5   6        131.07        143.81        18.14 o                         
   1   5   6        312.40        310.69        19.21 o                         
   2   5   6         52.59         55.12        17.51 o                         
   3   5   6         44.79         49.75        15.68 o                         
   4   5   6        154.72        171.43        17.54 o                         
   5   5   6         25.53         16.72        15.90 o                         
   6   5   6        323.37        329.18        23.24 o                         
   7   5   6        204.33        216.28        24.48 o                         
   8   5   6          0.48          4.05        21.58 o                         
   9   5   6        173.07        180.06        19.90 o                         
  10   5   6          3.50          1.76        14.51 o                         
 -13   6   6          0.16         -1.09        19.11 o                         
 -12   6   6         12.02         31.46        20.46 o                         
 -11   6   6          8.45         15.31        23.34 o                         
 -10   6   6         72.04         76.25        22.90 o                         
  -9   6   6        114.75        105.87        23.14 o                         
  -8   6   6        144.51        108.91        24.18 o                         
  -7   6   6         10.02         -2.04        18.01 o                         
  -6   6   6         28.87         39.06        15.06 o                         
  -5   6   6       1153.74       1108.99        30.81 o                         
  -4   6   6          0.20         -2.06        16.39 o                         
  -3   6   6          0.18         -4.59        19.90 o                         
  -2   6   6        807.38        847.11        30.90 o                         
  -1   6   6          0.00          7.34        16.55 o                         
   0   6   6        108.89        113.24        19.70 o                         
   1   6   6        110.77        116.64        19.17 o                         
   2   6   6        270.90        261.08        21.61 o                         
   3   6   6          0.23          5.39        11.86 o                         
   4   6   6        115.65        119.42        19.31 o                         
   5   6   6         36.85         29.91        16.11 o                         
   6   6   6          0.66          5.00        19.56 o                         
   7   6   6         73.53         77.68        19.11 o                         
   8   6   6         36.44         49.00        22.63 o                         
   9   6   6         35.66         14.99        22.70 o                         
  10   6   6          1.97         10.94        23.18 o                         
 -12   7   6         11.10         22.35        21.79 o                         
 -11   7   6          1.62         15.00        25.65 o                         
 -10   7   6        195.14        236.93        28.21 o                         
  -9   7   6         65.63         55.83        20.62 o                         
  -8   7   6        350.89        379.58        26.08 o                         
  -7   7   6        304.19        312.98        24.87 o                         
  -6   7   6         86.03         90.91        25.45 o                         
  -5   7   6         73.24        100.88        23.33 o                         
  -4   7   6         43.46         28.79        21.96 o                         
  -3   7   6        868.91        891.97        32.00 o                         
  -2   7   6        143.82        146.23        19.89 o                         
  -1   7   6         42.38         33.16        18.38 o                         
   0   7   6       1146.37       1140.17        36.90 o                         
   1   7   6         19.01         39.47        18.68 o                         
   2   7   6          1.18          1.92        17.65 o                         
   3   7   6         13.86          6.46        18.58 o                         
   4   7   6         40.26         45.76        19.47 o                         
   5   7   6        367.26        389.75        22.61 o                         
   6   7   6         62.42         59.45        17.73 o                         
   7   7   6         74.41         80.35        22.84 o                         
   8   7   6          1.47        -10.68        19.61 o                         
   9   7   6          4.21          9.22        21.93 o                         
 -12   8   6        218.04        247.72        25.26 o                         
 -11   8   6         91.86         87.77        22.10 o                         
 -10   8   6         25.44         30.40        21.01 o                         
  -9   8   6          1.85         28.40        21.40 o                         
  -8   8   6         82.15         92.39        25.11 o                         
  -7   8   6        873.39        863.26        37.02 o                         
  -6   8   6          5.76         15.07        24.33 o                         
  -5   8   6         33.46         41.77        24.02 o                         
  -4   8   6        266.08        276.23        30.26 o                         
  -3   8   6        396.43        422.30        23.61 o                         
  -2   8   6         60.95         62.02        19.11 o                         
  -1   8   6        142.13        135.73        17.72 o                         
   0   8   6        928.88        924.15        34.46 o                         
   1   8   6          2.73         19.82        18.69 o                         
   2   8   6         67.47         80.55        21.25 o                         
   3   8   6        952.23       1043.05        38.80 o                         
   4   8   6        189.72        170.34        19.87 o                         
   5   8   6        101.01        121.24        20.32 o                         
   6   8   6         20.18         29.17        16.88 o                         
   7   8   6         32.14         42.45        19.07 o                         
   8   8   6        219.10        227.77        23.42 o                         
   9   8   6         83.15         79.00        25.30 o                         
 -11   9   6          5.58          9.13        23.72 o                         
 -10   9   6        137.92        134.71        26.67 o                         
  -9   9   6        229.85        246.51        31.63 o                         
  -8   9   6        386.00        386.98        34.34 o                         
  -7   9   6        302.19        278.39        37.14 o                         
  -6   9   6        452.93        393.27        38.87 o                         
  -5   9   6         48.15         39.28        26.63 o                         
  -4   9   6        644.56        634.02        36.40 o                         
  -3   9   6        364.14        434.06        25.75 o                         
  -2   9   6        933.25        897.26        32.96 o                         
  -1   9   6        649.82        616.36        30.11 o                         
   0   9   6        114.69        101.46        21.26 o                         
   1   9   6          1.14          9.39        18.84 o                         
   2   9   6          5.26         -2.63        19.43 o                         
   3   9   6         14.00         21.00        21.37 o                         
   4   9   6         78.56         59.05        18.09 o                         
   5   9   6        211.97        216.40        24.92 o                         
   6   9   6          4.46         -0.78        20.07 o                         
   7   9   6        160.42        174.84        22.39 o                         
   8   9   6          2.20        -20.39        26.83 o                         
 -10  10   6        258.64        267.10        22.02 o                         
  -9  10   6         32.49         51.21        23.85 o                         
  -8  10   6          5.02          8.81        21.11 o                         
  -7  10   6         95.77        119.73        25.81 o                         
  -6  10   6         20.13         22.08        22.63 o                         
  -5  10   6        178.38        270.52        29.35 o                         
  -4  10   6         50.62         63.68        19.50 o                         
  -3  10   6        504.84        532.92        30.04 o                         
  -2  10   6        137.02        108.74        23.93 o                         
  -1  10   6        440.18        445.50        31.17 o                         
   0  10   6        134.74        123.33        23.82 o                         
   1  10   6          5.13          8.17        21.89 o                         
   2  10   6        506.38        500.49        31.96 o                         
   3  10   6        591.84        624.73        37.18 o                         
   4  10   6          4.46          6.49        23.15 o                         
   5  10   6         11.89         11.58        15.72 o                         
   6  10   6         53.01         67.41        25.46 o                         
   7  10   6         74.61         88.80        25.26 o                         
  -9  11   6         62.25         74.50        17.93 o                         
  -8  11   6         75.57         92.83        21.20 o                         
  -7  11   6        340.39        368.10        30.32 o                         
  -6  11   6         38.16         39.80        25.76 o                         
  -5  11   6          4.30         12.04        22.80 o                         
  -4  11   6         17.76          5.92        19.47 o                         
  -3  11   6        178.86        207.52        24.67 o                         
  -2  11   6        560.37        575.41        31.71 o                         
  -1  11   6        263.92        282.37        26.83 o                         
   0  11   6        237.67        213.98        25.15 o                         
   1  11   6        203.93        194.74        26.13 o                         
   2  11   6          4.46         23.02        21.81 o                         
   3  11   6         94.49        132.26        26.78 o                         
   4  11   6         57.92         60.16        20.54 o                         
   5  11   6        158.78        198.74        29.48 o                         
  -7  12   6         69.77         49.41        23.01 o                         
  -6  12   6          1.27        -17.29        23.39 o                         
  -5  12   6        416.38        443.82        31.21 o                         
  -4  12   6         79.88         79.84        20.55 o                         
  -3  12   6        110.16        120.64        22.89 o                         
  -2  12   6          0.36        -15.98        20.83 o                         
  -1  12   6          1.25          9.46        22.16 o                         
   0  12   6         14.32         23.22        22.68 o                         
   1  12   6          6.14        -11.05        22.41 o                         
   2  12   6        327.11        317.75        28.48 o                         
   3  12   6         10.37         26.52        22.02 o                         
   4  12   6         10.28          9.66        18.77 o                         
  -4  13   6          0.05         13.71        20.77 o                         
  -3  13   6         47.59         46.63        23.91 o                         
  -2  13   6         28.10         41.00        24.56 o                         
  -1  13   6        121.17        112.86        25.94 o                         
   0  13   6         17.75          7.02        24.36 o                         
   1  13   6          7.46          0.71        23.67 o                         
 -14   1   7          7.66          7.93        17.04 o                         
 -13   1   7         11.44         22.26        15.04 o                         
 -12   1   7        227.20        232.51        22.64 o                         
 -11   1   7        105.13         85.85        21.01 o                         
 -10   1   7         40.29         49.48        16.83 o                         
  -9   1   7         66.11         45.13        17.64 o                         
  -8   1   7         21.52         35.35        22.74 o                         
  -7   1   7         23.67         23.37        22.12 o                         
  -6   1   7         83.21         78.63        25.98 o                         
  -5   1   7        269.93        321.29        18.75 o                         
  -4   1   7         25.38         44.26        12.70 o                         
  -3   1   7        317.49        353.37        18.95 o                         
  -2   1   7       1512.73       1642.72        34.96 o                         
  -1   1   7        568.85        585.60        21.90 o                         
   0   1   7        659.09        709.83        24.85 o                         
   1   1   7        224.41        238.02        17.12 o                         
   2   1   7         51.45         53.27        12.45 o                         
   3   1   7        890.08        884.99        29.31 o                         
   4   1   7         21.68          2.58        14.69 o                         
   5   1   7         17.01         17.07        15.45 o                         
   6   1   7        355.42        348.54        18.84 o                         
   7   1   7          0.16          2.38        10.44 o                         
   8   1   7         62.64         68.97        18.84 o                         
   9   1   7          7.25         16.60        18.40 o                         
  10   1   7          4.45         13.14        17.66 o                         
  11   1   7         28.72         21.19        17.65 o                         
 -14   2   7        318.68        295.55        21.47 o                         
 -13   2   7          1.42         -0.35        14.02 o                         
 -12   2   7          6.51          9.89        18.15 o                         
 -11   2   7        382.03        397.88        23.85 o                         
 -10   2   7        206.38        179.34        19.73 o                         
  -9   2   7       1328.99       1235.44        30.39 o                         
  -8   2   7        696.06        682.34        28.22 o                         
  -7   2   7         79.39         62.27        15.27 o                         
  -6   2   7       1075.21       1069.06        20.57 o                         
  -5   2   7         99.85         96.33        12.48 o                         
  -4   2   7       1515.73       1455.43        25.71 o                         
  -3   2   7        272.45        302.90        16.91 o                         
  -2   2   7        375.45        383.35        17.57 o                         
  -1   2   7       2108.51       2191.49        34.66 o                         
   0   2   7          2.73         -3.52        13.33 o                         
   1   2   7        885.80        893.11        32.56 o                         
   2   2   7         31.32         29.29        19.25 o                         
   3   2   7        171.75        147.21        18.96 o                         
   4   2   7        129.18        117.52        12.94 o                         
   5   2   7         37.36         48.44        12.41 o                         
   6   2   7        485.27        489.42        18.89 o                         
   7   2   7        237.57        218.41        15.67 o                         
   8   2   7         17.82         18.80        14.52 o                         
   9   2   7          5.17         -9.33        13.45 o                         
  10   2   7          8.02          8.86        16.32 o                         
  11   2   7          3.34         -1.78        17.05 o                         
 -14   3   7         41.15         35.95        21.76 o                         
 -13   3   7        162.88        161.37        22.84 o                         
 -12   3   7        300.88        300.12        20.44 o                         
 -11   3   7        124.85        133.87        18.20 o                         
 -10   3   7         98.81        106.97        16.84 o                         
  -9   3   7        737.70        725.43        18.38 o                         
  -8   3   7        277.27        274.37        15.80 o                         
  -7   3   7        458.31        440.66        15.71 o                         
  -6   3   7         90.41         85.05        14.35 o                         
  -5   3   7        883.94        843.78        25.81 o                         
  -4   3   7        134.97        155.47        14.82 o                         
  -3   3   7        147.19        149.48        15.46 o                         
  -2   3   7       1976.39       1947.26        34.19 o                         
  -1   3   7         35.55         10.43        17.50 o                         
   0   3   7       2546.54       2591.46        44.99 o                         
   1   3   7         88.60        119.35        17.71 o                         
   2   3   7        137.29        112.62        16.66 o                         
   3   3   7       5249.59       5289.83        59.89 o                         
   4   3   7          0.14        -15.12        16.48 o                         
   5   3   7         57.42         38.16        16.13 o                         
   6   3   7         22.89         15.49        14.01 o                         
   7   3   7         12.32         10.83        14.16 o                         
   8   3   7        391.86        438.19        24.50 o                         
   9   3   7          1.88          9.95        17.08 o                         
  10   3   7        346.04        351.45        20.23 o                         
 -14   4   7        487.97        530.32        29.49 o                         
 -13   4   7         51.76         40.11        20.75 o                         
 -12   4   7          0.12         13.12        18.70 o                         
 -11   4   7         58.53         69.87        20.35 o                         
 -10   4   7          9.79          3.69        15.23 o                         
  -9   4   7       1687.95       1691.41        35.34 o                         
  -8   4   7          7.24         16.06        13.04 o                         
  -7   4   7       1527.62       1486.53        35.13 o                         
  -6   4   7        446.10        445.94        22.50 o                         
  -5   4   7        105.36        110.79        17.97 o                         
  -4   4   7        142.43        166.31        19.85 o                         
  -3   4   7       2144.27       2309.82        42.09 o                         
  -2   4   7       3335.99       3475.25        54.06 o                         
  -1   4   7          4.05         -1.46        13.53 o                         
   0   4   7       2797.36       2714.04        47.91 o                         
   1   4   7         60.40         52.88        16.99 o                         
   2   4   7       1029.46       1084.38        30.60 o                         
   3   4   7         62.53         34.53        18.01 o                         
   4   4   7         10.09         15.02        16.89 o                         
   5   4   7       1461.57       1499.33        43.14 o                         
   6   4   7        737.93        755.75        32.69 o                         
   7   4   7        402.82        391.64        22.83 o                         
   8   4   7        621.85        642.53        28.19 o                         
   9   4   7          2.94         14.14        19.91 o                         
  10   4   7         11.46          7.77        17.30 o                         
 -13   5   7          0.19         12.18        20.96 o                         
 -12   5   7        350.49        392.74        22.09 o                         
 -11   5   7        656.61        684.10        27.79 o                         
 -10   5   7        404.09        389.49        22.98 o                         
  -9   5   7       1494.11       1432.41        32.92 o                         
  -8   5   7       1474.68       1416.24        41.54 o                         
  -7   5   7       1381.83       1321.83        33.37 o                         
  -6   5   7        461.88        437.26        24.89 o                         
  -5   5   7        666.06        679.38        28.46 o                         
  -4   5   7       3487.73       3607.05        51.48 o                         
  -3   5   7         20.10         -1.99        15.22 o                         
  -2   5   7         84.43         88.31        16.34 o                         
  -1   5   7        206.04        189.30        22.15 o                         
   0   5   7         20.14         22.47        18.84 o                         
   1   5   7       2297.63       2358.92        48.69 o                         
   2   5   7        619.08        576.09        26.96 o                         
   3   5   7        221.64        241.17        21.09 o                         
   4   5   7         29.74          7.43        18.25 o                         
   5   5   7        279.31        245.61        22.80 o                         
   6   5   7        301.12        327.98        23.27 o                         
   7   5   7         27.29        -16.35        17.67 o                         
   8   5   7          0.64          6.73        20.03 o                         
   9   5   7         56.68         43.14        19.51 o                         
  10   5   7        286.16        317.68        20.99 o                         
 -13   6   7        170.85        172.72        22.14 o                         
 -12   6   7         88.54         99.51        23.39 o                         
 -11   6   7        157.83        195.32        28.14 o                         
 -10   6   7         92.36        114.75        26.50 o                         
  -9   6   7          0.55         20.16        22.11 o                         
  -8   6   7        320.12        318.61        24.91 o                         
  -7   6   7        766.93        761.39        30.96 o                         
  -6   6   7          2.12         16.62        18.26 o                         
  -5   6   7         16.18         24.74        16.08 o                         
  -4   6   7        159.12        187.95        21.07 o                         
  -3   6   7         29.15         28.93        19.81 o                         
  -2   6   7       1023.85        966.78        32.87 o                         
  -1   6   7         45.04         35.81        18.66 o                         
   0   6   7        539.32        531.06        25.08 o                         
   1   6   7         39.23         35.92        16.21 o                         
   2   6   7         32.52         30.28        19.37 o                         
   3   6   7          9.29         17.26        18.10 o                         
   4   6   7          0.13          3.75        17.62 o                         
   5   6   7       1263.95       1245.13        36.14 o                         
   6   6   7         69.96         61.87        20.49 o                         
   7   6   7          3.88          3.40        17.77 o                         
   8   6   7        119.45         95.38        24.50 o                         
   9   6   7         23.53          1.90        19.03 o                         
 -12   7   7         43.08         52.70        24.62 o                         
 -11   7   7        204.52        195.83        29.10 o                         
 -10   7   7        227.23        227.07        28.89 o                         
  -9   7   7         31.83         10.21        23.75 o                         
  -8   7   7          0.03         10.35        22.30 o                         
  -7   7   7         86.76         60.84        23.45 o                         
  -6   7   7         14.20         18.61        22.52 o                         
  -5   7   7        100.50         99.51        22.72 o                         
  -4   7   7        825.69        772.54        34.53 o                         
  -3   7   7        366.37        383.15        28.08 o                         
  -2   7   7         40.99         42.02        19.10 o                         
  -1   7   7         78.75         81.85        19.19 o                         
   0   7   7        123.04         75.21        20.68 o                         
   1   7   7        908.25        953.97        31.20 o                         
   2   7   7        635.04        624.79        26.57 o                         
   3   7   7        163.32        124.77        21.59 o                         
   4   7   7         45.66         34.78        21.02 o                         
   5   7   7         94.90        100.77        20.16 o                         
   6   7   7         25.70         26.08        23.66 o                         
   7   7   7        291.79        300.61        22.61 o                         
   8   7   7         15.13         24.54        19.26 o                         
   9   7   7          2.14          7.49        23.45 o                         
 -12   8   7          0.51         -4.64        23.05 o                         
 -11   8   7          2.58         -6.94        24.74 o                         
 -10   8   7          2.28        -14.06        23.04 o                         
  -9   8   7          0.02         12.40        27.40 o                         
  -8   8   7         45.66         71.00        29.68 o                         
  -7   8   7         74.09        117.87        25.00 o                         
  -6   8   7         98.60        104.38        22.36 o                         
  -5   8   7        401.42        374.10        31.47 o                         
  -4   8   7          0.00         -5.18        22.14 o                         
  -3   8   7         50.95         42.86        23.42 o                         
  -2   8   7         47.01         55.12        20.02 o                         
  -1   8   7        287.70        327.94        28.29 o                         
   0   8   7       1367.33       1314.35        42.13 o                         
   1   8   7         78.89         88.23        21.15 o                         
   2   8   7         12.12         33.19        20.16 o                         
   3   8   7         81.85         76.75        23.24 o                         
   4   8   7         25.71         22.51        21.47 o                         
   5   8   7        649.95        627.70        30.82 o                         
   6   8   7         23.28         25.06        17.76 o                         
   7   8   7         42.63         50.71        22.15 o                         
   8   8   7          8.38         14.20        20.98 o                         
 -11   9   7          4.00         13.66        27.97 o                         
 -10   9   7         73.15         68.14        31.12 o                         
  -9   9   7         33.94         50.19        27.31 o                         
  -8   9   7         14.34         22.93        23.43 o                         
  -7   9   7         94.53         89.25        29.88 o                         
  -6   9   7         27.38         36.46        28.05 o                         
  -5   9   7         86.10         60.50        27.66 o                         
  -4   9   7         16.83         15.35        23.05 o                         
  -3   9   7         74.72         58.47        20.26 o                         
  -2   9   7        226.07        251.11        23.55 o                         
  -1   9   7        589.13        594.35        30.41 o                         
   0   9   7        127.42        106.33        22.65 o                         
   1   9   7        309.64        294.93        27.47 o                         
   2   9   7         20.84          7.53        22.72 o                         
   3   9   7          9.81         -4.44        23.23 o                         
   4   9   7        241.12        221.56        30.04 o                         
   5   9   7          0.45         -4.24        18.88 o                         
   6   9   7         43.75         46.25        24.41 o                         
   7   9   7         11.22         33.27        26.76 o                         
 -10  10   7         88.83        106.34        32.61 o                         
  -9  10   7         20.20         32.78        26.04 o                         
  -8  10   7         22.02         19.67        25.51 o                         
  -7  10   7        210.20        219.93        29.91 o                         
  -6  10   7         47.53         20.74        27.38 o                         
  -5  10   7         56.63         32.15        28.33 o                         
  -4  10   7         82.66         71.53        29.29 o                         
  -3  10   7         19.10         34.88        21.63 o                         
  -2  10   7        366.55        390.76        28.54 o                         
  -1  10   7         29.64         35.68        22.35 o                         
   0  10   7         36.28         34.05        22.97 o                         
   1  10   7        428.06        423.01        30.79 o                         
   2  10   7         77.89         61.29        24.20 o                         
   3  10   7         68.71         80.21        25.43 o                         
   4  10   7          7.55          3.31        17.70 o                         
   5  10   7         82.28         96.20        26.71 o                         
   6  10   7          6.67          3.76        23.20 o                         
  -8  11   7         45.05         66.30        23.45 o                         
  -7  11   7         60.20         46.21        25.01 o                         
  -6  11   7        166.19        149.52        28.47 o                         
  -5  11   7         39.23         23.74        25.82 o                         
  -4  11   7        359.99        338.79        35.09 o                         
  -3  11   7          8.03         16.94        22.34 o                         
  -2  11   7          2.65         18.95        23.26 o                         
  -1  11   7         34.22         27.80        24.52 o                         
   0  11   7         58.84         74.43        25.92 o                         
   1  11   7        496.56        494.86        35.01 o                         
   2  11   7         13.93         15.70        25.95 o                         
   3  11   7         76.75         74.10        28.67 o                         
   4  11   7         34.04         38.99        27.92 o                         
   5  11   7         37.71         33.28        18.17 o                         
  -6  12   7         68.94         67.55        27.74 o                         
  -5  12   7          6.33         -6.41        26.08 o                         
  -4  12   7          0.33        -16.48        27.69 o                         
  -3  12   7         31.07         14.65        21.88 o                         
  -2  12   7        363.07        398.48        30.61 o                         
  -1  12   7         14.87         20.58        23.49 o                         
   0  12   7        240.67        249.70        29.38 o                         
   1  12   7         82.82         95.54        25.61 o                         
   2  12   7          3.84         -8.45        24.10 o                         
   3  12   7          1.63          1.30        23.75 o                         
  -2  13   7        114.59        148.69        27.12 o                         
  -1  13   7          4.49          9.29        24.99 o                         
 -14   0   8          6.44         -2.10        25.62 o                         
 -13   0   8        100.38         85.93        34.99 o                         
 -12   0   8        393.41        371.30        23.54 o                         
 -11   0   8        105.99        118.87        39.96 o                         
 -10   0   8         49.51         45.26        31.17 o                         
  -9   0   8        584.36        606.33        44.45 o                         
  -8   0   8        269.38        273.02        35.84 o                         
  -7   0   8        303.28        277.63        34.21 o                         
  -6   0   8       2561.27       2700.65        96.43 o                         
  -5   0   8       3071.48       3152.28       118.34 o                         
  -4   0   8       1603.87       1383.66        60.39 o                         
  -3   0   8       4652.25       4720.98        87.17 o                         
  -2   0   8        974.09        956.57        40.97 o                         
  -1   0   8       3825.45       4103.10        73.83 o                         
   0   0   8      13977.35      14347.88       127.27 o                         
   1   0   8       7226.54       7232.23       142.28 o                         
   2   0   8        355.37        289.96        36.67 o                         
   3   0   8       1521.08       1600.68        67.09 o                         
   4   0   8        889.96        887.07        48.29 o                         
   5   0   8        176.56        191.39        34.66 o                         
   6   0   8         43.66         27.62        32.68 o                         
   7   0   8         25.44         25.04        24.26 o                         
   8   0   8        388.25        411.67        24.27 o                         
   9   0   8         46.30         34.96        21.79 o                         
  10   0   8        157.77        148.63        22.86 o                         
 -14   1   8        230.95        226.66        19.77 o                         
 -13   1   8        188.20        208.22        22.68 o                         
 -12   1   8        423.31        418.29        29.95 o                         
 -11   1   8          2.62        -16.98        16.98 o                         
 -10   1   8        221.79        188.00        21.91 o                         
  -9   1   8          0.58         18.93        22.06 o                         
  -8   1   8         78.53         86.48        19.80 o                         
  -7   1   8       1191.77       1164.22        51.40 o                         
  -6   1   8         20.17          6.75        17.98 o                         
  -5   1   8       2741.03       2942.40        49.55 o                         
  -4   1   8        185.97        176.89        17.76 o                         
  -3   1   8        167.96        183.14        18.59 o                         
  -2   1   8       1377.29       1360.07        33.02 o                         
  -1   1   8       9237.31       9393.18        77.93 o                         
   0   1   8       1138.32       1064.59        31.42 o                         
   1   1   8        276.48        256.15        18.69 o                         
   2   1   8          7.54         -1.09        20.72 o                         
   3   1   8        269.79        287.32        24.06 o                         
   4   1   8        705.37        722.32        28.57 o                         
   5   1   8        590.09        565.17        26.52 o                         
   6   1   8        642.06        639.08        27.27 o                         
   7   1   8         10.11          3.67        15.47 o                         
   8   1   8        108.08        124.03        16.21 o                         
   9   1   8         16.71         -0.86        15.34 o                         
  10   1   8         97.37        117.92        20.69 o                         
 -14   2   8          8.49          7.27        17.59 o                         
 -13   2   8          9.72          5.83        14.16 o                         
 -12   2   8        112.63         88.59        18.46 o                         
 -11   2   8        153.72        164.67        20.61 o                         
 -10   2   8          1.01        -12.96        14.09 o                         
  -9   2   8        709.26        650.39        31.84 o                         
  -8   2   8         17.75          7.65        19.21 o                         
  -7   2   8         64.23         80.69        17.34 o                         
  -6   2   8        226.06        194.36        14.42 o                         
  -5   2   8         10.05          7.22        12.86 o                         
  -4   2   8       1688.79       1700.05        31.35 o                         
  -3   2   8        229.71        205.34        15.59 o                         
  -2   2   8         21.70          7.25        12.69 o                         
  -1   2   8          2.48        -12.18        15.84 o                         
   0   2   8         66.78         53.43        16.87 o                         
   1   2   8       2564.13       2704.46        42.68 o                         
   2   2   8         46.08         43.37        13.65 o                         
   3   2   8        319.96        291.87        15.57 o                         
   4   2   8        356.99        379.06        24.67 o                         
   5   2   8          1.40          1.41        16.94 o                         
   6   2   8         38.91         39.12        16.86 o                         
   7   2   8         24.87         28.34        16.42 o                         
   8   2   8         46.41         50.35        20.77 o                         
   9   2   8          1.41          3.49        19.17 o                         
  10   2   8         63.47         64.38        22.35 o                         
 -14   3   8         91.76         91.60        24.20 o                         
 -13   3   8         20.58         44.76        21.35 o                         
 -12   3   8          1.99         10.49        19.34 o                         
 -11   3   8         83.57         84.58        19.15 o                         
 -10   3   8        494.23        505.02        20.42 o                         
  -9   3   8        170.74        172.35        15.62 o                         
  -8   3   8          7.80         15.84        13.87 o                         
  -7   3   8         18.11         17.15        11.33 o                         
  -6   3   8        271.39        264.33        17.96 o                         
  -5   3   8          2.81          5.96        11.55 o                         
  -4   3   8          4.79         -5.26        13.32 o                         
  -3   3   8        455.86        447.27        21.99 o                         
  -2   3   8        367.22        339.34        22.66 o                         
  -1   3   8          7.49        -13.65        18.51 o                         
   0   3   8        151.74        181.32        22.16 o                         
   1   3   8        141.31        117.83        19.14 o                         
   2   3   8          1.29        -11.00        16.56 o                         
   3   3   8        395.13        384.69        25.02 o                         
   4   3   8         52.59         53.19        19.97 o                         
   5   3   8         18.81         22.60        13.96 o                         
   6   3   8        534.65        540.94        21.40 o                         
   7   3   8         23.22         35.19        15.18 o                         
   8   3   8         29.66         36.01        17.65 o                         
   9   3   8          2.84          8.79        16.65 o                         
  10   3   8          0.25         -8.75        16.17 o                         
 -14   4   8         11.62         39.40        23.72 o                         
 -13   4   8         41.24         48.01        21.27 o                         
 -12   4   8         80.13         75.80        20.92 o                         
 -11   4   8         27.98         29.57        19.38 o                         
 -10   4   8          7.16         10.42        17.65 o                         
  -9   4   8        262.78        269.98        18.46 o                         
  -8   4   8        391.78        399.93        22.01 o                         
  -7   4   8        318.29        287.09        20.12 o                         
  -6   4   8        165.86        185.15        18.45 o                         
  -5   4   8         10.57          8.93        16.02 o                         
  -4   4   8        293.91        311.00        21.79 o                         
  -3   4   8        181.59        211.79        19.25 o                         
  -2   4   8        626.97        647.97        24.77 o                         
  -1   4   8        273.05        288.82        18.81 o                         
   0   4   8        294.46        293.62        15.63 o                         
   1   4   8         17.64         15.22        17.58 o                         
   2   4   8        176.64        199.46        21.78 o                         
   3   4   8        283.79        290.91        22.89 o                         
   4   4   8        148.80        127.72        21.32 o                         
   5   4   8         22.16         31.20        19.87 o                         
   6   4   8          1.15        -11.56        17.04 o                         
   7   4   8        111.84         97.72        18.91 o                         
   8   4   8          7.69         19.26        19.81 o                         
   9   4   8         72.20         67.30        20.24 o                         
 -13   5   8         23.14         38.36        22.20 o                         
 -12   5   8         23.25         19.58        19.32 o                         
 -11   5   8        412.87        411.55        22.91 o                         
 -10   5   8        109.80        106.30        19.99 o                         
  -9   5   8        330.68        337.32        22.04 o                         
  -8   5   8        407.89        352.56        23.24 o                         
  -7   5   8        110.01        107.74        19.22 o                         
  -6   5   8         22.34         18.74        17.63 o                         
  -5   5   8         44.91         39.58        19.95 o                         
  -4   5   8        670.98        691.28        30.19 o                         
  -3   5   8        541.40        583.12        28.48 o                         
  -2   5   8        429.71        452.92        24.88 o                         
  -1   5   8          2.41         -4.22        19.88 o                         
   0   5   8        574.47        571.27        30.83 o                         
   1   5   8         83.34         61.52        19.08 o                         
   2   5   8          0.08         -6.89        16.36 o                         
   3   5   8          7.84         10.18        17.12 o                         
   4   5   8         18.48          7.29        19.13 o                         
   5   5   8         32.32         53.24        20.08 o                         
   6   5   8          0.03          4.99        19.34 o                         
   7   5   8         78.80         88.10        20.46 o                         
   8   5   8         57.62         46.87        19.52 o                         
   9   5   8         14.36         -1.38        22.11 o                         
 -13   6   8         22.01         21.83        19.76 o                         
 -12   6   8          5.93         -5.95        22.16 o                         
 -11   6   8        158.22        162.96        26.04 o                         
 -10   6   8         59.32         60.25        26.01 o                         
  -9   6   8          0.74         -8.75        21.02 o                         
  -8   6   8        199.40        208.06        26.79 o                         
  -7   6   8         92.93        108.95        20.71 o                         
  -6   6   8        221.24        218.01        25.40 o                         
  -5   6   8        232.09        226.41        22.81 o                         
  -4   6   8        428.52        411.79        24.46 o                         
  -3   6   8          1.94         -6.10        16.68 o                         
  -2   6   8        766.76        779.21        39.72 o                         
  -1   6   8        245.75        249.72        25.61 o                         
   0   6   8         53.15         32.46        19.71 o                         
   1   6   8        145.12        131.61        22.15 o                         
   2   6   8         43.12         47.64        21.29 o                         
   3   6   8         19.18         19.78        18.82 o                         
   4   6   8        138.19        125.30        21.10 o                         
   5   6   8          0.26         -6.29        20.41 o                         
   6   6   8         47.95         33.85        20.51 o                         
   7   6   8        116.49         94.82        28.79 o                         
   8   6   8         55.49         68.47        22.61 o                         
   9   6   8          0.00         -2.21        19.07 o                         
 -12   7   8          0.45          1.30        25.48 o                         
 -11   7   8          4.14         -0.88        26.73 o                         
 -10   7   8          0.12          9.64        25.08 o                         
  -9   7   8        512.82        519.75        37.26 o                         
  -8   7   8          9.63         -0.39        21.02 o                         
  -7   7   8        495.67        493.97        31.18 o                         
  -6   7   8        369.63        344.81        28.17 o                         
  -5   7   8        141.78        145.01        23.79 o                         
  -4   7   8         38.56         39.24        23.70 o                         
  -3   7   8          1.53         -2.52        20.39 o                         
  -2   7   8        999.90       1071.87        41.35 o                         
  -1   7   8        139.46        147.61        20.79 o                         
   0   7   8        431.26        425.81        26.00 o                         
   1   7   8        531.10        539.73        34.05 o                         
   2   7   8        441.72        425.84        30.34 o                         
   3   7   8          4.34         23.86        20.93 o                         
   4   7   8          2.70         -4.39        20.46 o                         
   5   7   8          3.08         10.06        22.14 o                         
   6   7   8        314.63        337.79        27.67 o                         
   7   7   8         13.75         22.46        20.39 o                         
   8   7   8          0.12        -14.98        21.25 o                         
 -11   8   8        305.61        299.87        37.57 o                         
 -10   8   8        102.26        135.93        30.24 o                         
  -9   8   8         83.10        113.07        30.39 o                         
  -8   8   8         61.66         81.51        31.41 o                         
  -7   8   8         26.43         32.17        25.64 o                         
  -6   8   8        820.72        804.51        34.71 o                         
  -5   8   8        349.61        379.49        32.05 o                         
  -4   8   8        111.59        123.92        27.92 o                         
  -3   8   8         25.69         34.45        22.64 o                         
  -2   8   8       1065.29       1062.94        37.25 o                         
  -1   8   8        883.14        916.34        35.32 o                         
   0   8   8          1.89         -8.60        19.30 o                         
   1   8   8          0.81         -0.33        18.27 o                         
   2   8   8        123.60         89.05        25.04 o                         
   3   8   8        661.54        689.47        36.67 o                         
   4   8   8        111.58        121.07        25.88 o                         
   5   8   8          3.39          8.06        20.26 o                         
   6   8   8         22.29         27.65        22.92 o                         
   7   8   8          0.28         17.04        18.80 o                         
 -11   9   8        366.76        413.29        38.06 o                         
 -10   9   8          8.85         35.27        29.04 o                         
  -9   9   8        603.68        658.03        42.32 o                         
  -8   9   8          7.77          7.58        29.74 o                         
  -7   9   8        251.22        289.51        38.44 o                         
  -6   9   8        153.39        171.97        27.64 o                         
  -5   9   8         16.68          3.77        27.42 o                         
  -4   9   8          4.11        -15.96        22.75 o                         
  -3   9   8         81.86         93.28        24.08 o                         
  -2   9   8       1090.07       1106.18        40.52 o                         
  -1   9   8        494.98        521.71        34.71 o                         
   0   9   8        170.38        128.95        24.78 o                         
   1   9   8         34.67         29.04        19.49 o                         
   2   9   8         48.08         47.47        19.74 o                         
   3   9   8         15.06         44.21        19.72 o                         
   4   9   8        134.09        128.71        25.83 o                         
   5   9   8         13.56         12.04        21.49 o                         
   6   9   8         60.05         88.49        21.10 o                         
  -9  10   8        153.82        139.98        34.82 o                         
  -8  10   8          1.06          4.59        25.61 o                         
  -7  10   8          9.73          5.46        28.17 o                         
  -6  10   8         47.41         42.26        25.57 o                         
  -5  10   8         20.12         35.11        26.22 o                         
  -4  10   8        179.14        206.22        28.62 o                         
  -3  10   8          7.19         11.67        24.14 o                         
  -2  10   8        161.88        178.54        25.83 o                         
  -1  10   8          0.66         -4.30        22.95 o                         
   0  10   8         36.77         29.96        23.69 o                         
   1  10   8         13.15         22.23        23.69 o                         
   2  10   8          8.56        -19.19        23.35 o                         
   3  10   8        494.11        515.49        29.43 o                         
   4  10   8         85.29         94.91        21.72 o                         
   5  10   8          6.02          7.98        25.15 o                         
  -8  11   8         19.62         13.26        22.29 o                         
  -7  11   8        162.28        172.05        24.93 o                         
  -6  11   8         61.39         84.29        28.72 o                         
  -5  11   8         19.59         50.14        27.30 o                         
  -4  11   8          0.01         -3.17        26.86 o                         
  -3  11   8          0.33        -16.64        22.05 o                         
  -2  11   8        125.86        126.88        27.82 o                         
  -1  11   8         26.84         20.80        24.24 o                         
   0  11   8        118.78        135.54        26.22 o                         
   1  11   8         77.76         75.64        25.47 o                         
   2  11   8         12.41         13.18        24.42 o                         
   3  11   8          3.12        -13.52        27.54 o                         
   4  11   8         38.79         62.56        22.49 o                         
  -6  12   8          6.95        -11.68        26.64 o                         
  -5  12   8          5.72         -8.90        27.93 o                         
  -4  12   8        220.77        197.64        33.32 o                         
  -3  12   8         47.03         56.72        26.83 o                         
  -2  12   8         35.97         32.91        27.68 o                         
  -1  12   8          1.71         14.34        28.03 o                         
   0  12   8          0.68         13.56        26.84 o                         
   1  12   8        144.75        173.04        30.75 o                         
   2  12   8         31.79         26.95        30.22 o                         
 -14   1   9          3.18          5.75        21.36 o                         
 -13   1   9          0.52         14.86        24.10 o                         
 -12   1   9         60.84         49.43        19.01 o                         
 -11   1   9        163.42        150.31        22.77 o                         
 -10   1   9         53.28         52.57        25.01 o                         
  -9   1   9          9.23         13.68        22.11 o                         
  -8   1   9        532.24        580.93        39.56 o                         
  -7   1   9         77.10         66.40        23.52 o                         
  -6   1   9         60.11         52.15        16.68 o                         
  -5   1   9        649.41        667.46        28.37 o                         
  -4   1   9         40.31         41.25        16.94 o                         
  -3   1   9        109.12        109.82        19.80 o                         
  -2   1   9         23.84         36.49        17.12 o                         
  -1   1   9        112.56         90.79        17.55 o                         
   0   1   9       1528.08       1637.91        39.15 o                         
   1   1   9       1093.81       1090.43        30.56 o                         
   2   1   9         66.81        106.88        24.42 o                         
   3   1   9        110.20        135.38        22.63 o                         
   4   1   9        664.37        673.36        29.99 o                         
   5   1   9        124.57        127.03        21.23 o                         
   6   1   9         10.23          2.99        21.11 o                         
   7   1   9         85.64         88.09        19.52 o                         
   8   1   9          0.63         -5.31        14.24 o                         
   9   1   9         12.26         12.44        17.72 o                         
 -14   2   9        200.62        231.95        23.39 o                         
 -13   2   9          8.82         -3.25        18.30 o                         
 -12   2   9         22.42          0.34        17.58 o                         
 -11   2   9         36.01         32.96        19.90 o                         
 -10   2   9         52.98         47.75        22.18 o                         
  -9   2   9         51.75         45.44        22.59 o                         
  -8   2   9        502.03        516.83        32.65 o                         
  -7   2   9        386.77        401.41        18.84 o                         
  -6   2   9          2.48          7.22        13.67 o                         
  -5   2   9        206.15        223.70        18.77 o                         
  -4   2   9         14.24         21.75        15.90 o                         
  -3   2   9       1285.80       1302.84        30.39 o                         
  -2   2   9       1789.42       1834.65        34.30 o                         
  -1   2   9        171.36        180.77        20.76 o                         
   0   2   9       1838.05       1830.82        39.99 o                         
   1   2   9        174.40        167.52        18.68 o                         
   2   2   9          2.57          9.37        13.44 o                         
   3   2   9        422.07        450.08        27.92 o                         
   4   2   9          0.03          1.61        19.66 o                         
   5   2   9          1.19          7.78        21.14 o                         
   6   2   9        191.28        202.38        22.66 o                         
   7   2   9         31.13         38.26        19.00 o                         
   8   2   9         35.27         28.24        15.63 o                         
   9   2   9          1.33         -1.44        19.63 o                         
 -14   3   9         28.79         25.19        21.55 o                         
 -13   3   9        315.51        317.52        24.12 o                         
 -12   3   9         23.23         32.21        19.06 o                         
 -11   3   9        245.75        281.90        19.66 o                         
 -10   3   9         14.73         10.32        17.34 o                         
  -9   3   9         67.33         87.27        16.13 o                         
  -8   3   9        118.69        120.26        13.28 o                         
  -7   3   9        478.12        479.91        20.46 o                         
  -6   3   9       2752.76       2722.72        40.94 o                         
  -5   3   9         16.11          9.40        13.25 o                         
  -4   3   9        693.78        699.90        24.49 o                         
  -3   3   9       1066.06       1076.30        32.39 o                         
  -2   3   9        299.52        277.72        21.79 o                         
  -1   3   9         10.77          8.53        15.94 o                         
   0   3   9        131.02        118.04        19.15 o                         
   1   3   9        521.75        522.31        30.43 o                         
   2   3   9         57.42         61.64        22.14 o                         
   3   3   9        416.14        430.36        26.21 o                         
   4   3   9       1261.74       1253.16        37.22 o                         
   5   3   9         26.08         32.13        13.80 o                         
   6   3   9         51.23         45.10        13.73 o                         
   7   3   9         19.93         18.92        18.93 o                         
   8   3   9         44.05         44.54        23.20 o                         
   9   3   9        202.26        223.48        24.26 o                         
 -13   4   9         92.55        100.91        21.99 o                         
 -12   4   9         16.37          4.97        19.73 o                         
 -11   4   9         73.50         88.87        21.26 o                         
 -10   4   9          9.70         10.21        15.56 o                         
  -9   4   9       2985.56       3051.14        46.19 o                         
  -8   4   9       4314.27       4363.11        50.72 o                         
  -7   4   9          1.81          0.62        17.02 o                         
  -6   4   9        510.10        490.72        24.18 o                         
  -5   4   9          2.23          1.66        17.20 o                         
  -4   4   9        495.44        485.93        23.72 o                         
  -3   4   9       1513.64       1552.70        33.91 o                         
  -2   4   9        354.50        318.36        21.65 o                         
  -1   4   9       2171.23       2185.92        39.55 o                         
   0   4   9        144.56        150.09        15.03 o                         
   1   4   9        426.24        396.46        26.62 o                         
   2   4   9         93.63        106.37        19.40 o                         
   3   4   9          0.48          6.21        19.64 o                         
   4   4   9          0.23         -8.40        20.80 o                         
   5   4   9        181.76        174.48        25.46 o                         
   6   4   9        266.61        282.02        21.25 o                         
   7   4   9         61.99         50.72        17.80 o                         
   8   4   9        562.21        596.65        28.08 o                         
   9   4   9        158.80        149.53        22.11 o                         
 -13   5   9        268.02        319.16        26.17 o                         
 -12   5   9          0.01        -15.39        18.92 o                         
 -11   5   9         64.40         81.31        18.96 o                         
 -10   5   9         38.33         45.60        17.94 o                         
  -9   5   9        389.40        399.53        24.95 o                         
  -8   5   9         99.91         80.11        22.78 o                         
  -7   5   9        242.49        249.70        24.40 o                         
  -6   5   9        517.56        504.06        28.80 o                         
  -5   5   9        271.89        256.17        24.13 o                         
  -4   5   9       4453.25       4564.11        72.93 o                         
  -3   5   9       1585.78       1600.81        42.41 o                         
  -2   5   9         31.59         25.04        17.27 o                         
  -1   5   9        266.41        248.00        19.25 o                         
   0   5   9        115.02        117.63        22.98 o                         
   1   5   9        428.96        408.06        24.37 o                         
   2   5   9         11.93         18.17        19.02 o                         
   3   5   9       1102.62       1086.38        39.37 o                         
   4   5   9        779.41        792.03        34.21 o                         
   5   5   9        266.97        244.66        26.71 o                         
   6   5   9          0.04         -3.89        18.57 o                         
   7   5   9         10.37         16.81        19.45 o                         
   8   5   9        376.38        363.77        27.80 o                         
 -13   6   9         98.11        113.51        29.93 o                         
 -12   6   9         42.51         54.38        24.11 o                         
 -11   6   9          0.85         13.61        25.74 o                         
 -10   6   9         57.11         57.43        24.26 o                         
  -9   6   9         93.96        109.69        24.86 o                         
  -8   6   9        199.76        191.10        23.65 o                         
  -7   6   9         67.73         49.86        20.43 o                         
  -6   6   9        721.49        776.18        34.16 o                         
  -5   6   9         27.74         39.21        23.03 o                         
  -4   6   9         38.97         27.22        19.64 o                         
  -3   6   9         27.43          5.16        19.29 o                         
  -2   6   9         41.13         48.07        25.02 o                         
  -1   6   9       2644.93       2548.74        68.86 o                         
   0   6   9          0.46         -1.31        21.74 o                         
   1   6   9         81.10        100.57        22.13 o                         
   2   6   9        508.79        504.63        30.72 o                         
   3   6   9         95.04         92.28        22.10 o                         
   4   6   9        206.10        213.31        26.11 o                         
   5   6   9         65.23         75.66        24.41 o                         
   6   6   9        157.90        184.50        26.58 o                         
   7   6   9          0.92         -4.00        33.09 o                         
   8   6   9          0.11         12.58        21.52 o                         
 -12   7   9         21.67         15.87        29.31 o                         
 -11   7   9         97.96        137.46        30.46 o                         
 -10   7   9        245.77        285.82        31.99 o                         
  -9   7   9        180.82        183.65        26.81 o                         
  -8   7   9          8.57         10.95        22.41 o                         
  -7   7   9        133.05        133.80        26.09 o                         
  -6   7   9         27.62         33.08        22.41 o                         
  -5   7   9        836.58        726.81        37.93 o                         
  -4   7   9        326.03        347.83        31.89 o                         
  -3   7   9        219.66        231.86        30.20 o                         
  -2   7   9          0.30         38.42        26.27 o                         
  -1   7   9         23.32         20.44        20.65 o                         
   0   7   9          5.39         -6.76        20.02 o                         
   1   7   9        523.75        547.26        32.64 o                         
   2   7   9        150.15        160.93        26.85 o                         
   3   7   9        235.74        249.74        25.94 o                         
   4   7   9        151.63        163.84        24.81 o                         
   5   7   9          0.03         -3.14        21.26 o                         
   6   7   9         45.89         56.02        27.26 o                         
   7   7   9         18.75         16.24        29.17 o                         
 -11   8   9         40.12         56.96        33.89 o                         
 -10   8   9          6.35          1.68        31.93 o                         
  -9   8   9          0.04          1.20        29.62 o                         
  -8   8   9         44.42         46.34        27.56 o                         
  -7   8   9         80.72         84.92        28.73 o                         
  -6   8   9        256.58        240.70        34.17 o                         
  -5   8   9          1.36         -6.51        21.40 o                         
  -4   8   9         21.97          6.31        23.13 o                         
  -3   8   9        209.61        178.72        28.52 o                         
  -2   8   9          1.14         -9.56        21.46 o                         
  -1   8   9        771.08        737.71        33.61 o                         
   0   8   9         27.55          9.68        21.96 o                         
   1   8   9        255.53        251.49        29.08 o                         
   2   8   9         30.70         32.74        23.68 o                         
   3   8   9          7.52        -12.90        22.15 o                         
   4   8   9          1.07         17.15        23.39 o                         
   5   8   9         93.53         81.30        26.29 o                         
   6   8   9        207.92        192.23        29.33 o                         
   7   8   9          9.57          0.91        23.06 o                         
 -10   9   9         86.63         94.24        37.70 o                         
  -9   9   9          1.79         -8.81        28.94 o                         
  -8   9   9          1.35         -2.01        32.08 o                         
  -7   9   9        170.78        155.71        31.56 o                         
  -6   9   9          2.41          9.27        25.53 o                         
  -5   9   9         36.75         10.70        25.24 o                         
  -4   9   9         85.08         95.76        26.74 o                         
  -3   9   9         48.13         54.41        25.73 o                         
  -2   9   9         78.09         47.97        22.71 o                         
  -1   9   9        186.95        171.45        25.08 o                         
   0   9   9          4.38          3.88        21.34 o                         
   1   9   9         75.60         45.20        24.27 o                         
   2   9   9         28.02         16.09        25.29 o                         
   3   9   9          6.41          1.39        23.18 o                         
   4   9   9         16.59         36.39        24.65 o                         
   5   9   9          5.39         -7.67        20.23 o                         
   6   9   9         11.79         -5.78        24.78 o                         
  -9  10   9          0.49         -0.98        28.04 o                         
  -8  10   9         21.59         13.19        30.42 o                         
  -7  10   9          2.99        -11.83        33.85 o                         
  -6  10   9          0.48         23.53        28.43 o                         
  -5  10   9         36.17         48.94        26.84 o                         
  -4  10   9         38.83         15.84        23.82 o                         
  -3  10   9        160.99        151.19        28.44 o                         
  -2  10   9         51.37         50.55        23.24 o                         
  -1  10   9        234.38        241.10        25.74 o                         
   0  10   9         69.60         69.43        23.63 o                         
   1  10   9         32.15         42.01        22.55 o                         
   2  10   9         70.62         63.45        26.25 o                         
   3  10   9          1.01          1.57        25.70 o                         
   4  10   9         99.67         89.45        29.16 o                         
  -7  11   9         49.90         27.08        31.38 o                         
  -6  11   9         15.44         29.12        31.10 o                         
  -5  11   9         46.91         82.63        32.70 o                         
  -4  11   9        118.27        135.88        29.89 o                         
  -3  11   9          0.20        -12.14        25.66 o                         
  -2  11   9          0.31        -20.63        20.63 o                         
  -1  11   9         13.46         19.14        22.93 o                         
   0  11   9          4.79         -4.55        21.63 o                         
   1  11   9         98.93        111.19        24.54 o                         
   2  11   9         89.99         88.95        23.90 o                         
   3  11   9         23.17         17.09        26.65 o                         
  -5  12   9          1.01        -23.44        29.56 o                         
  -4  12   9          3.92         15.52        28.47 o                         
  -3  12   9          2.85          9.06        27.10 o                         
  -2  12   9         31.80         52.22        25.21 o                         
  -1  12   9        241.11        265.09        30.78 o                         
   0  12   9          3.94         -2.15        24.31 o                         
 -14   0  10          6.06          6.54        34.76 o                         
 -13   0  10        327.36        351.43        35.11 o                         
 -12   0  10        352.27        263.10        51.84 o                         
 -11   0  10       1347.85       1376.43        69.18 o                         
 -10   0  10       1298.28       1256.56        63.89 o                         
  -9   0  10        334.90        374.91        46.97 o                         
  -8   0  10        463.42        462.47        43.88 o                         
  -7   0  10        144.61        162.87        34.78 o                         
  -6   0  10          5.59          1.96        28.70 o                         
  -5   0  10       1695.15       1716.50        60.08 o                         
  -4   0  10        240.73        244.63        28.54 o                         
  -3   0  10       1439.76       1468.56        54.70 o                         
  -2   0  10       1204.16       1206.34        55.49 o                         
  -1   0  10        421.28        420.15        34.99 o                         
   0   0  10        757.70        775.63        28.37 o                         
   1   0  10        263.34        209.01        39.60 o                         
   2   0  10        717.09        724.79        55.87 o                         
   3   0  10       1048.45       1002.63        65.61 o                         
   4   0  10          5.04          4.44        35.11 o                         
   5   0  10         42.68         12.75        33.63 o                         
   6   0  10        578.87        560.92        43.50 o                         
   7   0  10         48.42         57.36        30.58 o                         
   8   0  10         10.44         31.46        27.48 o                         
   9   0  10          4.64         13.64        22.97 o                         
 -14   1  10          0.08         12.54        18.49 o                         
 -13   1  10        249.23        245.77        23.86 o                         
 -12   1  10          6.30          9.04        20.47 o                         
 -11   1  10         26.64         11.26        25.14 o                         
 -10   1  10          8.26          6.01        24.71 o                         
  -9   1  10        157.53        158.34        25.82 o                         
  -8   1  10        224.77        220.72        33.44 o                         
  -7   1  10        728.61        782.20        47.03 o                         
  -6   1  10       1576.06       1574.58        43.97 o                         
  -5   1  10          0.40         -3.00        20.46 o                         
  -4   1  10         39.34         47.37        19.60 o                         
  -3   1  10        646.38        658.71        28.52 o                         
  -2   1  10         57.49         58.80        17.99 o                         
  -1   1  10        621.34        641.06        25.75 o                         
   0   1  10         48.80         27.35        18.16 o                         
   1   1  10       2016.17       1912.01        40.61 o                         
   2   1  10        358.34        359.92        31.26 o                         
   3   1  10        241.66        206.21        26.59 o                         
   4   1  10         53.86         63.40        23.53 o                         
   5   1  10          0.12         -5.67        22.68 o                         
   6   1  10        398.52        392.26        30.59 o                         
   7   1  10         11.92          3.94        17.93 o                         
   8   1  10         37.08         43.06        21.60 o                         
   9   1  10         70.48         66.51        20.04 o                         
 -14   2  10          0.61         16.09        17.84 o                         
 -13   2  10         56.53         47.69        17.70 o                         
 -12   2  10          9.40         14.91        20.91 o                         
 -11   2  10         34.53         54.18        22.57 o                         
 -10   2  10        257.15        239.82        22.08 o                         
  -9   2  10         24.67         25.54        25.81 o                         
  -8   2  10        302.71        302.06        24.92 o                         
  -7   2  10        104.18        101.18        15.99 o                         
  -6   2  10         53.32         51.76        16.05 o                         
  -5   2  10         24.51          8.21        15.80 o                         
  -4   2  10        720.00        676.60        27.18 o                         
  -3   2  10       1492.14       1565.30        36.04 o                         
  -2   2  10        145.64        140.47        17.10 o                         
  -1   2  10        734.51        751.05        30.30 o                         
   0   2  10        454.65        421.78        25.12 o                         
   1   2  10        373.50        357.69        22.60 o                         
   2   2  10         16.42         19.53        14.80 o                         
   3   2  10        264.05        257.98        28.04 o                         
   4   2  10        343.85        350.32        28.41 o                         
   5   2  10         31.57         24.27        22.56 o                         
   6   2  10          1.63         -8.25        21.67 o                         
   7   2  10          0.35         -2.42        20.08 o                         
   8   2  10         10.93         -3.19        18.69 o                         
   9   2  10          0.96         11.81        25.60 o                         
 -14   3  10          0.72          5.18        18.93 o                         
 -13   3  10        100.13        112.54        27.47 o                         
 -12   3  10          4.38         -3.18        20.11 o                         
 -11   3  10          0.32         24.46        19.48 o                         
 -10   3  10         19.14         15.38        20.28 o                         
  -9   3  10        250.59        265.54        24.00 o                         
  -8   3  10        527.17        509.70        21.74 o                         
  -7   3  10        146.23        140.28        16.41 o                         
  -6   3  10          1.29          2.78        13.75 o                         
  -5   3  10        989.15        987.16        26.08 o                         
  -4   3  10        246.73        260.91        19.64 o                         
  -3   3  10         98.13         71.28        17.15 o                         
  -2   3  10        618.22        605.69        26.96 o                         
  -1   3  10        151.56        123.74        20.16 o                         
   0   3  10        208.19        209.47        20.79 o                         
   1   3  10        102.09         87.47        17.89 o                         
   2   3  10          2.49        -15.12        15.12 o                         
   3   3  10         15.03         21.78        15.79 o                         
   4   3  10         65.47         50.37        14.34 o                         
   5   3  10          4.35          2.47        20.87 o                         
   6   3  10         11.76         21.88        20.79 o                         
   7   3  10          5.29         -7.07        19.55 o                         
   8   3  10         16.19         -2.30        18.68 o                         
 -13   4  10         65.75         65.21        21.27 o                         
 -12   4  10        105.67        115.43        24.25 o                         
 -11   4  10         79.50         66.90        19.40 o                         
 -10   4  10          1.51        -17.61        17.61 o                         
  -9   4  10        127.37        126.54        18.22 o                         
  -8   4  10         45.58         50.57        16.60 o                         
  -7   4  10         11.31         18.53        16.28 o                         
  -6   4  10        102.93         99.36        18.57 o                         
  -5   4  10        149.45        164.71        21.29 o                         
  -4   4  10        111.41        100.99        19.02 o                         
  -3   4  10        263.68        230.25        19.95 o                         
  -2   4  10          1.80         -8.13        14.61 o                         
  -1   4  10         43.06         32.66        14.13 o                         
   0   4  10          1.54        -10.21        13.11 o                         
   1   4  10        349.45        309.27        26.82 o                         
   2   4  10          7.28         15.42        22.19 o                         
   3   4  10        112.92        116.04        25.09 o                         
   4   4  10        202.59        193.63        27.54 o                         
   5   4  10        153.18        172.72        24.92 o                         
   6   4  10          8.08          2.94        15.68 o                         
   7   4  10          9.59         -0.36        14.73 o                         
   8   4  10        112.83        127.39        30.83 o                         
 -13   5  10         17.69         18.66        21.67 o                         
 -12   5  10          1.59         -9.56        19.89 o                         
 -11   5  10          0.85        -17.59        17.59 o                         
 -10   5  10         76.58         57.99        19.18 o                         
  -9   5  10        158.93        178.52        22.49 o                         
  -8   5  10        913.31        961.38        38.35 o                         
  -7   5  10         46.90         41.96        20.57 o                         
  -6   5  10        386.32        395.41        27.60 o                         
  -5   5  10        211.50        228.87        24.20 o                         
  -4   5  10        200.01        192.57        23.21 o                         
  -3   5  10        876.61        878.62        33.41 o                         
  -2   5  10         40.88         42.81        17.64 o                         
  -1   5  10         79.40         80.25        16.56 o                         
   0   5  10         29.60         13.94        20.42 o                         
   1   5  10         45.78         55.94        21.74 o                         
   2   5  10          5.23         -2.27        19.96 o                         
   3   5  10         15.44          6.27        19.99 o                         
   4   5  10         25.06         30.04        23.80 o                         
   5   5  10         17.45         10.16        22.51 o                         
   6   5  10        115.22         87.13        25.20 o                         
   7   5  10          8.29         11.40        20.04 o                         
   8   5  10         68.80         57.65        21.74 o                         
 -12   6  10          0.02        -15.53        23.96 o                         
 -11   6  10         49.37         74.10        23.73 o                         
 -10   6  10          1.26          0.54        24.08 o                         
  -9   6  10         49.66         39.35        21.67 o                         
  -8   6  10         38.36         36.06        22.53 o                         
  -7   6  10        313.75        297.18        27.30 o                         
  -6   6  10         58.60         62.55        21.79 o                         
  -5   6  10         79.25         70.45        22.44 o                         
  -4   6  10        244.57        218.73        25.30 o                         
  -3   6  10         57.52         60.28        20.30 o                         
  -2   6  10         24.23         34.14        28.43 o                         
  -1   6  10        144.46        110.53        27.42 o                         
   0   6  10         24.32         -3.16        24.67 o                         
   1   6  10         39.60         34.38        20.82 o                         
   2   6  10         56.41         33.12        22.03 o                         
   3   6  10          0.29          8.27        24.95 o                         
   4   6  10         10.38         13.96        24.52 o                         
   5   6  10         54.85         63.40        26.13 o                         
   6   6  10         21.90         -2.90        19.37 o                         
   7   6  10         21.49         21.37        23.01 o                         
 -12   7  10          5.20         10.06        26.68 o                         
 -11   7  10         23.68          0.67        28.96 o                         
 -10   7  10          0.03          5.25        24.52 o                         
  -9   7  10        115.03        130.40        28.08 o                         
  -8   7  10        589.99        588.26        37.49 o                         
  -7   7  10          0.54         14.69        23.69 o                         
  -6   7  10        173.05        177.26        25.36 o                         
  -5   7  10        229.22        208.59        26.22 o                         
  -4   7  10         60.01         42.02        26.03 o                         
  -3   7  10          1.19         13.70        24.94 o                         
  -2   7  10        107.43        141.93        29.93 o                         
  -1   7  10        220.14        214.84        31.73 o                         
   0   7  10         79.76         75.65        24.17 o                         
   1   7  10        157.07        147.91        27.14 o                         
   2   7  10         20.80         51.33        24.75 o                         
   3   7  10          7.68         -1.97        23.39 o                         
   4   7  10         28.33         54.81        25.91 o                         
   5   7  10         13.64         20.63        23.89 o                         
   6   7  10         11.90          7.99        27.14 o                         
   7   7  10         73.70         81.11        32.60 o                         
 -11   8  10        438.73        480.42        40.44 o                         
 -10   8  10         53.84         51.09        29.32 o                         
  -9   8  10        116.08         93.94        26.23 o                         
  -8   8  10        326.00        340.16        31.78 o                         
  -7   8  10         18.67         22.25        27.92 o                         
  -6   8  10         14.42         -2.80        27.23 o                         
  -5   8  10          6.38        -14.62        27.78 o                         
  -4   8  10        195.19        195.78        33.84 o                         
  -3   8  10        414.22        427.70        37.07 o                         
  -2   8  10         13.21         27.73        30.02 o                         
  -1   8  10         11.91        -24.41        28.35 o                         
   0   8  10         95.53         80.96        25.45 o                         
   1   8  10         57.93         61.47        25.96 o                         
   2   8  10          0.59        -22.10        22.10 o                         
   3   8  10          9.55         -2.29        23.05 o                         
   4   8  10        283.87        308.24        30.29 o                         
   5   8  10          4.91         -5.94        24.02 o                         
   6   8  10          0.61        -22.80        23.44 o                         
 -10   9  10         10.09          2.91        35.05 o                         
  -9   9  10         13.87          8.35        33.37 o                         
  -8   9  10        534.64        587.98        42.33 o                         
  -7   9  10          0.78         13.94        30.76 o                         
  -6   9  10          3.71          4.07        26.66 o                         
  -5   9  10         30.47         33.53        27.46 o                         
  -4   9  10        323.21        336.44        33.51 o                         
  -3   9  10          4.14         -7.13        28.74 o                         
  -2   9  10          0.08         23.78        29.54 o                         
  -1   9  10          2.74        -15.76        24.58 o                         
   0   9  10         69.59         56.37        27.28 o                         
   1   9  10         96.22        107.60        26.92 o                         
   2   9  10        173.51        184.01        29.42 o                         
   3   9  10          2.09         -0.35        24.53 o                         
   4   9  10         28.72         29.26        25.47 o                         
   5   9  10          0.01         -1.58        25.67 o                         
  -9  10  10         34.96         23.43        37.17 o                         
  -8  10  10        158.05        143.88        38.76 o                         
  -7  10  10          4.00         15.27        30.37 o                         
  -6  10  10         41.99         46.41        28.75 o                         
  -5  10  10          0.97        -17.65        26.20 o                         
  -4  10  10        169.91        175.28        31.09 o                         
  -3  10  10        541.06        611.79        38.30 o                         
  -2  10  10          2.12         -2.87        26.28 o                         
  -1  10  10          3.82          9.80        23.45 o                         
   0  10  10         34.21         45.09        25.18 o                         
   1  10  10         30.02         30.68        25.05 o                         
   2  10  10         48.08         69.19        26.35 o                         
   3  10  10          0.21          8.50        26.52 o                         
  -7  11  10          6.18          7.39        30.49 o                         
  -6  11  10        310.53        356.22        33.87 o                         
  -5  11  10         12.02         22.65        26.01 o                         
  -4  11  10          0.23         35.26        25.93 o                         
  -3  11  10          7.86         10.47        25.19 o                         
  -2  11  10          1.57        -14.64        25.85 o                         
  -1  11  10        223.92        209.09        28.47 o                         
   0  11  10          9.14         26.27        23.99 o                         
   1  11  10          5.19         -2.18        25.72 o                         
   2  11  10         27.24         30.06        27.99 o                         
 -14   1  11          8.95         16.75        19.39 o                         
 -13   1  11          4.63          7.46        23.41 o                         
 -12   1  11         55.65         39.81        24.68 o                         
 -11   1  11         40.49         26.84        29.27 o                         
 -10   1  11          0.25          8.54        29.49 o                         
  -9   1  11         36.40         56.14        26.63 o                         
  -8   1  11         67.96         67.85        26.72 o                         
  -7   1  11         51.33         54.01        25.81 o                         
  -6   1  11         71.99         69.71        20.33 o                         
  -5   1  11        121.48        126.94        24.94 o                         
  -4   1  11         56.36         58.05        20.67 o                         
  -3   1  11          2.95          3.58        17.95 o                         
  -2   1  11        768.82        769.82        29.59 o                         
  -1   1  11         32.82         11.02        16.00 o                         
   0   1  11          3.65        -16.70        18.91 o                         
   1   1  11        237.00        244.05        22.20 o                         
   2   1  11          3.38          5.51        25.19 o                         
   3   1  11         81.74         82.14        25.04 o                         
   4   1  11         45.41         53.73        24.12 o                         
   5   1  11         49.41         54.07        25.07 o                         
   6   1  11         60.82         40.91        25.68 o                         
   7   1  11          1.74         12.13        19.71 o                         
   8   1  11          0.91         -4.29        20.47 o                         
 -14   2  11        113.63        122.28        17.82 o                         
 -13   2  11        211.22        247.53        22.25 o                         
 -12   2  11          0.01        -14.06        21.70 o                         
 -11   2  11         45.55         54.70        23.35 o                         
 -10   2  11        342.22        332.55        28.39 o                         
  -9   2  11        370.01        365.89        28.17 o                         
  -8   2  11        604.69        597.34        31.75 o                         
  -7   2  11         22.16         20.55        17.83 o                         
  -6   2  11         71.79         59.95        18.47 o                         
  -5   2  11         71.83         77.66        19.14 o                         
  -4   2  11        176.41        171.55        22.34 o                         
  -3   2  11         63.24         55.31        18.00 o                         
  -2   2  11         64.26         39.45        15.65 o                         
  -1   2  11          0.49        -14.46        17.48 o                         
   0   2  11        125.62        151.32        21.49 o                         
   1   2  11        273.21        254.68        21.87 o                         
   2   2  11        142.02        143.38        17.73 o                         
   3   2  11          0.57         -4.27        22.18 o                         
   4   2  11         81.85        100.89        25.88 o                         
   5   2  11          0.04        -12.13        22.10 o                         
   6   2  11         25.78         16.53        23.15 o                         
   7   2  11        129.80        157.42        26.09 o                         
   8   2  11          0.43         11.49        21.38 o                         
 -13   3  11         29.51         41.30        18.37 o                         
 -12   3  11        120.08        105.33        18.52 o                         
 -11   3  11          4.24         -3.22        21.89 o                         
 -10   3  11        327.06        343.53        27.69 o                         
  -9   3  11         54.77         64.43        23.59 o                         
  -8   3  11        218.33        219.52        20.42 o                         
  -7   3  11         89.87         82.61        15.80 o                         
  -6   3  11          6.84          2.16        15.01 o                         
  -5   3  11        520.76        493.16        22.97 o                         
  -4   3  11        101.33        115.63        20.46 o                         
  -3   3  11        371.17        412.10        27.65 o                         
  -2   3  11        543.46        509.21        31.39 o                         
  -1   3  11         38.28         28.07        19.29 o                         
   0   3  11        294.85        284.16        24.13 o                         
   1   3  11         19.25         15.78        18.02 o                         
   2   3  11        211.87        212.32        21.70 o                         
   3   3  11        439.08        441.52        23.17 o                         
   4   3  11        291.11        357.84        31.01 o                         
   5   3  11        162.98        159.46        25.72 o                         
   6   3  11          3.25        -13.62        22.43 o                         
   7   3  11         14.73         12.86        22.48 o                         
   8   3  11         21.33         12.69        20.94 o                         
 -13   4  11         81.88         82.72        22.21 o                         
 -12   4  11         12.02          0.99        26.77 o                         
 -11   4  11        137.85        133.95        23.69 o                         
 -10   4  11         31.68         26.63        20.16 o                         
  -9   4  11        136.60        141.08        19.42 o                         
  -8   4  11        534.90        525.83        25.14 o                         
  -7   4  11        753.51        722.41        27.82 o                         
  -6   4  11         11.22         16.01        16.28 o                         
  -5   4  11        435.73        451.83        22.92 o                         
  -4   4  11        204.57        225.79        20.51 o                         
  -3   4  11        834.73        784.78        28.43 o                         
  -2   4  11        249.47        248.31        19.96 o                         
  -1   4  11        641.81        660.65        24.49 o                         
   0   4  11       1003.24       1008.36        36.53 o                         
   1   4  11        113.84        101.24        23.40 o                         
   2   4  11        763.32        762.74        33.41 o                         
   3   4  11         67.23         59.12        26.54 o                         
   4   4  11         53.00         49.61        27.70 o                         
   5   4  11        323.07        313.52        16.27 o                         
   6   4  11          4.92        -12.58        21.20 o                         
   7   4  11        275.15        259.15        28.01 o                         
 -13   5  11          0.36          0.95        22.64 o                         
 -12   5  11        216.79        242.66        26.92 o                         
 -11   5  11         41.47         32.43        17.53 o                         
 -10   5  11        501.18        502.66        22.56 o                         
  -9   5  11        547.51        552.61        28.19 o                         
  -8   5  11        130.67        139.89        21.54 o                         
  -7   5  11        351.04        323.16        27.14 o                         
  -6   5  11          8.47         11.48        20.09 o                         
  -5   5  11        162.62        149.12        22.15 o                         
  -4   5  11        245.64        228.13        23.11 o                         
  -3   5  11        660.75        676.51        27.94 o                         
  -2   5  11          1.84          9.65        16.22 o                         
  -1   5  11          0.01         -3.32        16.02 o                         
   0   5  11         10.19         -6.31        22.40 o                         
   1   5  11         96.54         90.60        23.69 o                         
   2   5  11        324.09        323.53        32.81 o                         
   3   5  11          7.58         14.17        25.76 o                         
   4   5  11        295.45        300.07        33.91 o                         
   5   5  11        209.30        237.50        30.65 o                         
   6   5  11         81.32         64.96        19.88 o                         
   7   5  11         64.01         46.68        18.28 o                         
 -12   6  11         78.96         81.20        25.01 o                         
 -11   6  11        321.54        324.61        31.20 o                         
 -10   6  11          2.00          5.11        17.78 o                         
  -9   6  11          7.38          0.82        22.78 o                         
  -8   6  11         46.29         44.39        24.22 o                         
  -7   6  11        261.71        243.16        27.31 o                         
  -6   6  11         99.86         94.85        24.19 o                         
  -5   6  11        131.43        145.64        23.83 o                         
  -4   6  11         11.01          7.32        21.29 o                         
  -3   6  11          3.93         -3.60        20.05 o                         
  -2   6  11         37.30         19.37        19.70 o                         
  -1   6  11        145.92        149.44        30.89 o                         
   0   6  11        502.32        485.65        36.44 o                         
   1   6  11         74.57         64.95        25.69 o                         
   2   6  11         38.74         43.43        27.62 o                         
   3   6  11         98.33        104.64        23.51 o                         
   4   6  11         31.49         13.03        24.54 o                         
   5   6  11        222.22        225.34        31.96 o                         
   6   6  11         27.21          2.13        28.67 o                         
 -11   7  11          0.04          0.14        24.77 o                         
 -10   7  11        139.74        104.81        29.91 o                         
  -9   7  11          0.04          8.93        24.66 o                         
  -8   7  11         83.13        104.46        25.92 o                         
  -7   7  11         33.94         10.19        25.65 o                         
  -6   7  11         67.44         56.37        23.84 o                         
  -5   7  11        175.50        168.00        29.95 o                         
  -4   7  11        271.95        251.71        28.02 o                         
  -3   7  11        467.19        496.21        40.38 o                         
  -2   7  11         77.00        109.31        30.21 o                         
  -1   7  11         50.00         40.43        27.83 o                         
   0   7  11         24.56         -4.61        26.27 o                         
   1   7  11         14.11          3.14        25.49 o                         
   2   7  11        363.72        399.70        31.30 o                         
   3   7  11          1.00        -18.65        26.79 o                         
   4   7  11         39.55         30.90        26.66 o                         
   5   7  11         21.38         24.95        27.65 o                         
   6   7  11         17.14         -1.27        30.45 o                         
 -11   8  11         26.89         40.31        33.49 o                         
 -10   8  11          1.21          6.13        26.19 o                         
  -9   8  11          0.01         -4.08        26.05 o                         
  -8   8  11          1.82         -4.50        23.32 o                         
  -7   8  11          9.02         -2.19        24.41 o                         
  -6   8  11         82.42         88.49        33.22 o                         
  -5   8  11         88.89         84.97        31.21 o                         
  -4   8  11          0.18         -4.11        27.95 o                         
  -3   8  11          4.80          6.19        30.28 o                         
  -2   8  11          2.45         -2.24        31.78 o                         
  -1   8  11        513.89        492.15        39.44 o                         
   0   8  11        633.50        619.74        43.61 o                         
   1   8  11          1.62         -4.32        23.57 o                         
   2   8  11          2.68          7.12        24.48 o                         
   3   8  11          2.06          9.27        25.66 o                         
   4   8  11         28.46         24.98        28.21 o                         
   5   8  11         64.95         81.60        26.81 o                         
  -9   9  11          1.19        -21.61        29.96 o                         
  -8   9  11         31.45         35.93        30.43 o                         
  -7   9  11          3.48         10.70        33.16 o                         
  -6   9  11         49.20         35.62        34.57 o                         
  -5   9  11         63.31         51.45        30.52 o                         
  -4   9  11          0.07         14.01        29.63 o                         
  -3   9  11         90.73         76.02        32.46 o                         
  -2   9  11        155.52        129.73        29.56 o                         
  -1   9  11        128.07        111.11        32.51 o                         
   0   9  11         67.66         52.12        28.05 o                         
   1   9  11         24.53         23.81        26.38 o                         
   2   9  11          1.34        -24.97        24.97 o                         
   3   9  11         42.70         14.43        26.83 o                         
   4   9  11        100.09        112.31        28.72 o                         
  -8  10  11          2.89        -19.44        30.85 o                         
  -7  10  11         70.96         15.19        34.39 o                         
  -6  10  11         68.33         79.57        33.63 o                         
  -5  10  11          0.00         -0.44        32.59 o                         
  -4  10  11          7.26         37.73        29.21 o                         
  -3  10  11         23.62         16.24        29.52 o                         
  -2  10  11         36.22         32.15        33.11 o                         
  -1  10  11          0.05         17.09        32.24 o                         
   0  10  11         74.02         88.75        27.71 o                         
   1  10  11         79.12         84.03        28.39 o                         
   2  10  11          2.59         -5.42        27.05 o                         
  -5  11  11          8.16         13.31        30.72 o                         
  -4  11  11         32.91         64.90        32.28 o                         
  -3  11  11         49.29         28.57        33.60 o                         
  -2  11  11          0.13         -5.68        29.61 o                         
  -1  11  11          1.36         -7.38        31.75 o                         
   0  11  11         19.34         46.11        29.32 o                         
 -13   0  12         18.40         28.53        44.86 o                         
 -12   0  12        314.86        322.00        54.80 o                         
 -11   0  12        115.05         74.29        37.10 o                         
 -10   0  12        370.29        406.07        56.12 o                         
  -9   0  12        640.68        648.09        48.89 o                         
  -8   0  12        160.66        174.56        37.54 o                         
  -7   0  12         79.12         46.38        39.25 o                         
  -6   0  12         21.28         26.94        29.59 o                         
  -5   0  12         43.08         38.60        24.77 o                         
  -4   0  12        177.95        199.99        28.36 o                         
  -3   0  12       4835.07       4588.58        81.51 o                         
  -2   0  12        377.23        372.84        29.88 o                         
  -1   0  12        614.43        556.46        32.34 o                         
   0   0  12       2143.63       1907.56        56.46 o                         
   1   0  12        173.31        134.48        59.88 o                         
   2   0  12        868.96        958.18        70.09 o                         
   3   0  12        183.08        171.14        50.34 o                         
   4   0  12        142.49        180.76        45.35 o                         
   5   0  12        192.88        170.15        51.35 o                         
   6   0  12          1.41         -3.45        34.87 o                         
   7   0  12         14.89          0.85        34.13 o                         
 -13   1  12          3.61         13.65        25.12 o                         
 -12   1  12        429.52        463.40        40.57 o                         
 -11   1  12         11.86         30.20        29.80 o                         
 -10   1  12        154.06        126.03        30.00 o                         
  -9   1  12         24.09         30.89        29.56 o                         
  -8   1  12        346.54        355.05        31.92 o                         
  -7   1  12       1489.38       1433.36        44.55 o                         
  -6   1  12         14.83         -4.18        19.41 o                         
  -5   1  12       2062.51       2083.91        61.02 o                         
  -4   1  12         48.18         45.92        21.56 o                         
  -3   1  12        294.40        288.70        25.13 o                         
  -2   1  12        213.00        238.18        22.52 o                         
  -1   1  12         61.86         56.05        18.00 o                         
   0   1  12       2200.56       2239.54        52.93 o                         
   1   1  12         65.65         41.13        18.69 o                         
   2   1  12        712.71        715.05        40.98 o                         
   3   1  12        120.77        131.28        30.09 o                         
   4   1  12         18.24         -0.88        26.63 o                         
   5   1  12         20.84         17.31        25.96 o                         
   6   1  12          6.90         18.73        25.94 o                         
   7   1  12         42.96         30.15        20.25 o                         
 -13   2  12          0.97        -18.16        20.11 o                         
 -12   2  12        229.93        254.02        28.24 o                         
 -11   2  12         42.52         30.40        17.74 o                         
 -10   2  12        167.74        176.04        25.92 o                         
  -9   2  12        791.12        834.37        38.16 o                         
  -8   2  12         12.60         -5.68        18.73 o                         
  -7   2  12          8.67         -6.93        20.28 o                         
  -6   2  12        105.85         99.63        21.34 o                         
  -5   2  12        535.02        529.81        28.66 o                         
  -4   2  12        214.57        232.39        23.96 o                         
  -3   2  12        784.35        757.02        28.51 o                         
  -2   2  12        828.01        784.15        29.98 o                         
  -1   2  12          0.06          5.96        19.76 o                         
   0   2  12        179.63        151.56        22.96 o                         
   1   2  12          0.30          0.56        18.03 o                         
   2   2  12        140.51        133.25        17.54 o                         
   3   2  12          1.22        -22.69        24.71 o                         
   4   2  12        132.63        145.76        30.29 o                         
   5   2  12        144.11        160.15        28.24 o                         
   6   2  12         10.06         -4.72        26.52 o                         
   7   2  12          9.12          4.17        24.24 o                         
 -13   3  12         19.62          9.04        20.12 o                         
 -12   3  12          5.31          4.55        22.32 o                         
 -11   3  12         47.05         57.92        24.25 o                         
 -10   3  12         77.05         50.56        24.58 o                         
  -9   3  12         62.86         62.86        22.90 o                         
  -8   3  12        222.61        233.57        21.59 o                         
  -7   3  12        496.32        529.77        24.93 o                         
  -6   3  12         58.45         32.17        16.69 o                         
  -5   3  12        180.70        185.07        19.69 o                         
  -4   3  12        361.76        327.40        24.66 o                         
  -3   3  12          7.14          6.23        23.00 o                         
  -2   3  12          5.43        -16.14        21.81 o                         
  -1   3  12        503.39        498.87        31.16 o                         
   0   3  12         68.33         65.27        20.40 o                         
   1   3  12          7.39         11.45        18.98 o                         
   2   3  12        172.36        170.75        22.23 o                         
   3   3  12          4.29          1.44        26.04 o                         
   4   3  12         17.68         21.28        25.20 o                         
   5   3  12          3.94         -1.04        23.20 o                         
   6   3  12         23.92         14.19        25.17 o                         
   7   3  12          5.54        -24.29        24.29 o                         
 -13   4  12         14.09          9.80        22.80 o                         
 -12   4  12         28.39         27.48        22.37 o                         
 -11   4  12        115.28        136.35        26.20 o                         
 -10   4  12         36.55         35.31        21.73 o                         
  -9   4  12         90.02         98.65        20.63 o                         
  -8   4  12         39.73         44.09        19.05 o                         
  -7   4  12        107.00        100.20        20.11 o                         
  -6   4  12         37.23         20.61        16.01 o                         
  -5   4  12        194.97        206.18        19.57 o                         
  -4   4  12        106.03        121.61        18.77 o                         
  -3   4  12        537.24        486.36        24.93 o                         
  -2   4  12        382.23        372.92        23.43 o                         
  -1   4  12         25.56         29.56        20.73 o                         
   0   4  12         10.18         12.24        19.71 o                         
   1   4  12        100.04         94.96        23.37 o                         
   2   4  12          1.52          6.77        20.62 o                         
   3   4  12          2.89         -7.37        19.87 o                         
   4   4  12          0.76         -8.78        17.24 o                         
   5   4  12         41.71         36.34        24.44 o                         
   6   4  12          7.09         20.14        23.35 o                         
 -12   5  12         11.11         35.81        28.93 o                         
 -11   5  12        263.78        242.40        24.94 o                         
 -10   5  12          0.81        -14.70        17.59 o                         
  -9   5  12        243.25        250.46        24.27 o                         
  -8   5  12        226.31        233.86        23.89 o                         
  -7   5  12          0.13          1.16        18.83 o                         
  -6   5  12         13.60         17.92        20.42 o                         
  -5   5  12        100.57         92.56        21.90 o                         
  -4   5  12         12.44         29.29        19.51 o                         
  -3   5  12          0.47         -3.39        17.78 o                         
  -2   5  12        220.02        213.32        20.94 o                         
  -1   5  12         64.47         67.92        16.37 o                         
   0   5  12         90.26         70.85        22.69 o                         
   1   5  12         12.86          2.18        26.76 o                         
   2   5  12         47.68         60.51        29.09 o                         
   3   5  12         13.98         -7.03        28.67 o                         
   4   5  12         21.15         -7.68        28.89 o                         
   5   5  12         72.89         63.34        28.84 o                         
   6   5  12         10.84         21.79        25.94 o                         
 -12   6  12          7.01          9.41        26.74 o                         
 -11   6  12          0.00          0.73        25.87 o                         
 -10   6  12        195.15        202.44        23.60 o                         
  -9   6  12          4.97         10.63        21.07 o                         
  -8   6  12          0.00          0.96        21.15 o                         
  -7   6  12        200.58        217.54        28.44 o                         
  -6   6  12         13.63         27.19        24.44 o                         
  -5   6  12         80.93         74.56        24.56 o                         
  -4   6  12         25.76         27.46        22.64 o                         
  -3   6  12         78.85         80.95        21.92 o                         
  -2   6  12        250.33        258.52        25.52 o                         
  -1   6  12         27.50         13.11        25.95 o                         
   0   6  12          5.69         16.86        23.90 o                         
   1   6  12         84.86         92.27        27.00 o                         
   2   6  12         46.38         49.94        25.22 o                         
   3   6  12         14.47         36.40        26.98 o                         
   4   6  12         43.95         29.96        31.35 o                         
   5   6  12          5.69         -1.96        26.44 o                         
 -11   7  12          0.66        -12.47        20.28 o                         
 -10   7  12          0.01         -1.43        25.74 o                         
  -9   7  12          9.48          3.10        25.98 o                         
  -8   7  12        148.53        124.37        27.42 o                         
  -7   7  12        455.30        481.71        34.53 o                         
  -6   7  12          3.73         13.64        24.24 o                         
  -5   7  12        214.61        223.16        27.97 o                         
  -4   7  12         40.42         42.63        25.38 o                         
  -3   7  12          0.00         -2.35        29.20 o                         
  -2   7  12        300.40        318.42        38.79 o                         
  -1   7  12         25.09         -1.10        29.40 o                         
   0   7  12        328.22        354.17        36.09 o                         
   1   7  12         74.59         77.70        26.61 o                         
   2   7  12        211.82        239.47        36.90 o                         
   3   7  12          5.26          9.67        26.18 o                         
   4   7  12         35.79         30.21        28.80 o                         
   5   7  12         37.36         25.16        31.48 o                         
 -10   8  12        343.32        372.73        35.59 o                         
  -9   8  12          5.86        -19.23        27.15 o                         
  -8   8  12          2.81         15.13        24.35 o                         
  -7   8  12          2.45        -18.78        23.70 o                         
  -6   8  12        160.99        148.25        27.48 o                         
  -5   8  12        162.60        174.81        36.55 o                         
  -4   8  12         22.66         31.85        30.47 o                         
  -3   8  12        236.21        231.61        38.04 o                         
  -2   8  12        412.94        418.22        40.57 o                         
  -1   8  12        254.88        239.40        33.80 o                         
   0   8  12          6.78        -11.48        27.68 o                         
   1   8  12         14.40         -0.53        27.17 o                         
   2   8  12         38.22         55.08        27.99 o                         
   3   8  12        187.14        194.93        33.45 o                         
   4   8  12          4.47        -11.87        26.92 o                         
  -9   9  12         60.99         73.07        33.57 o                         
  -8   9  12        180.58        187.00        35.15 o                         
  -7   9  12        204.04        223.63        38.92 o                         
  -6   9  12          0.66          2.62        34.49 o                         
  -5   9  12         52.61         62.80        31.39 o                         
  -4   9  12          4.38        -11.71        30.63 o                         
  -3   9  12          4.03         15.52        32.11 o                         
  -2   9  12        409.83        371.82        38.46 o                         
  -1   9  12          9.12          2.51        29.70 o                         
   0   9  12          2.42          4.77        28.84 o                         
   1   9  12          1.39         -9.42        28.71 o                         
   2   9  12        159.45        151.66        31.28 o                         
  -7  10  12         11.12         -6.71        34.76 o                         
  -6  10  12          2.41          7.80        35.37 o                         
  -5  10  12         30.64         30.35        34.52 o                         
  -4  10  12          0.80          2.06        31.06 o                         
  -3  10  12        206.34        186.43        37.06 o                         
  -2  10  12        216.26        220.53        37.54 o                         
  -1  10  12          0.59        -17.43        30.57 o                         
   0  10  12          3.60         18.49        34.04 o                         
   1  10  12        152.06        129.48        31.76 o                         
 -13   1  13          9.18         28.11        27.87 o                         
 -12   1  13         12.23         19.75        32.12 o                         
 -11   1  13         54.68         75.24        34.96 o                         
 -10   1  13         81.76         37.96        30.83 o                         
  -9   1  13         28.68         32.31        24.92 o                         
  -8   1  13         61.63         48.02        26.37 o                         
  -7   1  13         48.29         38.39        20.60 o                         
  -6   1  13          1.29         -7.44        22.22 o                         
  -5   1  13        132.00        112.22        23.07 o                         
  -4   1  13          3.86          6.36        21.71 o                         
  -3   1  13         22.33          7.56        19.04 o                         
  -2   1  13         20.34         37.68        19.56 o                         
  -1   1  13        188.72        151.05        26.78 o                         
   0   1  13        178.81        145.37        24.69 o                         
   1   1  13         46.93         56.11        30.41 o                         
   2   1  13          8.19          7.44        29.89 o                         
   3   1  13         23.19         15.17        29.35 o                         
   4   1  13         62.86         52.69        28.82 o                         
   5   1  13          0.13         -2.77        27.54 o                         
   6   1  13          2.49         -3.14        28.72 o                         
 -13   2  13         12.47         12.95        23.65 o                         
 -12   2  13         83.80        113.56        26.99 o                         
 -11   2  13         24.20         17.29        22.59 o                         
 -10   2  13         27.14          9.89        23.41 o                         
  -9   2  13         22.70         40.35        26.75 o                         
  -8   2  13          2.31          1.85        22.99 o                         
  -7   2  13        591.70        602.21        33.03 o                         
  -6   2  13         45.82         45.81        22.71 o                         
  -5   2  13          2.88        -16.59        17.94 o                         
  -4   2  13         31.87         35.25        19.65 o                         
  -3   2  13         93.06         73.24        19.00 o                         
  -2   2  13        399.39        406.53        24.79 o                         
  -1   2  13          8.98         -0.57        19.70 o                         
   0   2  13        104.65         70.94        21.89 o                         
   1   2  13         25.90         36.94        21.57 o                         
   2   2  13         48.23         53.07        29.14 o                         
   3   2  13          1.33          0.81        27.24 o                         
   4   2  13          3.67         14.37        27.52 o                         
   5   2  13          0.00         16.52        27.46 o                         
   6   2  13          0.76         18.47        27.95 o                         
 -13   3  13         34.80         30.78        23.51 o                         
 -12   3  13          0.24        -10.62        19.53 o                         
 -11   3  13          0.18        -14.75        22.46 o                         
 -10   3  13        506.80        568.07        34.68 o                         
  -9   3  13        129.32        134.62        22.48 o                         
  -8   3  13        219.46        236.04        22.34 o                         
  -7   3  13        289.45        306.74        23.31 o                         
  -6   3  13        223.00        206.34        21.64 o                         
  -5   3  13        204.48        266.10        23.86 o                         
  -4   3  13         68.39         67.11        23.83 o                         
  -3   3  13        183.33        182.37        25.96 o                         
  -2   3  13        487.61        508.37        33.38 o                         
  -1   3  13         10.58         20.60        23.33 o                         
   0   3  13         16.00         28.33        22.35 o                         
   1   3  13          0.44        -14.03        21.42 o                         
   2   3  13         60.30         43.33        20.06 o                         
   3   3  13         91.03        113.17        29.43 o                         
   4   3  13         61.89         83.83        25.72 o                         
   5   3  13          9.79          8.25        25.23 o                         
   6   3  13          6.95         -7.21        25.32 o                         
 -12   4  13         24.33         39.86        26.44 o                         
 -11   4  13          1.68         -8.36        25.08 o                         
 -10   4  13          9.28          2.38        24.13 o                         
  -9   4  13        914.68        929.53        34.79 o                         
  -8   4  13        218.15        179.75        23.91 o                         
  -7   4  13        373.43        395.15        27.79 o                         
  -6   4  13          0.91         -1.67        18.08 o                         
  -5   4  13        568.57        557.26        28.82 o                         
  -4   4  13         27.84         19.41        19.43 o                         
  -3   4  13        108.94        102.01        22.38 o                         
  -2   4  13         26.64         19.06        22.05 o                         
  -1   4  13          2.56          6.49        23.42 o                         
   0   4  13         92.76        110.11        25.43 o                         
   1   4  13         29.21         31.17        22.32 o                         
   2   4  13        126.43        133.96        23.80 o                         
   3   4  13        147.71        164.59        22.43 o                         
   4   4  13         51.14         34.41        30.45 o                         
   5   4  13         47.41         70.33        28.14 o                         
   6   4  13          0.48        -26.50        26.96 o                         
 -12   5  13         31.46         10.47        24.83 o                         
 -11   5  13          3.34          5.74        24.67 o                         
 -10   5  13        260.93        286.92        24.46 o                         
  -9   5  13        646.54        694.62        31.95 o                         
  -8   5  13         27.93         11.49        21.11 o                         
  -7   5  13          0.50         -1.46        20.17 o                         
  -6   5  13          0.87         -0.14        19.49 o                         
  -5   5  13         64.75         57.69        20.55 o                         
  -4   5  13        746.11        733.39        31.97 o                         
  -3   5  13          7.19         13.13        18.57 o                         
  -2   5  13        303.98        304.99        23.85 o                         
  -1   5  13          6.69        -18.28        18.28 o                         
   0   5  13         36.72         47.38        26.79 o                         
   1   5  13         18.88          4.88        24.31 o                         
   2   5  13         29.11         14.10        23.78 o                         
   3   5  13        149.63        150.85        25.61 o                         
   4   5  13          9.29          9.10        20.65 o                         
   5   5  13          3.92        -27.93        27.93 o                         
 -11   6  13         19.24         11.74        17.93 o                         
 -10   6  13         64.36         71.50        22.53 o                         
  -9   6  13          3.86         -2.51        22.25 o                         
  -8   6  13         36.97         70.32        23.03 o                         
  -7   6  13         22.15         19.00        23.58 o                         
  -6   6  13         93.98         90.94        25.62 o                         
  -5   6  13        583.79        585.97        34.51 o                         
  -4   6  13         77.73         76.19        24.50 o                         
  -3   6  13          7.06          6.13        20.53 o                         
  -2   6  13         26.01         15.34        19.02 o                         
  -1   6  13         94.58         92.57        24.58 o                         
   0   6  13        129.50        146.19        26.22 o                         
   1   6  13          0.03          0.76        28.82 o                         
   2   6  13         16.76          6.15        26.09 o                         
   3   6  13         12.19          4.47        31.09 o                         
   4   6  13          4.12        -11.22        30.84 o                         
 -10   7  13          5.27          1.21        21.48 o                         
  -9   7  13        226.82        249.86        30.57 o                         
  -8   7  13         36.34         45.22        27.08 o                         
  -7   7  13         32.75         55.28        25.37 o                         
  -6   7  13         39.37         28.85        25.01 o                         
  -5   7  13         29.87         38.34        24.44 o                         
  -4   7  13         61.25         70.06        25.11 o                         
  -3   7  13         57.27         47.78        25.96 o                         
  -2   7  13        297.76        266.12        37.81 o                         
  -1   7  13          2.68        -19.30        26.06 o                         
   0   7  13         40.55         68.70        27.61 o                         
   1   7  13         16.44          4.51        27.99 o                         
   2   7  13          0.13          0.32        28.85 o                         
   3   7  13         24.00         28.40        34.50 o                         
   4   7  13          6.20        -15.02        34.65 o                         
  -9   8  13          9.27          2.13        26.62 o                         
  -8   8  13         12.55         -8.04        25.98 o                         
  -7   8  13        120.84        127.87        28.35 o                         
  -6   8  13         32.00         12.80        25.52 o                         
  -5   8  13        121.65        126.41        32.03 o                         
  -4   8  13         47.83         63.79        31.33 o                         
  -3   8  13         80.72         81.24        32.83 o                         
  -2   8  13         10.15        -30.26        30.26 o                         
  -1   8  13         17.41         -4.67        28.62 o                         
   0   8  13         75.58         67.15        31.92 o                         
   1   8  13         31.83         36.22        29.12 o                         
   2   8  13         42.79         71.02        34.74 o                         
  -8   9  13          6.45          5.62        32.87 o                         
  -7   9  13         79.18         53.04        33.37 o                         
  -6   9  13          1.98         17.59        32.01 o                         
  -5   9  13          2.36          7.20        36.18 o                         
  -4   9  13         52.79         18.53        35.21 o                         
  -3   9  13          5.75          0.83        34.47 o                         
  -2   9  13         46.21         30.53        32.09 o                         
  -1   9  13          3.23          0.95        32.24 o                         
   0   9  13         59.55         63.31        32.26 o                         
   1   9  13         17.27         -1.50        31.29 o                         
  -5  10  13          1.12        -16.63        35.57 o                         
  -4  10  13         17.12         36.67        34.64 o                         
  -3  10  13        141.31        106.26        38.95 o                         
  -2  10  13         86.46         93.96        36.68 o                         
 -13   0  14         40.44         47.26        49.20 o                         
 -12   0  14        321.09        262.86        59.04 o                         
 -11   0  14        429.78        566.96        85.01 o                         
 -10   0  14         10.12          8.11        35.39 o                         
  -9   0  14        516.35        551.64        53.77 o                         
  -8   0  14        240.97        229.58        41.86 o                         
  -7   0  14         54.23         42.63        36.81 o                         
  -6   0  14         10.29        -11.74        23.67 o                         
  -5   0  14        166.50        157.06        28.91 o                         
  -4   0  14         16.94         -6.01        23.62 o                         
  -3   0  14         52.92         56.09        26.03 o                         
  -2   0  14          0.65        -16.42        29.76 o                         
  -1   0  14        142.68         89.78        31.74 o                         
   0   0  14        554.25        451.58        67.65 o                         
   1   0  14        185.50        146.75        51.92 o                         
   2   0  14          0.85          9.93        48.16 o                         
   3   0  14        289.45        348.63        60.45 o                         
   4   0  14         31.66         27.33        43.99 o                         
   5   0  14         86.19         72.53        42.18 o                         
 -13   1  14         39.54         46.00        38.05 o                         
 -12   1  14        101.60        117.07        38.27 o                         
 -11   1  14         88.65         85.89        26.44 o                         
 -10   1  14          1.81          1.66        26.39 o                         
  -9   1  14         19.01         34.41        27.45 o                         
  -8   1  14          0.39         -3.01        25.22 o                         
  -7   1  14          1.29         -6.09        22.70 o                         
  -6   1  14        474.74        476.17        29.80 o                         
  -5   1  14        329.29        309.40        30.48 o                         
  -4   1  14        554.14        523.52        32.23 o                         
  -3   1  14        317.40        290.97        27.62 o                         
  -2   1  14          2.41         -9.90        19.45 o                         
  -1   1  14          3.53         -2.61        24.36 o                         
   0   1  14         75.89         81.17        24.72 o                         
   1   1  14        525.41        559.00        41.52 o                         
   2   1  14          1.17        -13.89        28.75 o                         
   3   1  14         12.63        -15.32        30.24 o                         
   4   1  14          0.02         -0.63        30.32 o                         
   5   1  14          9.27          5.23        29.21 o                         
 -12   2  14          6.18          1.61        25.92 o                         
 -11   2  14         29.10         34.30        20.54 o                         
 -10   2  14          1.09         -4.15        22.70 o                         
  -9   2  14        316.79        292.92        32.89 o                         
  -8   2  14        287.96        285.13        29.83 o                         
  -7   2  14          0.29         -0.28        23.86 o                         
  -6   2  14         34.43         42.83        24.46 o                         
  -5   2  14         33.64         25.80        21.91 o                         
  -4   2  14        244.52        231.88        23.82 o                         
  -3   2  14         67.03         76.56        19.09 o                         
  -2   2  14         53.23         67.07        22.38 o                         
  -1   2  14        203.68        220.63        27.03 o                         
   0   2  14          2.31        -11.85        22.41 o                         
   1   2  14         10.23          4.12        21.67 o                         
   2   2  14          0.14        -16.50        28.46 o                         
   3   2  14         36.11         38.12        27.25 o                         
   4   2  14         18.75          3.85        29.57 o                         
   5   2  14          1.21          3.60        28.54 o                         
 -12   3  14         38.04         43.76        23.73 o                         
 -11   3  14          6.90         -5.44        25.31 o                         
 -10   3  14          6.34          4.92        23.23 o                         
  -9   3  14        100.56        107.09        18.94 o                         
  -8   3  14         43.38         48.40        22.09 o                         
  -7   3  14        329.13        352.99        25.81 o                         
  -6   3  14          9.72        -15.03        19.64 o                         
  -5   3  14         20.03         27.16        21.82 o                         
  -4   3  14        318.91        287.06        30.15 o                         
  -3   3  14          6.38         -8.94        25.04 o                         
  -2   3  14         14.37        -17.41        24.78 o                         
  -1   3  14          1.11         -3.08        23.05 o                         
   0   3  14          7.77          9.75        23.45 o                         
   1   3  14          2.20          5.20        22.18 o                         
   2   3  14         18.08         16.26        18.42 o                         
   3   3  14         18.83         33.20        27.29 o                         
   4   3  14          1.35        -25.43        26.80 o                         
   5   3  14          0.55         -0.90        26.46 o                         
 -12   4  14         27.35         32.24        26.74 o                         
 -11   4  14         38.30         32.51        27.55 o                         
 -10   4  14          0.41        -12.42        21.03 o                         
  -9   4  14        152.81        183.49        25.07 o                         
  -8   4  14         14.43         20.90        21.56 o                         
  -7   4  14          8.77         -0.42        20.24 o                         
  -6   4  14          0.59          1.63        20.26 o                         
  -5   4  14         30.96         39.44        21.13 o                         
  -4   4  14         13.48         14.39        22.43 o                         
  -3   4  14         33.80         39.53        25.70 o                         
  -2   4  14         19.75          4.64        25.63 o                         
  -1   4  14          0.01        -14.84        23.94 o                         
   0   4  14         17.24          5.74        24.78 o                         
   1   4  14         32.30         25.64        23.34 o                         
   2   4  14          0.83         -9.18        21.87 o                         
   3   4  14         44.84         51.28        17.47 o                         
   4   4  14         16.01          2.45        29.68 o                         
 -11   5  14          7.54         19.02        26.27 o                         
 -10   5  14         29.80         31.59        22.59 o                         
  -9   5  14          9.02         10.18        23.28 o                         
  -8   5  14        347.44        406.51        32.70 o                         
  -7   5  14         62.16         50.79        22.10 o                         
  -6   5  14        118.06        125.65        23.77 o                         
  -5   5  14         45.65         49.17        21.39 o                         
  -4   5  14         12.55          8.31        20.34 o                         
  -3   5  14        248.47        241.89        25.14 o                         
  -2   5  14          4.29         22.20        21.24 o                         
  -1   5  14         28.72         -2.32        18.78 o                         
   0   5  14          5.64        -22.23        24.16 o                         
   1   5  14          7.54         -1.15        24.91 o                         
   2   5  14          0.42          1.83        24.48 o                         
   3   5  14          0.08         19.70        23.29 o                         
   4   5  14         14.75          4.29        18.78 o                         
 -10   6  14         11.39          6.41        22.15 o                         
  -9   6  14          0.58          0.95        23.18 o                         
  -8   6  14         78.51         53.97        23.53 o                         
  -7   6  14         68.32         70.16        23.48 o                         
  -6   6  14          0.10          6.25        20.99 o                         
  -5   6  14          3.30         -3.53        22.93 o                         
  -4   6  14        112.17         89.56        25.96 o                         
  -3   6  14          5.89          9.74        21.78 o                         
  -2   6  14         42.75         49.67        19.46 o                         
  -1   6  14        163.21        131.12        27.47 o                         
   0   6  14          0.41         -7.51        25.58 o                         
   1   6  14          9.90         15.11        29.03 o                         
   2   6  14          1.27         -4.75        25.64 o                         
   3   6  14         18.90         -4.37        25.05 o                         
 -10   7  14          4.74          5.70        23.62 o                         
  -9   7  14         29.63         26.53        23.54 o                         
  -8   7  14         60.92         55.80        26.93 o                         
  -7   7  14         59.46         46.48        25.59 o                         
  -6   7  14        104.34        109.33        26.99 o                         
  -5   7  14          2.34        -13.27        23.45 o                         
  -4   7  14        123.84        152.55        26.86 o                         
  -3   7  14         70.93         52.98        26.48 o                         
  -2   7  14         88.82        100.89        27.74 o                         
  -1   7  14         51.75         34.22        25.02 o                         
   0   7  14         34.81         13.73        25.97 o                         
   1   7  14        132.98        165.43        37.46 o                         
   2   7  14          1.00         -2.31        31.58 o                         
  -8   8  14         62.75         63.70        28.90 o                         
  -7   8  14         12.21        -11.02        26.13 o                         
  -6   8  14          1.92         -2.45        28.49 o                         
  -5   8  14         10.06         12.03        31.12 o                         
  -4   8  14        105.19         85.80        32.94 o                         
  -3   8  14         17.70         38.21        32.10 o                         
  -2   8  14         21.68         29.26        34.96 o                         
  -1   8  14         25.46         11.57        31.31 o                         
   0   8  14         27.00         10.70        29.22 o                         
   1   8  14          3.70          7.08        33.32 o                         
  -6   9  14          1.48         -0.20        33.43 o                         
  -5   9  14          7.57         19.42        33.36 o                         
  -4   9  14        236.12        220.60        37.32 o                         
  -3   9  14         20.19         10.91        35.58 o                         
  -2   9  14         12.51         13.04        35.20 o                         
  -1   9  14          5.96          9.59        33.34 o                         
 -12   1  15          3.86          0.40        27.65 o                         
 -11   1  15         20.09         27.56        27.67 o                         
 -10   1  15          0.41        -14.80        27.23 o                         
  -9   1  15        146.61        144.12        30.25 o                         
  -8   1  15         62.80         53.37        28.59 o                         
  -7   1  15         14.54          4.54        21.60 o                         
  -6   1  15         38.06         22.81        22.66 o                         
  -5   1  15         13.37          2.31        20.38 o                         
  -4   1  15         48.48         43.62        20.72 o                         
  -3   1  15         14.16          0.11        19.65 o                         
  -2   1  15         82.90         56.74        20.11 o                         
  -1   1  15          9.72         16.94        17.35 o                         
   0   1  15         39.01         23.87        18.55 o                         
   1   1  15         19.71         20.84        30.03 o                         
   2   1  15          2.50          3.12        31.20 o                         
   3   1  15          0.00          1.97        32.25 o                         
   4   1  15         19.90         35.06        30.60 o                         
 -12   2  15         32.34         36.43        25.48 o                         
 -11   2  15         39.35         43.11        23.10 o                         
 -10   2  15        163.92        146.47        29.06 o                         
  -9   2  15        104.94        119.40        26.38 o                         
  -8   2  15         81.84         80.36        26.27 o                         
  -7   2  15         29.90         51.55        25.46 o                         
  -6   2  15         30.25          5.25        23.48 o                         
  -5   2  15          0.24        -17.11        18.56 o                         
  -4   2  15        136.74        129.78        23.48 o                         
  -3   2  15         24.56          8.91        20.97 o                         
  -2   2  15          0.14          7.69        23.42 o                         
  -1   2  15         14.14         14.73        23.48 o                         
   0   2  15          2.77          7.16        22.92 o                         
   1   2  15         18.52        -19.88        19.88 o                         
   2   2  15         37.57         50.08        32.09 o                         
   3   2  15         21.74         29.50        30.64 o                         
   4   2  15          0.02         -0.55        30.19 o                         
 -11   3  15         10.66         28.46        27.85 o                         
 -10   3  15         46.54         59.78        27.71 o                         
  -9   3  15        126.07        139.99        23.04 o                         
  -8   3  15        118.70        124.31        24.28 o                         
  -7   3  15         83.62         78.85        22.70 o                         
  -6   3  15         87.95         73.48        22.86 o                         
  -5   3  15          2.72         -2.43        22.09 o                         
  -4   3  15        172.18        188.28        30.81 o                         
  -3   3  15          5.55          3.62        25.53 o                         
  -2   3  15         28.66         31.83        25.53 o                         
  -1   3  15         84.25        108.74        28.82 o                         
   0   3  15         60.20         61.53        25.23 o                         
   1   3  15         25.10         12.18        22.05 o                         
   2   3  15          0.01          0.17        31.29 o                         
   3   3  15          0.67        -28.32        28.37 o                         
   4   3  15        108.68        128.49        31.98 o                         
 -11   4  15        279.69        301.14        34.43 o                         
 -10   4  15        118.86         96.58        25.45 o                         
  -9   4  15          1.14         -0.80        22.17 o                         
  -8   4  15        210.88        182.65        23.01 o                         
  -7   4  15          1.29        -20.30        20.79 o                         
  -6   4  15        172.50        167.71        24.90 o                         
  -5   4  15         33.78         18.91        22.57 o                         
  -4   4  15         24.20         40.48        22.49 o                         
  -3   4  15         23.50         32.46        27.04 o                         
  -2   4  15          0.08         -3.19        26.60 o                         
  -1   4  15        107.23         93.12        27.94 o                         
   0   4  15          3.77        -10.32        23.89 o                         
   1   4  15        212.33        228.54        29.38 o                         
   2   4  15        104.06         61.21        23.71 o                         
   3   4  15         12.23         12.42        33.82 o                         
 -10   5  15         85.46         92.86        25.82 o                         
  -9   5  15          0.11         17.32        25.01 o                         
  -8   5  15         29.18         37.96        23.87 o                         
  -7   5  15        138.72        125.38        26.29 o                         
  -6   5  15         88.61         87.66        22.80 o                         
  -5   5  15         57.13         53.26        23.22 o                         
  -4   5  15         17.36         26.40        22.65 o                         
  -3   5  15         72.17         99.86        24.13 o                         
  -2   5  15        215.12        249.66        31.10 o                         
  -1   5  15         79.22         98.02        21.87 o                         
   0   5  15          4.59         18.30        25.42 o                         
   1   5  15         61.67         40.33        27.81 o                         
   2   5  15          0.00          4.58        24.58 o                         
   3   5  15         75.41         75.14        23.07 o                         
 -10   6  15         21.46         23.47        25.95 o                         
  -9   6  15          1.17         -9.74        25.56 o                         
  -8   6  15         44.45         46.97        24.75 o                         
  -7   6  15         11.39          7.81        21.92 o                         
  -6   6  15        175.64        172.46        25.57 o                         
  -5   6  15          9.68          9.34        22.62 o                         
  -4   6  15        175.25        210.07        26.56 o                         
  -3   6  15         84.18         85.67        22.50 o                         
  -2   6  15          3.18         -4.95        19.25 o                         
  -1   6  15          6.96         18.17        26.55 o                         
   0   6  15          4.61        -24.03        28.97 o                         
   1   6  15        118.76         86.11        28.99 o                         
   2   6  15          0.12        -24.54        24.54 o                         
  -8   7  15        155.61        169.50        28.97 o                         
  -7   7  15          5.58          2.47        25.07 o                         
  -6   7  15          0.91          8.18        27.75 o                         
  -5   7  15          2.63          4.54        26.05 o                         
  -4   7  15          8.68          0.56        24.31 o                         
  -3   7  15         68.65         77.83        29.63 o                         
  -2   7  15         21.13         24.57        27.18 o                         
  -1   7  15          4.70         14.17        27.76 o                         
   0   7  15         19.31          3.64        29.98 o                         
   1   7  15          9.09         10.52        33.34 o                         
  -7   8  15         18.40         -3.85        27.57 o                         
  -6   8  15         93.36         89.33        28.74 o                         
  -5   8  15         10.75         -3.74        30.15 o                         
  -4   8  15         15.84         21.05        30.54 o                         
  -3   8  15          2.42         15.50        29.82 o                         
  -2   8  15          7.93         -3.72        27.52 o                         
  -1   8  15        133.58        128.65        29.93 o                         
 -11   0  16        276.99        297.68        52.01 o                         
 -10   0  16          5.81        -18.24        38.69 o                         
  -9   0  16         25.91         51.28        39.55 o                         
  -8   0  16        301.91        292.78        40.54 o                         
  -7   0  16        118.58        117.90        37.39 o                         
  -6   0  16        208.57        171.97        32.69 o                         
  -5   0  16         14.85         68.20        32.46 o                         
  -4   0  16         38.89         28.88        35.34 o                         
  -3   0  16        766.08        697.29        52.71 o                         
  -2   0  16         14.21          4.74        32.34 o                         
  -1   0  16        378.29        375.86        57.44 o                         
   0   0  16         51.52         73.14        54.13 o                         
   1   0  16        111.26         71.21        51.79 o                         
   2   0  16        108.63         93.89        67.69 o                         
   3   0  16          3.00         40.64        47.47 o                         
 -11   1  16         89.08         99.58        28.87 o                         
 -10   1  16         13.72         12.22        28.68 o                         
  -9   1  16         16.92          9.33        26.92 o                         
  -8   1  16         21.68         14.57        26.26 o                         
  -7   1  16         15.09         11.72        22.86 o                         
  -6   1  16        134.49        110.55        23.15 o                         
  -5   1  16        138.68        146.81        24.34 o                         
  -4   1  16        299.84        306.68        26.08 o                         
  -3   1  16          0.97         19.38        19.73 o                         
  -2   1  16         67.12         42.40        23.07 o                         
  -1   1  16         28.60         18.32        21.32 o                         
   0   1  16        155.79        172.80        35.68 o                         
   1   1  16        197.36        181.79        38.30 o                         
   2   1  16        150.35        147.72        38.04 o                         
   3   1  16          0.23          7.18        35.87 o                         
 -11   2  16          1.12         -7.32        23.15 o                         
 -10   2  16          9.15         34.93        26.08 o                         
  -9   2  16          0.03          3.48        23.13 o                         
  -8   2  16        120.69        119.77        28.72 o                         
  -7   2  16          0.36         -3.03        21.68 o                         
  -6   2  16         41.56         32.61        22.31 o                         
  -5   2  16          0.05        -18.88        21.45 o                         
  -4   2  16          1.63         -4.00        21.05 o                         
  -3   2  16        131.80        125.81        29.34 o                         
  -2   2  16          4.40          2.78        25.79 o                         
  -1   2  16         39.30         51.80        25.64 o                         
   0   2  16          7.15         26.34        25.02 o                         
   1   2  16         13.50         19.16        33.57 o                         
   2   2  16         18.03         15.95        33.64 o                         
   3   2  16          9.60         32.13        31.28 o                         
 -11   3  16         35.84         35.43        27.10 o                         
 -10   3  16        117.07        133.63        31.60 o                         
  -9   3  16          5.23         -0.52        22.02 o                         
  -8   3  16          6.66         16.29        23.03 o                         
  -7   3  16          2.94         -3.97        20.79 o                         
  -6   3  16         21.24         39.34        24.44 o                         
  -5   3  16          0.67         -7.19        25.76 o                         
  -4   3  16          9.71          3.50        26.24 o                         
  -3   3  16         51.40         49.06        26.23 o                         
  -2   3  16         10.10          1.76        26.22 o                         
  -1   3  16         22.60         -0.04        26.95 o                         
   0   3  16          0.29         -0.02        25.23 o                         
   1   3  16          4.97          5.79        22.33 o                         
   2   3  16          0.20        -22.75        33.77 o                         
 -10   4  16          1.66        -18.85        24.50 o                         
  -9   4  16        170.21        174.40        28.70 o                         
  -8   4  16         52.16         56.34        22.31 o                         
  -7   4  16          0.32         13.02        24.67 o                         
  -6   4  16          1.44          2.87        23.74 o                         
  -5   4  16          0.08         -3.45        24.53 o                         
  -4   4  16         13.55         18.19        25.72 o                         
  -3   4  16         27.04         11.55        26.52 o                         
  -2   4  16          0.24         -4.39        26.92 o                         
  -1   4  16          0.19         23.57        26.97 o                         
   0   4  16          4.61         15.63        27.85 o                         
   1   4  16          0.05          7.39        24.86 o                         
   2   4  16          0.53         15.36        19.68 o                         
  -9   5  16         64.28         59.14        26.61 o                         
  -8   5  16         33.53         35.01        25.90 o                         
  -7   5  16          4.54         -3.59        23.54 o                         
  -6   5  16         12.66          4.59        24.69 o                         
  -5   5  16        133.76        119.37        26.78 o                         
  -4   5  16          4.14        -19.60        22.27 o                         
  -3   5  16         19.99         18.79        22.16 o                         
  -2   5  16        154.13        138.51        25.31 o                         
  -1   5  16          0.01         -1.63        21.25 o                         
   0   5  16         13.20          6.47        26.93 o                         
   1   5  16         31.10         29.71        27.65 o                         
  -8   6  16         29.98         30.47        25.46 o                         
  -7   6  16        123.54        115.80        28.02 o                         
  -6   6  16          0.21        -19.34        25.11 o                         
  -5   6  16          8.99         15.25        25.44 o                         
  -4   6  16         19.84          6.39        24.17 o                         
  -3   6  16         98.05         96.69        25.36 o                         
  -2   6  16         33.24         29.22        21.49 o                         
  -1   6  16         15.55         17.52        29.56 o                         
   0   6  16          0.46        -27.19        27.86 o                         
  -7   7  16         87.23         79.30        27.20 o                         
  -6   7  16         93.03        122.15        27.87 o                         
  -5   7  16         70.33         63.17        25.51 o                         
  -4   7  16          1.12         -4.29        23.84 o                         
  -3   7  16         31.03         14.52        31.71 o                         
  -2   7  16          3.81          3.61        31.48 o                         
 -10   1  17          6.10          4.91        28.05 o                         
  -9   1  17          0.00         14.76        28.14 o                         
  -8   1  17          1.49         10.02        26.62 o                         
  -7   1  17          4.59        -13.41        22.70 o                         
  -6   1  17          0.07          5.35        21.55 o                         
  -5   1  17          3.61         -0.36        21.07 o                         
  -4   1  17          1.89         -6.08        19.43 o                         
  -3   1  17         25.72         28.09        21.57 o                         
  -2   1  17          6.50          6.72        19.78 o                         
  -1   1  17         51.40         23.80        26.35 o                         
   0   1  17         15.84          2.26        34.54 o                         
   1   1  17          1.50         -6.20        34.17 o                         
 -10   2  17         59.29         44.19        25.97 o                         
  -9   2  17         20.18         25.24        27.57 o                         
  -8   2  17          0.42          7.03        22.62 o                         
  -7   2  17         79.26         58.00        22.63 o                         
  -6   2  17         61.61         56.16        24.24 o                         
  -5   2  17          6.87          8.27        22.15 o                         
  -4   2  17          9.06          8.61        24.40 o                         
  -3   2  17         28.03         26.46        29.19 o                         
  -2   2  17         35.42         16.21        27.41 o                         
  -1   2  17          1.40         13.69        27.66 o                         
   0   2  17         33.38         29.48        20.42 o                         
   1   2  17          1.80         -1.34        33.37 o                         
  -9   3  17          8.54         27.29        24.46 o                         
  -8   3  17        244.30        235.33        28.93 o                         
  -7   3  17          8.72         -3.83        26.72 o                         
  -6   3  17        108.25        133.77        28.65 o                         
  -5   3  17          5.10         31.52        29.36 o                         
  -4   3  17          3.34         -3.97        26.41 o                         
  -3   3  17        113.66        117.76        29.74 o                         
  -2   3  17         16.31         13.64        28.10 o                         
  -1   3  17          1.85         -2.58        28.07 o                         
   0   3  17          4.83         -9.49        26.47 o                         
   1   3  17          0.21         -7.72        19.73 o                         
  -9   4  17        198.08        152.11        29.98 o                         
  -8   4  17         18.23         14.78        26.76 o                         
  -7   4  17         23.51         16.02        24.13 o                         
  -6   4  17        120.30        129.97        27.17 o                         
  -5   4  17        160.86        186.31        29.69 o                         
  -4   4  17         17.16        -11.75        26.14 o                         
  -3   4  17         67.24         78.01        31.08 o                         
  -2   4  17          1.04          2.38        30.57 o                         
  -1   4  17          0.95         -2.84        27.39 o                         
   0   4  17          2.98          9.03        26.96 o                         
  -8   5  17         57.21         87.96        29.86 o                         
  -7   5  17          8.07          9.54        25.92 o                         
  -6   5  17         59.89         35.87        26.48 o                         
  -5   5  17          0.93          2.09        25.27 o                         
  -4   5  17         50.46         37.11        26.36 o                         
  -3   5  17          5.56          0.81        24.55 o                         
  -2   5  17         17.41         27.72        24.46 o                         
  -1   5  17         20.71         42.02        22.08 o                         
  -6   6  17          2.38        -13.47        27.44 o                         
  -5   6  17        121.96        139.66        30.34 o                         
  -4   6  17          9.34          4.16        25.07 o                         
  -3   6  17         30.51         28.20        24.83 o                         
  -9   0  18         55.57         75.47        43.19 o                         
  -8   0  18          2.69         -1.00        40.87 o                         
  -7   0  18         74.71         37.47        40.43 o                         
  -6   0  18         13.84         15.22        36.39 o                         
  -5   0  18         87.16         68.87        37.86 o                         
  -4   0  18          7.85         -6.20        36.55 o                         
  -3   0  18          4.23          6.66        34.81 o                         
  -2   0  18          7.38         -5.53        51.31 o                         
  -1   0  18         81.79         21.20        58.80 o                         
  -9   1  18          4.09          6.19        27.22 o                         
  -8   1  18          0.15         -2.89        24.96 o                         
  -7   1  18          0.88         21.35        24.63 o                         
  -6   1  18         20.44         13.50        23.84 o                         
  -5   1  18        206.23        236.85        28.18 o                         
  -4   1  18        191.34        166.55        26.37 o                         
  -3   1  18         35.10         21.76        25.77 o                         
  -2   1  18          0.79         -0.91        27.82 o                         
  -1   1  18         12.90         27.40        35.73 o                         
  -8   2  18         24.87         -6.89        23.23 o                         
  -7   2  18          5.16         -0.98        22.44 o                         
  -6   2  18          2.44          1.64        21.83 o                         
  -5   2  18          0.28         -5.08        21.39 o                         
  -4   2  18         27.40         39.42        27.46 o                         
  -3   2  18          0.04         -5.99        27.19 o                         
  -2   2  18         37.84         43.47        25.18 o                         
  -1   2  18         25.94         -5.99        22.71 o                         
  -8   3  18          0.47          6.06        26.63 o                         
  -7   3  18         80.28         75.31        30.06 o                         
  -6   3  18          0.07         -6.18        30.72 o                         
  -5   3  18          4.58         15.43        30.40 o                         
  -4   3  18         57.81         32.22        31.55 o                         
  -3   3  18          2.84         20.96        31.42 o                         
  -2   3  18          0.57        -17.22        31.02 o                         
  -6   4  18          0.05         -0.02        25.97 o                         
  -5   4  18          5.31         -4.94        27.35 o                         
  -4   4  18          1.27         12.99        26.72 o                         
  -3   4  18         27.47         29.24        31.39 o                         
                                                                                
